# Supplementary material for: New globally distributed bacterial phyla within the FCB superphylum
Source: Nat Commun. 2022 Dec 6;13:7516. doi: 10.1038/s41467-022-34388-1 (PMC9727166; doi:10.1038/s41467-022-34388-1)
Supplement: Supplementary file 5 — source data 1-9 [file 41467_2022_34388_MOESM5_ESM.zip]

Archive with 21 entries (20 files):
- Source Data/
- Source Data/Figure 1a ribosomal protein tree file.txt
- Source Data/Figure 1b distribution.xlsx
- Source Data/Figure 2a number of novel gene family.xlsx
- Source Data/Figure 2b conserved marker number.xlsx
- Source Data/Figure 3 nife hydrogenase tree.txt
- Source Data/Supplementary Figure 1a GB abundance.xlsx
- Source Data/Supplementary Figure 1b BS abundance.xlsx
- Source Data/Supplementary Figure 1c Cold abundance.xlsx
- Source Data/Supplementary Figure 3 16S contree.txt
- Source Data/Supplementary Figure 3 name mapping_file.txt
- Source Data/Supplementary Figure 6a gene.txt
- Source Data/Supplementary Figure 6b novel gene family size.txt
- Source Data/Supplementary Figure 6cd number_genomes_per_family in 61 genomes.txt
- Source Data/Supplementary Figure 6e number_genomes_per_family in 160k genomes.txt
- Source Data/Supplementary Figure 7a cazyme.xlsx
- Source Data/Supplementary Figure 7b peptidase.xlsx
- Source Data/Supplementary Figure 8a drsA tree.txt
- Source Data/Supplementary Figure 8b dsrB tree.txt
- Source Data/Supplementary Figure 8c sqr tree.txt
- Source Data/Supplementary Figure 9 fefetree.txt
