# Supplementary material for: New globally distributed bacterial phyla within the FCB superphylum
Source: Nat Commun. 2022 Dec 6;13:7516. doi: 10.1038/s41467-022-34388-1 (PMC9727166; doi:10.1038/s41467-022-34388-1)
Supplement: Supplementary file 5 — source data 1-9 [file 41467_2022_34388_MOESM5_ESM.zip › Source Data/Figure 1a ribosomal protein tree file.txt]

(((Meg22_1214_Bin_137.fna:0.17932426122387482015,((M3_30_Bin_374.fna:0.13030302052608011554,BHB10_38_Bin_9_clean.fna:0.18095016482247933132)91:0.02748792918658827383,(SY70_4_3_Bin_44.fna:0.15170738090778335128,(Meg22_46_Bin_89.fna:0.00556076387357723120,Meg22_24_Bin_129.fna:0.01115202972423065368)100:0.13292310714317248643)100:0.04251328073239710181)94:0.03894196660890704431)100:0.05718701545262313418,(BHB10_38_Bin_186_clean.fna:0.13068991083068073888,((Meg22_1012_Bin_348.fna:0.14223436745224260491,Meg22_1214_Bin_176.fna:0.05460063203863104592)100:0.04908959531170639656,SY70_4_3_Bin_59.fna:0.08519333332727556385)79:0.02515216733990416689)100:0.11222135196783400435)100:0.20925143191349893090,(((Candidatus Eisenbacteria bacterium SS_bin_28:0.41141526334444955548,((Candidatus Eisenbacteria bacterium SZUA-252
:0.16471027842890059723,(Candidatus Eisenbacteria bacterium WS_9:0.12787364539127005214,((Candidatus Eisenbacteria bacterium WS_6:0.03597752446403755522,(Candidatus Eisenbacteria bacterium WS_7:0.00264376748576714655,Candidatus Eisenbacteria bacterium WS_4:0.00341646395574770820)100:0.03098777545205632505)100:0.03486971841694623542,(Candidatus Eisenbacteria bacterium WS_5:0.00936683717749829670,Candidatus Eisenbacteria bacterium WS_1:0.00724060813683077495)100:0.05918359212950406734)100:0.10298710571363474398)99:0.05094773804728814498)100:0.20439286617239676991,((((Candidatus Eisenbacteria bacterium RBG_16_71_46
:0.00097527872395313713,Candidatus_Eisenbacteria_bacterium_RBG_19FT_COMBO_70_11:0.00118242628204123031)100:0.12985622291086235114,Candidatus Eisenbacteria bacterium WS_3:0.12547672833451067875)52:0.01998348945350213526,(Candidatus Eisenbacteria bacterium SpSt-381:0.14765473215798025075,Candidatus_Eisenbacteria_bacterium-WS_2:0.13903854147956204446)78:0.03549300359014730122)33:0.01438396451038084257,(Candidatus Eisenbacteria bacterium WS_8:0.13911457085962375402,(Candidatus Eisenbacteria bacterium S-RSF-IL-03:0.23296497028807516827,Candidatus Eisenbacteria bacterium WS_11:0.13501421013946762750)46:0.02966965184708765524)50:0.01997702446218561217)100:0.26618966674314065157)100:0.07107607963012034513)100:0.09074377691480597918,(((((Candidatus Latescibacteria bacterium Plut_88884.fna:0.16570366061563060467,Candidatus Latescibacteria bacterium UBA8240.fna:0.17627570827998431668)100:0.30572500801083890565,(((((Candidatus Latescibacteria bacterium PNGco_C_bin1.fna:0.21286346574475487059,Candidatus Latescibacteria bacterium CSSed165cm_126R1.fna:0.22346350078531557193)100:0.04847735041203409673,(Candidatus Latescibacteria bacterium Baikal-deep-G198.fna:0.19685893084591035707,Candidatus Latescibacteria bacterium UBA8231.fna:0.28212785897556619252)82:0.04163919468360732790)100:0.24469962463250743978,((((Latescibacteria bacterium UBA6620.fna:0.00019825801634183255,Latescibacteria bacterium UBA2992.fna:0.00000100000050002909)100:0.15427113766898431502,(Candidatus Latescibacteria bacterium UBA11886.fna:0.07547274419122225464,Latescibacteria bacterium UBA2968.fna:0.07792571970038644769)100:0.08587224464925230505)100:0.12253268349523432912,(Candidatus Latescibacteria bacterium Plut_88881.fna:0.18406739329990559617,(Latescibacteria bacterium UBA2998
.fna:0.16008799666869014122,Candidatus Latescibacteria bacterium Plut_88899.fna:0.14676461718264921519)61:0.02822776205778293121)100:0.05770617609467445369)100:0.18083614037671316699,Candidatus Latescibacteria bacterium Baikal-deep-G205.fna:0.26368030601273151348)100:0.06214407659433610065)100:0.05647954956437296198,((Candidatus Latescibacteria bacterium 4484_107
.fna:0.30422671556822444838,(Candidatus Latescibacteria bacterium UWMA-0180.fna:0.11953913393141357702,(Candidatus Latescibacteria bacterium UWMA-0227.fna:0.03520727973256427418,(Candidatus Latescibacteria bacterium B37_G17.fna:0.00130287049358644540,(Candidatus Latescibacteria bacterium B68_G9.fna:0.00451460853786997147,Candidatus Latescibacteria bacterium B12_G2.fna:0.00169735644106517995)80:0.00187445217892133497)100:0.01702130156985199108)100:0.06866348239295115563)100:0.24829558611009996949)100:0.06074300149363572737,(Candidatus Latescibacteria bacterium UWMA-0219.fna:0.20673334047034361283,(Candidatus Latescibacteria bacterium B122_G9.fna:0.00018300688857419867,(Candidatus Latescibacteria bacterium 4484_181.fna:0.00125535946103952486,Candidatus Latescibacteria bacterium B45_G1.fna:0.00000100000050002909)57:0.00048021284932954413)100:0.24425145787331314917)100:0.11879281332519879555)100:0.04221481646306124436)95:0.03276241107631439053,(Candidatus Latescibacter anaerobius SCGC AAA252-E07.fna:0.45695432556325477069,Candidatus Latescibacteria bacterium ADurb.Bin168.fna:0.50847846109544181381)97:0.06355450383221082633)97:0.04370885535900226326)95:0.03891447061314663725,(((((Candidatus Delongbacteria bacterium DOLJORAL78_31_13.fna:0.24152896124689329782,(LQ92M_Bin_37_clean.fna:0.24197621036460906230,(Candidatus Delongbacteria bacterium GLR157.fna:0.14997337679073891037,((Candidatus Delongbacteria bacterium CSSed165cm_43.fna:0.00000100000050002909,Candidatus Delongbacteria bacterium CSSed162cmB_68.fna:0.00017958121321446955)100:0.12267343369820744858,(Candidatus Delongbacteria bacterium SZUA-455.fna:0.08575675368774560159,(Candidatus Delongbacteria bacterium GWF2_40_14.fna:0.00000100000050002909,Candidatus Delongbacteria bacterium UBA12480.fna:0.00018733264626697284)100:0.10762545902199696646)95:0.02924483302155894346)100:0.09423389901802185775)100:0.08758215844944571005)100:0.05770897641258967287)100:0.28496651646353976517,(Draconibacterium orientale
:0.16778546647221645460,((Bacteroides_caecimuris-strain=I48.2.fna:0.02918331894955360217,(Bacteroides_togonis-strain=Marseille-P3166:0.00899399877368996584,Mediterranea_massiliensis-strain=Marseille-P2645:0.01409320899357575235)100:0.03286616003289219434)100:0.20032817112766440615,(Labilibacter_marinus-strain=Y11.2.fna:0.13576650748550075920,Alkaliflexus imshenetskii DSM 15055
:0.14167437935345020272)100:0.05173609669416221607)86:0.04133303281666705908)100:0.39867424703358067539)39:0.06690528671173340269,((((Marinimicrobia_bacterium_SCGC_AAA160-C11:0.00046543670171076020,(Marinimicrobia_bacterium_SCGC_AAA160-I06:0.00000100000050002909,Marinimicrobia_bacterium_JGI_OTU-2:0.00000100000050002909)100:0.00000100000050002909)100:0.11836900498785959956,(uncultured_Candidatus_Marinimicrobia_bacterium-AG-453-L05:0.01652795129640881322,Marinimicrobia bacterium SCGC AAA298-D23
:0.01911993963434212990)100:0.08270743026741776693)100:0.35237997523842617964,Candidatus_Marinimicrobia_bacterium-SP4039:0.32947702837077869065)100:0.19806933749829347402,((Candidatus_Marinimicrobia_bacterium-strain=TS1B10-1:0.16318951659206137883,Candidatus_Marinimicrobia_bacterium-strain=TS1B11:0.18726555299454666903)100:0.27027051619693931439,(Candidatus_Marinimicrobia_bacterium-SP3105:0.40399815813041312085,Candidatus_Marinimicrobia_bacterium-strain=T3L14:0.28213662078640200370)100:0.15623500636404849540)92:0.05103226317108264937)100:0.15207320007833172171)39:0.05280664108070391022,((((KSB1_candidate_division_KSB1_bacterium_B43_G9:0.23329234745385160621,LCP-89_Caldithrix_bacterium_SCGC_AG-640-I23:0.23513280027785768422)100:0.15250449556434730880,(((((KSB1_candidate_division_KSB1_bacterium_KSB:0.00503790770456356753,KSB1_candidate_division_KSB1_bacterium_KSB:0.00336318938643431114)100:0.31273510672732862670,(Calditrichaeota bacterium CLD5:0.09584760520764346037,Calditrichaeota bacterium CLD2:0.09535318800707323628)100:0.23525631146248263126)100:0.06988558984429907306,(Caldithrix sp. N075bin58:0.20075652506535482389,((KSB1_candidate_division_KSB1_bacterium_CS1-K065:0.01370351773503264078,KSB1_candidate_division_KSB1_bacterium_CS3-K085:0.00000100000050002909)100:0.02225456920200167762,(candidate division KSB1 bacterium KS4-K089.fna:0.00000100000050002909,KSB1_candidate_division_KSB1_bacterium_ACK-K089:0.00000100000050002909)100:0.00713933272520690752)100:0.16103306270967154834)100:0.12885609903417635791)100:0.04475894249985812312,((Calditrichaeota bacterium M_MaxBin.061:0.29003678890287565295,(KSB1_candidate_division_KSB1_bacterium_RBG_16_48_16		:0.22514363517490756927,(Calditrichaeota bacterium M_MetaBat.126:0.18760049348695759242,(candidate division KSB1 bacterium Zgenome_0048.fna:0.09760407069431696614,candidate division KSB1 bacterium Zgenome_0027.fna:0.10909793234280601437)100:0.17737475540794755968)57:0.03099633150944702473)100:0.13746231680577469803)73:0.03093972300971041187,(Calditrichaeota bacterium AABM5.25.91:0.19809593595226815399,candidate division KSB1 bacterium 4484_87.fna:0.17079387005013602074)100:0.14288613156587651187)42:0.02018798559062491907)98:0.03844154208776830867,((Calditrichaeota bacterium M_MetaBat.200:0.23373567046985302409,(((KSB1_candidate_division_KSB1_bacterium_B7_G2:0.02285335740630338799,KSB1_candidate_division_KSB1_bacterium_4484_219:0.00000100000050002909)99:0.00356976798529981760,KSB1_candidate_division_KSB1_bacterium_B47_G9:0.00221115373779340665)80:0.00216294111291842834,(candidate division KSB1 bacterium B39_G15.fna:0.00326437680502409799,KSB1_candidate_division_KSB1_bacterium_B19_G16:0.00167323253384277985)88:0.00078262888803050422)100:0.20943556547911043597)100:0.05085879034384976211,Deferribacteres bacterium JdFR-76.fna:0.21113464130795692175)100:0.11226048119580368800)89:0.02524066646212954484)88:0.02714624221758070791,((((candidate division KSB1 bacterium B41_G9.fna:0.11309047721005888176,Caldithrix_abyssi_DSM_13497:0.09036908894114925594)100:0.07684166237993296511,(Calditrichaeota bacterium CLD1:0.24587722758771601850,Calditrichaeota bacterium Zgenome_0002:0.18077863744976799265)100:0.06211165411531970049)100:0.16108244728948112323,((Calditrichaeota bacterium J042:0.14439721657694390422,Calditrichaeota bacterium J008:0.16534948462486787069)100:0.05801374912195680911,((KSB1_candidate_division_KSB1_bacterium_4484_188:0.00989930463930811626,Caldithrix sp. HyVt-55:0.00629551597840588735)100:0.15450182976250656508,(bacterium Zgenome_0250.fna:0.16498606477479635379,Caldithrix sp. RBG_13_44_9
:0.15264390971493821403)100:0.07250468124681118398)100:0.09124899284639163832)100:0.11302801791756920957)100:0.09906749270395098783,(SM23-31_Caldithrix_bacterium_SCGC_AG-636-N09:0.39060326397741962356,(candidate division KSB1 bacterium B21_G16.fna:0.28021992193876982258,bacterium SM23_31.fna:0.37469263999361701600)99:0.06137785903901050999)100:0.07592478935253541006)42:0.02288005710332510420)83:0.03122351527490514408,((KSB1_candidate_division_KSB1_bacterium_metabat2.380:0.20613218391622609160,(LQ95YO_Bin_22.fna:0.10266420545048493551,bacterium Zgenome_0241.fna:0.16257289957462275898)100:0.12796345935435909924)100:0.30158289766976142943,((AABM5-125-24_Caldithrix_LCP-89_bacterium_SCGC_AG-301-P11:0.31179469291245864859,(AABM5-125-24_Caldithrix_bacterium_SCGC_AG-640-A22:0.21214737431665442458,((Meg22_810_Bin_217.fna:0.27413625235128796787,Meg19_1012_Bin_198.fna:0.10027104053452076671)100:0.08258133400684743164,Calditrichaeota bacterium AABM5.125.24
:0.18723664201835651943)97:0.03933673792202403013)100:0.07776967026389425275)100:0.19747486979314693434,(candidate_division_Zixibacteria_bacterium-SURF_9:0.20312429677948704021,(Meg22_1416_Bin_86.fna:0.10824153910412095958,((M3_44_Bin_198.fna:0.13673400278203576286,(Meg22_46_Bin_23.fna:0.00169563765690866077,Meg19_1012_Bin_459.fna:0.00103548482190831651)100:0.13573500639563823578)100:0.04548899101274073153,(M8_62_Bin_262.fna:0.12916690588721785327,candidate division LCP-89 bacterium B3_LCP.fna:0.13755399356770015018)100:0.04203657202076319099)81:0.02547547046387912267)100:0.07721577817763865259)100:0.19629106980281288419)41:0.04147946556681390839)100:0.09631918733616298689)23:0.02379668971834753011)97:0.06793183480907510896,((candidate division Zixibacteria bacterium CG_4_9_14_3_um_filter_46_8
:0.37257215542542149178,candidate division Zixibacteria bacterium RBG_16_53_22
:0.36205484923578884482)100:0.09303826734349029959,((candidate_division_Zixibacteria_bacterium-SpSt-1246:0.38874789371550555472,(candidate division Zixibacteria bacterium HGW-Zixibacteria-1
:0.19557044546729840384,candidate_division_Zixibacteria_bacterium-IK1:0.17934631777770240757)100:0.22025476061527374250)99:0.06436080556682852172,(((candidate_division_Zixibacteria_bacterium-SpSt-384:0.32491094330197806128,(candidate_division_Zixibacteria_bacterium_RBG_19FT_COMBO_42_43:0.00000100000050002909,candidate division Zixibacteria bacterium RBG-1
:0.00000100000050002909)100:0.24279232906789247060)100:0.09191650280481766799,((candidate division Zixibacteria bacterium SM1_73
:0.15421339343628134855,candidate division Zixibacteria bacterium SM23_73_3
:0.16130703110270239176)100:0.08556205465690186474,candidate division Zixibacteria bacterium SM23_73_2
:0.27622737103818251203)100:0.06643555951870722120)93:0.05101431749856177172,candidate_division_Zixibacteria_bacterium-SpSt-367:0.44027134091128755644)64:0.03299538099317137624)80:0.02984780689950934998)100:0.10803127951582541799)67:0.02929281961674041687)59:0.02741884192205218396,(((((Candidatus Glassbacteria bacterium GWA2_58_10:0.00652458073509250887,Candidatus Glassbacteria bacterium RIFCSPLOWO2_12_FULL_58_11
:0.00195979863705436890)100:0.46276736027430248610,((Gemmatimonadales_bacterium-SB0665_bin_16:0.38353842725536246849,(Gemmatimonadales_bacterium-PLM2.Bin20:0.24495360225353218775,((Gemmatimonadales_bacterium_UBA7825:0.02164590967152129133,Gemmatimonadales_bacterium_UBA2969:0.02393560730029811040)100:0.34223543476650630790,(Gemmatimonadales_bacterium_UBA2960:0.18669417393017445628,Gemmatimonadales_bacterium_UBA1120:0.17466475718416399343)100:0.08587194393121522218)100:0.04366031513172695389)100:0.10906383859997692554)100:0.04973706667403592768,((Gemmatimonadales_bacterium-CS1-C069:0.25707226370678670779,Gemmatimonadales_bacterium-DS_bin_5:0.26208759575578705059)100:0.07759462308019872412,(Gemmatimonadales_bacterium_UBA4718:0.21064615227026914357,(Gemmatimonadaceae_bacterium-GEM1:0.16380368362880415312,((Gemmatimonas_sp._UBA7669:0.03880056477760169403,(Gemmatimonas aurantiaca T-27
:0.05948981721235888781,(Gemmatimonas phototrophica
.2.fna:0.03732285760017135107,Gemmatimonadaceae_bacterium-WB7_2B_202:0.02684365565324400849)99:0.01627800058517811857)74:0.01594258977217488660)100:0.13176766673894538262,Gemmatirosa kalamazoonesis
:0.15717848594363192927)89:0.03566091364820312554)89:0.03501531511771678595)100:0.16357025772992694890)100:0.10051925523539939622)100:0.11649054294253129160)100:0.07288623734896468309,(((((candidate division Hyd24-12 bacterium UBA5074:0.00000100000050002909,candidate division Hyd24-12 bacterium UBA3253:0.00087989266203527085)63:0.00023097959998304138,(candidate_division_Hyd24-12_bacterium_UBA5938:0.00103522440700364623,candidate division Hyd24-12 bacterium UBA7474
:0.00000100000050002909)42:0.00000100000050002909)100:0.15098186959216483571,Candidatus Fermentibacteria bacterium AS27yjCOA_107:0.15270757343429375297)100:0.05858711644776155858,((Candidatus Fermentibacter daniensis Dam_1
:0.00000100000050002909,(Candidatus Fermentibacter daniensis AS4DglBPLU_32:0.00000100000050002909,Candidatus Fermentibacter daniensis Vib_1
:0.00000100000050002909)33:0.00000100000050002909)41:0.00032535192927387853,(Candidatus Fermentibacter daniensis Ran_1
:0.00000100000050002909,candidate division Hyd24-12 bacterium ADurb.Bin004:0.00020997464730650937)70:0.00009288270991624146)100:0.18472750886836791784)100:0.12189980171446800072,((Candidatus Aegiribacteria sp. GLR63:0.13186608256391460503,Candidatus Aegiribacteria bacterium MLS_C
:0.11093534253220664609)100:0.17738983011925710254,(candidate division Hyd24-12 bacterium UBA6080
:0.22984893179279164421,((Candidatus_Sabulitectum_silens-JCC-6:0.13346928089763918091,Candidatus Fermentibacteria bacterium DOLJORAL78_48_12
:0.08611276061469916310)98:0.03202553497363044843,Candidatus Fermentibacteria bacterium B71_G9:0.10214871243630749276)100:0.10914791763949678594)100:0.08445046725830794576)62:0.03929852918289779978)100:0.51372983322233667369)38:0.03412555534216785147,((((((Acidithiobacillus_albertensis_DSM_14366:0.33197752861954499259,(Achromobacter_agilis-strain=LMG_3411-LMG_3411:0.35914526159700371766,Acidiferrobacter_thiooxydans-strain=m-1:0.34422642115838009147)96:0.07165498140069619104)100:0.17897429560517608138,Aquidulcibacter_paucihalophilus-strain=TH1-2:0.58984573993988709262)100:0.14510593014662190314,(Bradymonas_sediminis-strain=FA350:0.55193046062409056862,Desulfocarbo_indianensis-strain=SCBM:0.41596817100236754827)79:0.06728801447697810301)64:0.04432186602719537932,((((Nitrospirae_bacterium-GW928_bin.16:0.14796561686082609910,Candidatus_Nitrospira_nitrosa-COMA1:0.19783757073536042959)100:0.26228078096813473019,Leptospirillum_ferrooxidans_C2-3:0.56142604816131624901)100:0.14472173889538844649,((Thermodesulfovibrio aggregans JCM 13213
:0.05583887676091929542,Thermodesulfovibrio_thiophilus_DSM_17215:0.11485684602758119977)100:0.35431846851855935965,(Deferribacterales_bacterium_UBA2228:0.38888355876542374245,(((Mucispirillum_schaedleri_ASF457:0.00000100000050002909,Mucispirillum_schaedleri_ASF457_Mcs1:0.00000100000050002909)100:0.31234865243269072099,(((Denitrovibrio_sp._BM701:0.05971533871614694705,Denitrovibrio_acetiphilus_DSM_12809:0.05186377935840492948)100:0.06024732872456751293,((Seleniivibrio_woodruffii_strain=S4:0.00000100000050002909,Seleniivibrio_woodruffii_strain=DSM_24984:0.00000100000050002909)100:0.07035544305519308983,Deferribacteraceae_bacterium_UBA6799:0.05252205722549949801)100:0.06048156441188501375)100:0.11248325720827974383,((Deferribacterales_bacterium_Deferri_01:0.02000923033033512669,Geovibrio_thiophilus_strain=DSM_11263:0.03016939802573797083)100:0.11796395068201268042,Geovibrio_sp._L21-Ace-BES:0.13330834042687164653)100:0.07028875329664142912)100:0.06943608735586731528)89:0.04594280683043252406,((Deferribacter autotrophicus_strain=SL50.fna:0.06079291802031932396,Deferribacter_desulfuricans_SSM1:0.05279102789892608366)100:0.13607966324626671883,((Calditerrivibrio_nitroreducens_DSM_19672:0.00691528081115672967,Calditerrivibrio_nitroreducens_ZAV-05:0.01092777955308170401)100:0.23053245591953427929,(Deferribacteraceae_bacterium_UBA1873:0.10272191329860355657,(Flexistipes_sinusarabici_ARYD1:0.02093610762657889535,(Flexistipes_sinusarabici_UBA8672:0.00292010156683888836,Flexistipes_sinusarabici_DSM_4947:0.00242552049777678075)100:0.01289293519138930491)100:0.07995612738041549261)100:0.15657683886825995989)54:0.03443088338648449959)44:0.03278084900263687068)67:0.05904458296850859100)100:0.25177792429097184401)49:0.06664404423082531670)49:0.03548259054051022127,(Thermoanaerobaculum aquaticum
:0.45194528633956104757,((Blastocatellia_bacterium-UBA10050:0.31767994875915828157,Chloracidobacterium thermophilum B
:0.37116804018193833015)100:0.11996755489153722307,((Bryobacter aggregatus MPL3
:0.37934212771497577421,Terriglobus_saanensis_SP1PR4.2.fna:0.37322445778188201304)100:0.12002090461089259810,(Holophaga foetida DSM 6591
.3.fna:0.55976978891164519414,Luteitalea pratensis
:0.38038867826012767726)45:0.04680036693560028771)54:0.04475650763821133193)91:0.06225260426974171118)100:0.10750084806379550662)37:0.02667763022337617945)85:0.02966451523422722336,((((Ilumatobacter coccineus YM16-304
:0.51652549120923973991,(Egibacter_rhizosphaerae-strain=EGI_80759:0.42157911224700395092,(Thermobispora_bispora_DSM_43833:0.20585026116158855469,Mycobacterium_tuberculosis_H37Rv.2.fna:0.27853835771061968840)100:0.17572227952780405946)98:0.06342111168643230212)100:0.08451535546494130802,(Eggerthella_lenta_DSM_2243:0.44311261902224474696,(Conexibacter_woesei_DSM_14684:0.14911436106776887467,Baekduia_soli-strain=BR7-21:0.16173797048581395330)100:0.39283588274847208721)94:0.05778862967690315960)100:0.09951626436526894715,((((Dehalogenimonas_formicexedens-strain=NSZ-14:0.51781404461779123594,Tepidiforma_bonchosmolovskayae-strain=3753O:0.36941609591236806986)100:0.10128583633650725671,((Roseiflexus castenholzii DSM 13941
:0.35412559445142283154,Sphaerobacter thermophilus DSM 20745
:0.35018736666198635454)100:0.07154191745362341315,(Caldilinea aerophila DSM 14535 = NBRC 104270
:0.39834819880273525383,(Thermoflexus hugenholtzii JAD2
:0.30071347515333068934,(Thermanaerothrix daxensis
:0.12309235838298271393,Anaerolinea thermophila UNI-1
:0.15433392786724911550)100:0.23359748099567353985)100:0.07514664841026315323)100:0.09777093103581921407)95:0.04123750528296099560)100:0.10694189578089374759,(((Armatimonadetes bacterium CSSed165cm_456.fna:0.55297836037636816098,Armatimonadia bacterium Bin_177.fna:0.45626625259592729078)100:0.10456474184402908545,(Armatimonadetes bacterium CG06_land_8_20_14_3_00_66_21.fna:0.00000100000050002909,Armatimonadetes bacterium CG2_30_66_41.fna:0.00371417860636899435)100:0.48599431807845244746)100:0.07860519010602622092,((Armatimonadetes bacterium AS10tlH2TH_387.fna:0.37596739604828000036,(uncultured Armatimonadetes bacterium AVDCRST_MAG63.fna:0.19343768776422809452,(uncultured Armatimonadetes bacterium Kiruna2_bin-4349.fna:0.18275677592723399423,Armatimonas rosea_strain=DSM 23562.fna:0.22248244639332886985)100:0.08560219658677460652)100:0.18248770475266828939)100:0.06989958300880567965,((Armatimonadetes bacterium UBA8777.fna:0.56019399919120604903,(Armatimonadetes bacterium GBS.fna:0.09248125085274795654,Armatimonadetes bacterium SpSt-1076.fna:0.11862430985117487781)100:0.25885836821115171258)100:0.08918578343692921961,Armatimonadetes bacterium SpSt-250.fna:0.29622911208374103076)58:0.05456919676003462588)100:0.08631251711544651872)100:0.05953044594826976260)75:0.04143232020710539004,(Sporomusa_termitida-strain=DSM_4440:0.32228684423469428078,((Intestinibaculum_porci-strain=SG0102:0.46473528244516731922,(Bacillus_subtilis_subsp._subtilis_str._168:0.14725032271709698195,Staphylococcus_aureus_subsp._aureus_NCTC_8325:0.25043462485221257285)100:0.07522429543329195445)100:0.13350058001012082842,(Gottschalkia_acidurici_9a:0.26730902874209538922,Clostridium_saccharoperbutylacetonicum_N1-4_HMT:0.31662175833028338712)100:0.09848346748345214452)83:0.04303758635563519064)100:0.11098849490489902381)42:0.02308265528698818375)72:0.03502807643070430382,((((Fimbriiglobus_ruber_strain=SP5:0.14595932553364343587,Gemmata_obscuriglobus_UQM_2246:0.18714995096039177547)100:0.37025557644548745539,(Fuerstia_marisgermanicae_strain=NH11:0.39972486911860627412,Crateriforma_conspicua_strain=Mal65:0.40799988708233664303)100:0.10199552491816010757)100:0.11208311821768580929,(Anaerohalosphaera_lusitana_strain=ST-NAGAB-D1:0.44324957604529768851,Phycisphaera mikurensis NBRC 102666
.fna:0.62764254896287763330)100:0.13159678271709918107)100:0.18941198677566892239,(((Pyrococcus furiosus DSM 3638
.fna:0.07017650955704726745,(Thermococcus nautili
.fna:0.07004963519329773791,Palaeococcus ferrophilus DSM 13482
.fna:0.12678051091917366677)74:0.04070428622934325197)100:0.34147337008065065111,(Hadesarchaea archaeon YNP_N21
.fna:0.51975244653238117376,(Candidatus Altiarchaeales archaeon IMC4
.fna:0.80621805329908247106,(Archaeoglobus veneficus SNP6
.fna:0.48150870327682337990,(Thermoplasmatales archaeon SG8-52-2
.fna:0.48536256975096642163,((Methanomassiliicoccus luminyensis B10
.fna:0.29847191425570845924,Thermoplasmatales archaeon BRNA1
.fna:0.39845460843167451737)100:0.17473561152372560357,(Thermoplasma acidophilum DSM 1728
.fna:0.27194942988228698599,(Thermoplasmatales archaeon B_DKE
.fna:0.30994460260935491336,Picrophilus torridus DSM 9790
.fna:0.30106512184593636761)100:0.09031842181029657579)100:0.45632674501526371280)67:0.07291172432240315693)100:0.12572435189666922306)92:0.07072357455097937062)53:0.05592719517727158529)21:0.05289122824778005189)47:0.09318951129967015246,Candidatus Lokiarchaeota archaeon CR_4
.fna:0.74236477126194011511)100:1.57886303385849235958)71:0.09062584227422756933)64:0.02577141043864673506)100:0.05771674348330387699,(((Cloacimonetes_bacterium_SCGC_AAA252-O17:0.00080311636548464601,Cloacimonetes_bacterium_SCGC_AAA252-M08:0.00000100000050002909)100:0.45017846053546478613,((Candidatus_Cloacimonas_sp._4484_275:0.16622252495350556267,Candidatus_Cloacimonas_sp.-UBA8676:0.19336800858709463080)100:0.09371350033130232404,(Cloacimonetes_bacterium_UBA5614:0.19540441777808351120,((Candidatus Cloacimonas acidaminovorans str. Evry
:0.00437595721564347333,(Cloacimonetes_bacterium_JGI_OTU-3:0.00000100000050002909,Cloacimonetes_bacterium_JGI_0000039-G13:0.00000100000050002909)100:0.00525770161959255092)100:0.14337989844090542890,(Candidatus_Syntrophosphaera_thermopropionivorans-strain=W5:0.03660703500709730496,Cloacimonetes_bacterium_UBA4177:0.05066841440992533169)100:0.13607638441674649310)100:0.05664958469433516164)100:0.15824342419309794794)100:0.17439980671833113512)100:0.22729658778475739234,((Fibrobacteres_bacterium_UBA5070:0.45081714500577785287,(Fibrobacteria_bacterium_GUT307:0.30566940648908019762,((Fibrobacter_sp._UWS3:0.04039869142629959331,(Fibrobacter_sp._UWOS-strain=UWOS:0.00109764078820329776,Fibrobacter_intestinalis-strain=ATCC_43854:0.00084453294384271617)100:0.04045666669022018880)100:0.11023307034415130712,(Fibrobacteria bacterium AD312
:0.11694807695435950612,((uncultured_Fibrobacter_sp.-RUG229:0.01414628834676311467,Fibrobacterales_bacterium_Fibro_02:0.01843960187942725315)100:0.01638776264150682699,((Fibrobacter_succinogenes_subsp._succinogenes_S85:0.00090312137426556624,Fibrobacter_succinogenes_subsp._elongatus-strain=HM2:0.00124533316323932369)100:0.03579699243243901485,(Fibrobacter_sp._UBA4309:0.02823976830122171613,(Fibrobacter_sp._UBA3806:0.01562618981163924753,Fibrobacter_sp._UWR3-strain=UWR3:0.01995300207424620734)100:0.01081540626509746791)100:0.01421976385461051762)100:0.01502036617540665649)100:0.08753170815734562238)43:0.03017621624088310042)100:0.10095641154076982760)100:0.27299640845931971711)100:0.15478319416382457785,(((Chitinispirillum_alkaliphilum-strain=ACht6-1:0.10651153245580881335,Chitinispirillum_sp.-CSBr16_98:0.11965544381660805917)100:0.15009334369620089267,Fibrobacteres_bacterium-fen_1185:0.27433175186725533568)100:0.12642816043990637298,Chitinivibrio alkaliphilus ACht1
:0.53268466155779781168)100:0.15742210178187834857)100:0.09215630171028160733)80:0.04816595999118531563)62:0.02743831201902128397)36:0.02078265736531987803,(((M3_38_Bin_215.fna:0.04139511976226661200,M8_62_Bin_157.fna:0.02652155416559884293)100:0.08465178498908736138,M8_62_Bin_326_clean.fna:0.13771545154218148288)100:0.06744060303218540886,(SY70_4_11_Bin_40.fna:0.14737921142962354115,((Meg19_46_Bin_239.fna:0.07502061628925174586,(Meg19_1012_Bin_119.fna:0.00639880936565916797,Meg22_46_Bin_11.fna:0.00457100921704400170)100:0.05436901478124144677)99:0.02019418223034703114,(Meg22_02_Bin_84.fna:0.00817578963848857553,(Meg19_46_Bin_60.fna:0.00655926231905655608,(Meg22_24_Bin_124.fna:0.00283303386838081083,Meg22_46_Bin_213.fna:0.00047171374253022742)100:0.00402481451200955090)74:0.00671213498429326736)100:0.07958193644031812120)100:0.09794561493283077125)100:0.05655254283576490598)100:0.37182529544315079395)27:0.01676977415303280289)94:0.04821333350830014908,(((bacterium DOLZORAL124_64_63
:0.13274576614250416240,(Krumholzibacteria bacterium MAG46.fna:0.12557745453371207955,(bacterium CG_4_9_14_3_um_filter_65_15
:0.00050343553388608648,bacterium CG17_big_fil_post_rev_8_21_14_2_50_64_8
:0.00159101324275807759)100:0.12408241360180104207)85:0.04242831714257117720)100:0.43051623930174592880,((((Candidatus_Latescibacteria bacterium_KS2-C080.fna:0.00000100000050002909,Candidatus_Latescibacteria bacterium_KS3-C087.fna:0.00000100000050002909)99:0.00000100000050002909,(Candidatus_Latescibacteria bacterium_KS4-C097.fna:0.00000100000050002909,Candidatus_Latescibacteria bacterium_ACK-C097.fna:0.00000100000050002909)100:0.00000100000050002909)100:0.01242960747106826649,((Candidatus_Latescibacteria bacterium_CS3-C092.fna:0.00000100000050002909,Candidatus_Latescibacteria bacterium_CS4-C107.fna:0.00000100000050002909)10:0.00000100000050002909,(Candidatus_Latescibacteria bacterium_KS1-C122.fna:0.00000100000050002909,(Candidatus_Latescibacteria bacterium_CS1-C010.fna:0.00000100000050002909,Candidatus_Latescibacteria bacterium_A-C086.fna:0.00000100000050002909)18:0.00000100000050002909)5:0.00000100000050002909)100:0.00834600343800995237)100:0.36257462228671677451,(Candidatus_Latescibacteria bacterium_SURF_59.fna:0.23278262982260505831,(Candidatus_Latescibacteria bacterium 4484_7_4484_7.fna:0.16626871791453415317,Candidatus Krumholzibacterium zodletonense 171.fna:0.25710352218799858992)72:0.04182512038668826510)100:0.17561826923440701509)100:0.10705442182242967675)100:0.06653892335633908306,((SY70_5_12_Bin_1.fna:0.04566012928481130717,SY70_5_8_Bin_74.fna:0.05206371045893862931)100:0.13534870628732278974,((ex4484_8_removed.fna:0.11169462951633361836,((Meg19_02_Bin_5.fna:0.03008625150461363001,(SY70_5_8_Bin_20.fna:0.00150899066844629179,SY70_5_5_Bin_6.fna:0.00087262053679268577)100:0.02170683053775839672)99:0.02514646338121008171,(SY70_5_5_Bin_61.fna:0.00498125457853725983,SY70_4_3_Bin_68.fna:0.00092827477890381014)100:0.04453911252082484035)100:0.08576301099686887974)100:0.04561039745047001936,(Meg19_46_Bin_228.fna:0.12488451076793541383,(((Meg19_1012_Bin_219.fna:0.00514724939771679484,(((Meg19_46_Bin_247.fna:0.00000100000050002909,AB_69_Bin_159.fna:0.00838515897763078381)93:0.00000100000050002909,Meg22_46_Bin_130.fna:0.00018302984300405802)87:0.00000100000050002909,Meg22_24_Bin_156.fna:0.00131087544141130093)100:0.01716577617345856413)100:0.07463053305199922327,((BHB10_38_Bin_124_clean.fna:0.00000100000050002909,BHB10_26_Bin_369.fna:0.00000100000050002909)100:0.02724675110795714283,(Meg19_46_Bin_201.fna:0.00387630845097567366,AB_69_Bin_103.fna:0.00842637472147977212)100:0.04430176063032154055)100:0.07428055967328266174)88:0.02672386395323843658,(Meg22_46_Bin_45.fna:0.00090199657197703796,Meg19_46_Bin_182.fna:0.00246140618782027731)100:0.10589231843257772281)57:0.01835766520679941657)100:0.03907056165989525320)100:0.04571649236657332471)100:0.33102051924179348719)57:0.02899010478442970440)70:0.03457912585141134643)32:0.02673700596069303326,(((LQ108M_Bin_12.fna:0.15520481756982898447,AB_03_Bin_160.fna:0.17019400921120070302)100:0.14808560921252270082,Candidatus_Latescibacteria bacterium_maxbin2.0022.fna:0.20902731097646404246)100:0.23276951654248562162,(M3_44_Bin_119.fna:0.15067600436034744860,(BHB10_2_Bin_362.fna:0.22196487944618467636,(M3_22_Bin_282.fna:0.00880646197565955295,M3_10_Bin_262.fna:0.00453090063908633597)100:0.09160346386527205842)72:0.07415750854025837668)100:0.29822926181019582259)99:0.05354099853937285131)100:0.08670281975634633320,Meg22_46_Bin_210.fna:0.41418811047314191276);
