# Supplementary material for: New globally distributed bacterial phyla within the FCB superphylum
Source: Nat Commun. 2022 Dec 6;13:7516. doi: 10.1038/s41467-022-34388-1 (PMC9727166; doi:10.1038/s41467-022-34388-1)
Supplement: Supplementary file 5 — source data 1-9 [file 41467_2022_34388_MOESM5_ESM.zip › Source Data/Figure 1b distribution.xlsx]

## Sheet: distribution
Groups	Latitude	Longitude	Habitat
Candidatus AABM5	44.5119	-110.358	Freshwater Sediment
Candidatus AABM5	34.9956	-98.6889	Hotspring Sediment
Candidatus AABM5	56.1056	10.4633	Marine Sediment
Candidatus AABM5	41.5758	-70.6394	Salt Marsh Sediment
Candidatus AABM5	42.722	-70.847	Salt Marsh Sediment
Candidatus AABM5	10.5	-64.66	Seawater
Candidatus AABM5	48.5847	-123.501	Seawater
Candidatus AABM5	48.6	-123.5	Seawater
Candidatus AABM5	42.9886	-108.4	Terrestrial
Candidatus AABM5	44.508	-110.327	Freshwater Sediment
Candidatus AABM5	44.5094	-110.509	Freshwater Sediment
Candidatus AABM5	46.9968	8.347	Freshwater Sediment
Candidatus AABM5	27.0078	-111.407	Hydrothermal Sediment
Candidatus AABM5	27.0114	-110.596	Hydrothermal Vent
Candidatus AABM5	42.9888	-108.399	Terrestrial
Candidatus AABM5	44.0342	-103.766	Terrestrial
Candidatus AABM5	41.384	-82.513	Wetland
Candidatus GB-CP11	33.4166	-115.917	Hypersaline Sediment
Candidatus GB-CP11	-27.74	14.251	Marine Sediment
Candidatus GB-CP11	36.88	126.38	Marine Sediment
Candidatus GB-CP11	44.288	34.983	Marine Sediment
Candidatus GB-CP11	10.5	-64.66	Seawater
Candidatus GB-CP11	50.0529	-123.821	Seawater
Candidatus GB-CP12	-10	-62	Terrestrial
Candidatus GB-CP12	-6.1786	29.658	Freshwater
Candidatus GB-CP12	-4.9054	29.4853	Freshwater
Candidatus GB-CP12	3.8381	-73.3194	Terrestrial
Candidatus GB-CP12	12.4764	144.865	Marine Sediment
Candidatus GB-CP12	12.9167	143.633	Hydrothermal Vent
Candidatus GB-CP12	15.15	64	Seawater
Candidatus GB-CP12	22	114	Wetland
Candidatus GB-CP12	22.4989	114.046	Wetland
Candidatus GB-CP12	24	120	Wastewater
Candidatus GB-CP12	26.5052	-80.2345	Terrestrial
Candidatus GB-CP12	27.8985	-97.0386	Wetland
Candidatus GB-CP12	34.6402	-77.1094	Marine Sediment
Candidatus GB-CP12	35.8443	-83.9607	Plant Associated
Candidatus GB-CP12	35.8444	-83.9599	Plant Associated
Candidatus GB-CP12	36.4428	-116.828	Freshwater
Candidatus GB-CP12	37.2656	-118.271	Freshwater
Candidatus GB-CP12	37.4962	-122.133	Wetland
Candidatus GB-CP12	38.7855	-75.1045	Terrestrial
Candidatus GB-CP12	40.435	-70.483	Coastal Sediment
Candidatus GB-CP12	42.7489	-70.8243	Salt Marsh Sediment
Candidatus GB-CP12	42.9886	-108.4	Terrestrial
Candidatus GB-CP12	42.9888	-108.399	Terrestrial
Candidatus GB-CP12	47.0956	-99.1001	Freshwater Sediment
Candidatus GB-CP12	-6.1786	29.658	Freshwater
Candidatus GB-CP12	-4.9054	29.4853	Freshwater
Candidatus GB-CP13	33.4166	-115.917	Hypersaline Sediment
Candidatus GB-CP13	39.5434	-72.3998	Marine Sediment
Candidatus GB-CP13	27.8973	-97.0409	Wetland
Candidatus GB-CP14	-6.1786	29.658	Freshwater
Candidatus GB-CP14	-4.9054	29.4853	Freshwater
Candidatus GB-CP14	-2.7	121.404	Freshwater
Candidatus GB-CP14	-2.05	29.2062	Freshwater Sediment
Candidatus GB-CP14	-2.0288	29.1756	Freshwater
Candidatus GB-CP14	10	-64.66	Seawater
Candidatus GB-CP14	10.5	-64.66	Seawater
Candidatus GB-CP14	13.2648	-59.4253	Marine Sediment
Candidatus GB-CP14	20.7452	58.6625	Salt Marsh Sediment
Candidatus GB-CP14	27.009	-111.408	Hydrothermal Sediment
Candidatus GB-CP14	27.0131	-111.52	Hydrothermal Sediment
Candidatus GB-CP14	27.0151	-111.38	Hydrothermal Sediment
Candidatus GB-CP14	27.4	-93.2	Marine Sediment
Candidatus GB-CP14	27.8959	-97.0388	Wetland
Candidatus GB-CP14	27.8977	-97.039	Wetland
Candidatus GB-CP14	27.8985	-97.0387	Wetland
Candidatus GB-CP14	30.2619	-88.2383	Plant Associated
Candidatus GB-CP14	33.3	-115.8	Hypersaline Sediment
Candidatus GB-CP14	33.4166	-115.917	Hypersaline Sediment
Candidatus GB-CP14	34.3919	-119.846	Oil Seeps
Candidatus GB-CP14	34.3922	-119.846	Oil Seeps
Candidatus GB-CP14	34.6478	-77.1112	Marine Sediment
Candidatus GB-CP14	36.1948	-122.038	Marine Sediment
Candidatus GB-CP14	36.6077	-122.62	Marine Sediment
Candidatus GB-CP14	36.799	-121.026	Marine Sediment
Candidatus GB-CP14	37.0366	-121.299	Marine Sediment
Candidatus GB-CP14	37.1343	-121.456	Marine Sediment
Candidatus GB-CP14	37.4972	-122.129	Salt Marsh Sediment
Candidatus GB-CP14	37.5409	-74.1021	Marine Sediment
Candidatus GB-CP14	38.1075	-121.65	Wetland
Candidatus GB-CP14	39.283	-75.3633	Freshwater
Candidatus GB-CP14	39.5434	-72.3998	Marine Sediment
Candidatus GB-CP14	40.435	-70.483	Coastal Sediment
Candidatus GB-CP14	41.3769	-82.5097	Wetland
Candidatus GB-CP14	41.5758	-70.6394	Salt Marsh Sediment
Candidatus GB-CP14	41.7	-86.23	Freshwater Sediment
Candidatus GB-CP14	42.759	-70.891	Salt Marsh Sediment
Candidatus GB-CP14	44.5367	-110.425	Freshwater Sediment
Candidatus GB-CP14	47.0991	-99.1044	Freshwater Sediment
Candidatus GB-CP14	47.1639	8.4969	Freshwater Sediment
Candidatus GB-CP14	48.6569	-123.487	Seawater
