# Supplementary material for: New globally distributed bacterial phyla within the FCB superphylum
Source: Nat Commun. 2022 Dec 6;13:7516. doi: 10.1038/s41467-022-34388-1 (PMC9727166; doi:10.1038/s41467-022-34388-1)
Supplement: Supplementary file 5 — source data 1-9 [file 41467_2022_34388_MOESM5_ESM.zip › Source Data/Figure 2a number of novel gene family.xlsx]

## Sheet: Figure 2b number of novel gene 
Group	Percentage of novel protein families and singleton	Percentage of novel singleton	Percentage of novel singleton after expansion
AABM5	11.159	4.09306	3.05903
AABM5	20.4007	15.5593	9.01502
GB-CP12	10.2398	5.8652	3.79132
GB-CP12	11.649	6.57013	3.93343
GB-CP12	12.5982	8.10413	4.59234
GB-CP12	9.9475	2.81846	1.79608
GB-CP12	10.2229	3.67034	2.16168
GB-CP12	12.4793	7.87048	4.9161
GB-CP11	11.6868	6.05144	3.85779
GB-CP11	9.92151	4.20722	2.88854
GB-CP11	12.9792	8.10703	5.07188
GB-CP11	8.04447	1.89666	1.07914
GB-CP11	6.59114	1.75077	1.33883
GB-CP11	6.90423	1.29918	1.00223
GB-CP11	8.78799	2.81948	2.197
GB-CP11	8.19993	1.40477	1.01274
GB-CP11	8.22967	1.96172	1.62679
GB-CP11	7.95136	1.46554	0.966635
GB-CP11	9.82391	4.91196	2.68767
GB-CP11	16.2054	12.8229	7.87208
GB-CP13	10.4292	6.1724	4.11493
GB-CP13	8.02641	3.54413	2.22377
GB-CP13	7.63919	2.46008	1.25162
GB-CP13	13.4082	9.81273	6.70412
GB-CP13	7.24152	2.26036	1.13018
GB-CP13	9.25435	4.24403	2.62305
GB-CP13	12.5861	10.635	4.28462
GB-CP13	8.01749	2.84257	1.82216
GB-CP13	7.57098	4.10095	2.64984
GB-CP13	8.03403	3.07183	1.60681
GB-CP14	6.33884	1.07568	0.96043
GB-CP14	7.40741	1.20937	1.13379
GB-CP14	6.95557	0.728332	0.582666
GB-CP14	7.08365	0.37679	0.301432
GB-CP14	7.13043	2.84058	2.31884
GB-CP14	6.38776	2.5641	2.24921
GB-CP14	7.21121	0.546822	0.478469
GB-CP14	8.73702	2.65283	2.07612
GB-CP14	6.87351	2.10024	1.86158
GB-CP14	8.20864	3.8478	2.99273
GB-CP14	6.88089	0.384212	0.384212
GB-CP14	5.80929	0.440705	0.400641
GB-CP14	6.89787	0.342988	0.304878
GB-CP14	8.06345	2.04891	1.65235
GB-CP14	7.36086	3.11191	2.45362
GB-CP14	14.3081	9.92963	6.33307
GB-CP14	9.40492	2.97538	2.08618
GB-CP14	5.74797	1.25276	1.10538
GB-CP14	7.06169	1.25812	1.13636
GB-CP14	10.7499	5.93845	3.42436
AABM5	12.6499	9.23261	5.66547
AABM5	9.20513	5.53846	3.07692
AABM5	8.63717	3.25664	2.40708
AABM5	15.6931	12.9623	7.4663
AABM5	8.83899	3.44004	2.1978
