# Supplementary material for: New globally distributed bacterial phyla within the FCB superphylum
Source: Nat Commun. 2022 Dec 6;13:7516. doi: 10.1038/s41467-022-34388-1 (PMC9727166; doi:10.1038/s41467-022-34388-1)
Supplement: Supplementary file 5 — source data 1-9 [file 41467_2022_34388_MOESM5_ESM.zip › Source Data/Figure 2b conserved marker number.xlsx]

## Sheet: Figure 2b conserved marker numb
Phylum	Number1	Number2
GB-CP11	39	19
GB-CP12	3	3
GB-CP13	16	11
GB-CP14	26	16
AABM5	2	0
