# Supplementary material for: New globally distributed bacterial phyla within the FCB superphylum
Source: Nat Commun. 2022 Dec 6;13:7516. doi: 10.1038/s41467-022-34388-1 (PMC9727166; doi:10.1038/s41467-022-34388-1)
Supplement: Supplementary file 5 — source data 1-9 [file 41467_2022_34388_MOESM5_ESM.zip › Source Data/Figure 3 nife hydrogenase tree.txt]

((((((((((((((((((((((((((WP_006669190_1_Arthrospira_maxima_NiFe_Group_3d:0.00135603,WP_006624081_1_Arthrospira_platensis_NiFe_Group_3d:0.00074481)0.7380:0.00252068,WP_008053057_1_Arthrospira_sp_PCC_8005_NiFe_Group_3d:0.00378184)1.0000:0.07112157,(WP_023067990_1_Lyngbya_aestuarii_NiFe_Group_3d:0.02723271,WP_009785505_1_Lyngbya_sp_PCC_8106_NiFe_Group_3d:0.02738914)1.0000:0.04468726)0.6520:0.01205042,(WP_006101686_1_Coleofasciculus_chthonoplastes_NiFe_Group_3d:0.06508683,(WP_015151979_1_Oscillatoria_acuminata_NiFe_Group_3d:0.05798567,WP_017715405_1_Oscillatoria_sp_PCC_10802_NiFe_Group_3d:0.06015779)0.5340:0.00453342)0.9370:0.02280569)0.1230:0.00444429,(WP_015144267_1_Pleurocapsa_minor_NiFe_Group_3d:0.07060969,WP_019509061_1_Pleurocapsa_sp_PCC_7319_NiFe_Group_3d:0.07074052)0.9020:0.02041067)0.0420:0.00476020,((WP_012629409_1_Cyanothece_sp_PCC_7425_NiFe_Group_3d:0.07923488,WP_017305034_1_Spirulina_subsalsa_NiFe_Group_3d:0.07966342)0.3730:0.00966032,(WP_015171978_1_Geitlerinema_sp_PCC_7407_NiFe_Group_3d:0.07936396,(WP_015182972_1_Microcoleus_sp_PCC_7113_NiFe_Group_3d:0.03363144,WP_015175286_1_Oscillatoria_nigro-viridis_NiFe_Group_3d:0.03122212)1.0000:0.04092892)0.8520:0.01518809)0.3090:0.00827534)0.1360:0.00886321,((((WP_015956115_1_Cyanothece_sp_PCC_7424_NiFe_Group_3d:0.03257394,WP_013323481_1_Cyanothece_sp_PCC_7822_NiFe_Group_3d:0.03493661)1.0000:0.03737765,WP_012593478_1_Cyanothece_sp_PCC_8801_NiFe_Group_3d:0.07127214)0.4140:0.00792449,WP_008273694_1_Cyanothece_sp_CCY0110_NiFe_Group_3d:0.07962825)0.4720:0.01722776,((WP_016514321_1_Microcystis_aeruginosa_NiFe_Group_3d:0.00830603,WP_008203468_1_Microcystis_sp_T1-4_NiFe_Group_3d:0.00857161)1.0000:0.07806928,(WP_028947433_1_Synechocystis_sp_PCC_6714_NiFe_Group_3d:0.02497830,WP_010872716_1_Synechocystis_sp_PCC_6803_NiFe_Group_3d:0.02565461)1.0000:0.06380836)0.5560:0.01026433)0.5150:0.00832616)0.0620:0.00150947,WP_019498425_1_Pseudanabaena_sp_PCC_6802_NiFe_Group_3d:0.10598299)0.1330:0.00735083,((WP_015221229_1_Cyanobacterium_aponinum_NiFe_Group_3d:0.07491513,WP_017294725_1_Geminocystis_herdmanii_NiFe_Group_3d:0.07634538)0.8910:0.03259309,(WP_015227029_1_Halothece_sp_PCC_7418_NiFe_Group_3d:0.09053019,WP_017659307_1_Geitlerinema_sp_PCC_7105_NiFe_Group_3d:0.08841718)0.6770:0.01787794)0.1450:0.00665239)0.9950:0.02664466,(WP_011378516_1_Synechococcus_elongatus_NiFe_Group_3d:0.13847451,(WP_015110900_1_Cyanobium_gracile_NiFe_Group_3d:0.08455116,WP_006910395_1_Cyanobium_sp_PCC_7001_NiFe_Group_3d:0.08211550)1.0000:0.05970392)0.4040:0.00367198)0.4380:0.00697389,(WP_029552892_1_Synechococcus_sp_CB0101_NiFe_Group_3d:0.12580076,WP_006170040_1_Synechococcus_sp_WH_5701_NiFe_Group_3d:0.12473003)0.9340:0.02372868)0.9800:0.01800396,(((WP_012119893_1_Roseiflexus_castenholzii_NiFe_Group_3d:0.04085401,WP_011958239_1_Roseiflexus_sp_RS-1_NiFe_Group_3d:0.03737009)1.0000:0.10292960,WP_006562473_1_Oscillochloris_trichoides_NiFe_Group_3d:0.14125645)0.4900:0.00510465,((((WP_012167698_1_Acaryochloris_marina_NiFe_Group_3d:0.01321844,WP_010476561_1_Acaryochloris_sp_CCMEE_5410_NiFe_Group_3d:0.01309735)1.0000:0.09544538,WP_006512920_1_Leptolyngbya_sp_PCC_7375_NiFe_Group_3d:0.11014673)0.7240:0.01676608,WP_017324543_1_Synechococcus_sp_PCC_7336_NiFe_Group_3d:0.12730988)0.8790:0.01152535,(WP_006512117_1_Xenococcus_sp_PCC_7305_NiFe_Group_3d:0.11973151,((((((WP_015079811_1_Anabaena_sp_90_NiFe_Group_3d:0.02073955,WP_027404530_1_Aphanizomenon_flos-aquae_NiFe_Group_3d:0.01867953)1.0000:0.02834805,(WP_028085013_1_Dolichospermum_circinale_NiFe_Group_3d:0.01227144,WP_028088931_1_Dolichospermum_circinale_NiFe_Group_3d:0.01262482)1.0000:0.03181793)0.9900:0.01592788,WP_015216232_1_Anabaena_cylindrica_NiFe_Group_3d:0.06031693)0.7450:0.00763581,(WP_006276675_1_Cylindrospermopsis_raciborskii_NiFe_Group_3d:0.01589860,WP_009341606_1_Raphidiopsis_brookii_NiFe_Group_3d:0.01522173)1.0000:0.05097415)0.8520:0.01476795,WP_016952407_1_Anabaena_sp_PCC_7108_NiFe_Group_3d:0.08014906)0.8160:0.01241267,((((WP_011321324_1_Anabaena_variabilis_NiFe_Group_3d:0.01360483,WP_010994940_1_Nostoc_sp_PCC_7120_NiFe_Group_3d:0.01123989)1.0000:0.05092737,WP_015138057_1_Nostoc_sp_PCC_7524_NiFe_Group_3d:0.06604986)0.5070:0.00388687,WP_015113185_1_Nostoc_sp_PCC_7107_NiFe_Group_3d:0.06989881)0.7890:0.01455358,(WP_015153897_1_Chroococcidiopsis_thermalis_NiFe_Group_3d:0.07190736,((WP_016874926_1_Chlorogloeopsis_fritschii_NiFe_Group_3d:0.03697555,WP_026735631_1_Fischerella_sp_PCC_9605_NiFe_Group_3d:0.03148918)1.0000:0.02622601,(WP_006195766_1_Nodularia_spumigena_NiFe_Group_3d:0.05730136,(WP_016860165_1_Fischerella_muscicola_NiFe_Group_3d:0.04183312,(WP_009756785_1_Fischerella_sp_JSC-11_NiFe_Group_3d:0.00102440,WP_016872130_1_Fischerella_thermalis_NiFe_Group_3d:0.00104599)1.0000:0.03700720)0.9590:0.01519355)0.6100:0.00599126)0.8580:0.01134839)0.6270:0.01051541)0.7330:0.01040557)0.9550:0.02463227)0.9490:0.01498032)0.8230:0.01315006)0.7880:0.01273456)0.5580:0.00888859,(WP_015941206_1_Chloroflexus_aggregans_NiFe_Group_3d:0.06792122,WP_028457902_1_Chloroflexus_sp_Y-396-1_NiFe_Group_3d:0.06738533)1.0000:0.10379383)0.7680:0.01144180,(WP_024545803_1_Synechococcus_sp_NKBG15041c_NiFe_Group_3d:0.05674670,WP_012305837_1_Synechococcus_sp_PCC_7002_NiFe_Group_3d:0.05717735)1.0000:0.12913754)0.9780:0.02872525,((WP_004513769_1_Geobacter_metallireducens_NiFe_Group_3d:0.11090694,WP_014551946_1_Geobacter_sulfurreducens_NiFe_Group_3d:0.11598382)1.0000:0.09062658,(((WP_020876264_1_Desulfococcus_multivorans_NiFe_Group_3d:0.15060760,WP_011699561_1_Syntrophobacter_fumaroxidans_NiFe_Group_3d:0.14018738)0.9780:0.02343163,WP_014434113_1_Caldilinea_aerophila_NiFe_Group_3d:0.16451868)0.5600:0.01042862,(WP_012470833_1_Geobacter_lovleyi_NiFe_Group_3d:0.15722443,(WP_027388897_1_Chrysiogenes_arsenatis_NiFe_Group_3d:0.13209250,WP_013506608_1_Desulfurispirillum_indicum_NiFe_Group_3d:0.13106540)0.9900:0.02876407)0.9100:0.02161738)0.9710:0.02186690)0.5660:0.00936187)0.9610:0.01715858,(WP_013163642_1_Desulfurivibrio_alkaliphilus_NiFe_Group_3d:0.21311406,(((WP_011686721_1_Solibacter_usitatus_NiFe_Group_3d:0.16981659,WP_013559677_1_Anaerolinea_thermophila_NiFe_Group_3d:0.16844980)0.6320:0.01630394,(WP_028317309_1_Desulfobulbus_elongatus_NiFe_Group_3d:0.12277344,WP_015724758_1_Desulfobulbus_propionicus_NiFe_Group_3d:0.12722656)1.0000:0.05817769)0.8770:0.02638156,(WP_015281226_1_Thioflavicoccus_mobilis_NiFe_Group_3d:0.09878454,(WP_009150973_1_Thiorhodovibrio_sp_970_NiFe_Group_3d:0.08896994,(WP_012971066_1_Allochromatium_vinosum_NiFe_Group_3d:0.06958888,(WP_020504162_1_Lamprocystis_purpurea_NiFe_Group_3d:0.05866279,(WP_014777645_1_Thiocystis_violascens_NiFe_Group_3d:0.05370775,(WP_007042613_1_Thiorhodococcus_drewsii_NiFe_Group_3d:0.04912655,(WP_007191859_1_Thiocapsa_marina_NiFe_Group_3d:0.00492368,AAP50523_1_Thiocapsa_roseopersicina_NiFe_Group_3d:0.00349738)1.0000:0.04771556)0.5890:0.00418699)0.4800:0.00449511)0.7490:0.01017628)0.9910:0.02070381)0.5340:0.00880253)1.0000:0.10234912)0.4150:0.01038049)0.4010:0.01365306)0.2130:0.00945232,(WP_028582678_1_Desulfobulbus_japonicus_NiFe_Group_3d:0.19175853,(WP_014808238_1_Desulfomonile_tiedjei_NiFe_Group_3d:0.17364650,(WP_028585846_1_Desulfobulbus_mediterraneus_NiFe_Group_3d:0.11882495,WP_011189453_1_Desulfotalea_psychrophila_NiFe_Group_3d:0.12109012)1.0000:0.05352972)0.6900:0.00993998)0.8120:0.05069944)0.6440:0.01041135,(WP_013451671_1_Calditerrivibrio_nitroreducens_NiFe_Group_3d:0.24538507,WP_021287226_1_Sulfurimonas_sp_AST-10_NiFe_Group_3d:0.23333833)0.6970:0.01332857)0.9090:0.02011407,((WP_008526412_1_Halorhabdus_tiamatea_NiFe_Group_3d:0.02729518,WP_015789840_1_Halorhabdus_utahensis_NiFe_Group_3d:0.02567093)1.0000:0.21373396,(((WP_012548375_1_Dictyoglomus_thermophilum_NiFe_Group_3d:0.01733629,WP_012582502_1_Dictyoglomus_turgidum_NiFe_Group_3d:0.01852869)1.0000:0.16339180,WP_013559391_1_Anaerolinea_thermophila_NiFe_Group_3d:0.18231207)1.0000:0.04390626,((WP_009200281_1_Anaerobaculum_hydrogeniformans_NiFe_Group_3d:0.06145168,WP_014807493_1_Anaerobaculum_mobile_NiFe_Group_3d:0.06275884)1.0000:0.08155011,((WP_029165455_1_Aminiphilus_circumscriptus_NiFe_Group_3d:0.11829265,WP_014163745_1_Thermovirga_lienii_NiFe_Group_3d:0.11749682)0.6560:0.01276322,(WP_005661842_1_Dethiosulfovibrio_peptidovorans_NiFe_Group_3d:0.11886287,(WP_013048933_1_Aminobacterium_colombiense_NiFe_Group_3d:0.05930271,WP_024821667_1_Aminobacterium_mobile_NiFe_Group_3d:0.05600128)1.0000:0.06403135)0.6590:0.01117419)0.8090:0.01360502)1.0000:0.07980853)0.9630:0.02253845)0.8080:0.01545625)0.7830:0.01461868,((((WP_014208491_1_Mycobacterium_rhodesiae_NiFe_Group_3d:0.07532466,WP_011781268_1_Mycobacterium_vanbaalenii_NiFe_Group_3d:0.06986961)1.0000:0.03030136,(WP_011516268_1_Cupriavidus_metallidurans_NiFe_Group_3d:0.03782820,WP_011154013_1_Ralstonia_eutropha_NiFe_Group_3d:0.04004066)1.0000:0.06001134)0.5960:0.02394723,(WP_027856531_1_Marinobacterium_jannaschii_NiFe_Group_3d:0.11113592,WP_005505390_1_Grimontia_hollisae_NiFe_Group_3d:0.11222474)0.4380:0.01421875)1.0000:0.13031306,((((WP_006931831_1_Labrenzia_aggregata_NiFe_Group_3d:0.05325574,WP_008193041_1_Labrenzia_alexandrii_NiFe_Group_3d:0.05299426)1.0000:0.08509560,(WP_011394103_1_Hahella_chejuensis_NiFe_Group_3d:0.09731315,WP_020410523_1_Hahella_ganghwensis_NiFe_Group_3d:0.09940816)1.0000:0.05047511)1.0000:0.04766773,(WP_012591738_1_Methylocella_silvestris_NiFe_Group_3d:0.07630657,WP_020174963_1_Methyloferula_stellata_NiFe_Group_3d:0.08352950)1.0000:0.11782606)0.9950:0.03274737,((WP_028451929_1_Chitinilyticum_aquatile_NiFe_Group_3d:0.01806809,WP_028455450_1_Chitinilyticum_litopenaei_NiFe_Group_3d:0.01814921)1.0000:0.19414414,((((WP_020393771_1_Thiothrix_disciformis_NiFe_Group_3d:0.12218947,WP_009849435_1_Mariprofundus_ferrooxydans_NiFe_Group_3d:0.11855127)0.7650:0.00982741,WP_013966114_1_Nitrosomonas_sp_Is79A3_NiFe_Group_3d:0.13426503)1.0000:0.05843445,(WP_028864775_1_Psychromonas_aquimarina_NiFe_Group_3d:0.06986743,WP_011769610_1_Psychromonas_ingrahamii_NiFe_Group_3d:0.07558712)1.0000:0.13228329)0.1820:0.00516788,((((((((((((((WP_027148209_1_Methylobacter_tundripaludum_NiFe_Group_3d:0.05683130,WP_019865758_1_Methylovulum_miyakonense_NiFe_Group_3d:0.05584476)0.5080:0.00736333,WP_024299641_1_Methylosarcina_lacus_NiFe_Group_3d:0.06092390)0.3120:0.00567261,WP_013816969_1_Methylomonas_methanica_NiFe_Group_3d:0.06558331)0.3390:0.00391740,(WP_014147789_1_Methylomicrobium_alcaliphilum_NiFe_Group_3d:0.02014949,WP_017839865_1_Methylomicrobium_buryatense_NiFe_Group_3d:0.02009196)1.0000:0.05337527)0.8830:0.01181103,(WP_027159095_1_Methylobacter_luteus_NiFe_Group_3d:0.05709926,WP_020158180_1_Methylobacter_marinus_NiFe_Group_3d:0.05690074)0.9980:0.02616956)0.6100:0.00940919,WP_005370476_1_Methylomicrobium_album_NiFe_Group_3d:0.09039742)0.4620:0.00776363,(WP_026601561_1_Methylomonas_sp_11b_NiFe_Group_3d:0.01541745,WP_020482704_1_Methylomonas_sp_MK1_NiFe_Group_3d:0.01639169)1.0000:0.08284536)0.5110:0.01165561,WP_020565381_1_Methylosarcina_fibrata_NiFe_Group_3d:0.11347655)1.0000:0.03826498,(WP_016389591_1_Cycloclasticus_sp_PY97M_NiFe_Group_3d:0.01139618,(WP_020161995_1_Cycloclasticus_pugetii_NiFe_Group_3d:0.00145397,(WP_015005599_1_Cycloclasticus_sp_P1_NiFe_Group_3d:0.00111641,WP_020932782_1_Cycloclasticus_zancles_NiFe_Group_3d:0.00089566)0.5300:0.00055810)0.9990:0.00872454)1.0000:0.14283163)0.7770:0.01499609,WP_010959484_1_Methylococcus_capsulatus_NiFe_Group_3d:0.15849291)0.6570:0.00932122,WP_026596337_1_Methylohalobius_crimeensis_NiFe_Group_3d:0.17132873)0.3930:0.00364943,WP_029133296_1_Sedimenticola_selenatireducens_NiFe_Group_3d:0.18132124)0.4230:0.00623649,(WP_023411848_1_Thiohalocapsa_sp_PB-PSB1_NiFe_Group_3d:0.15207596,(WP_020504783_1_Lamprocystis_purpurea_NiFe_Group_3d:0.09645285,(WP_007191642_1_Thiocapsa_marina_NiFe_Group_3d:0.02176516,ADK12981_1_Thiocapsa_roseopersicina_NiFe_Group_3d:0.02276925)1.0000:0.07257549)1.0000:0.05098882)0.9950:0.02951812)0.4940:0.01378494,(((((((WP_011493687_1_Burkholderia_xenovorans_NiFe_Group_3d:0.08743290,WP_012346489_1_Leptothrix_cholodnii_NiFe_Group_3d:0.08320202)0.7800:0.00919580,WP_023490135_1_Serratia_sp_DD3_NiFe_Group_3d:0.09893912)0.9670:0.02115868,WP_011466117_1_Rhodoferax_ferrireducens_NiFe_Group_3d:0.11525005)0.9950:0.02638145,WP_022771893_1_Symbiobacter_mobilis_NiFe_Group_3d:0.14510553)0.8670:0.02261828,(WP_011765148_1_Azoarcus_sp_BH72_NiFe_Group_3d:0.14464367,(WP_015436644_1_Azoarcus_sp_KH32C_NiFe_Group_3d:0.07621118,WP_018992236_1_Azoarcus_toluclasticus_NiFe_Group_3d:0.07605220)1.0000:0.06758746)0.3080:0.01435777)0.1220:0.00217716,(WP_018412521_1_Methyloversatilis_sp_NVD_NiFe_Group_3d:0.03223794,WP_020162845_1_Methyloversatilis_universalis_NiFe_Group_3d:0.03297945)1.0000:0.12825101)0.2890:0.02278710,((WP_008384205_1_Rhodovulum_sp_PH10_NiFe_Group_3d:0.14979710,WP_028994701_1_Azonexus_hydrophilus_NiFe_Group_3d:0.15205095)0.9570:0.02600550,((((WP_011380994_1_Nitrosospira_multiformis_NiFe_Group_3d:0.07163499,WP_004174406_1_Nitrosospira_sp_APG3_NiFe_Group_3d:0.07440963)0.9920:0.03154996,WP_009205622_1_Sulfuricella_denitrificans_NiFe_Group_3d:0.10536688)0.9980:0.03419905,WP_013029742_1_Sideroxydans_lithotrophicus_NiFe_Group_3d:0.14429994)0.7340:0.01897129,((WP_011385756_1_Magnetospirillum_magneticum_NiFe_Group_3d:0.03299613,WP_008616907_1_Magnetospirillum_sp_SO-1_NiFe_Group_3d:0.03353613)1.0000:0.11444235,((WP_014238042_1_Azospira_oryzae_NiFe_Group_3d:0.11811724,WP_015765571_1_Accumulibacter_phosphatis_NiFe_Group_3d:0.11487246)0.6520:0.01712547,(((WP_026687097_1_Azovibrio_restrictus_NiFe_Group_3d:0.09364060,WP_027457859_1_Dechloromonas_agitata_NiFe_Group_3d:0.09527111)0.9930:0.02764543,WP_013293541_1_Gallionella_capsiferriformans_NiFe_Group_3d:0.12204516)0.5520:0.00761498,((WP_002937457_1_Thauera_sp_27_NiFe_Group_3d:0.00731245,WP_002929027_1_Thauera_sp_28_NiFe_Group_3d:0.00703181)1.0000:0.07847647,(WP_004252763_1_Thauera_sp_63_NiFe_Group_3d:0.06855995,(WP_004363405_1_Thauera_phenylacetica_NiFe_Group_3d:0.02443340,(WP_004322153_1_Thauera_aminoaromatica_NiFe_Group_3d:0.00111726,WP_012585448_1_Thauera_sp_MZ1T_NiFe_Group_3d:0.00093192)1.0000:0.02167316)1.0000:0.04209579)0.9780:0.01757886)1.0000:0.04555227)0.3730:0.00471292)0.3490:0.00879606)0.3720:0.01865101)0.2340:0.01410555)0.1580:0.00725948)0.6940:0.00902283)0.1940:0.00882041)0.4840:0.00832735)0.6010:0.00976632)1.0000:0.03198011)0.9900:0.03456935)0.9890:0.02007404,(((((((((WP_015903075_1_Desulfobacterium_autotrophicum_NiFe_Group_3c:0.09383582,WP_022668938_1_Desulfospira_joergensenii_NiFe_Group_3c:0.09324659)1.0000:0.08145483,WP_011700332_1_Syntrophobacter_fumaroxidans_NiFe_Group_3c:0.17021555)0.4290:0.00845363,(WP_027371047_1_Desulfovermiculus_halophilus_NiFe_Group_3c:0.15076281,(WP_011700738_1_Syntrophobacter_fumaroxidans_NiFe_Group_3c:0.11358084,WP_011698648_1_Syntrophobacter_fumaroxidans_NiFe_Group_3c:0.11359065)0.9990:0.03631960)0.9470:0.02648513)0.2890:0.00673949,((WP_028318776_1_Desulfobulbus_elongatus_NiFe_Group_3c:0.11423372,WP_015724435_1_Desulfobulbus_propionicus_NiFe_Group_3c:0.11739211)1.0000:0.05360009,(WP_028584591_1_Desulfobulbus_mediterraneus_NiFe_Group_3c:0.15058129,(WP_028580885_1_Desulfobulbus_japonicus_NiFe_Group_3c:0.12456977,(WP_023408290_1_Desulfofustis_sp_PB-SRB1_NiFe_Group_3c:0.10782567,WP_011188256_1_Desulfotalea_psychrophila_NiFe_Group_3c:0.10995211)0.7870:0.01821172)0.9760:0.02814922)0.8000:0.02142775)0.3590:0.01162359)0.9910:0.02963638,(M3-38_Bin_215_scaffold_67566_3:0.16760228,(WP_010936390_1_Dehalococcoides_mccartyi_NiFe_Group_3c:0.15554055,WP_013218178_1_Dehalogenimonas_lykanthroporepellens_NiFe_Group_3c:0.15552417)0.6810:0.01193843)1.0000:0.04876880)0.7730:0.01470076,(WP_027187949_1_Desulfovibrio_cuneatus_NiFe_Group_3c:0.18086558,(WP_027191993_1_Desulfovibrio_putealis_NiFe_Group_3c:0.16196043,((WP_008870928_1_Desulfonatronospira_thiodismutans_NiFe_Group_3c:0.04838479,WP_028574115_1_Desulfonatronovibrio_hydrogenovorans_NiFe_Group_3c:0.04939299)1.0000:0.05106552,(WP_027368703_1_Desulfovibrio_africanus_NiFe_Group_3c:0.08516578,(WP_026167551_1_Desulfovibrio_oxyclinae_NiFe_Group_3c:0.05008696,WP_020882283_1_Desulfovibrio_sp_X2_NiFe_Group_3c:0.05435749)1.0000:0.03496853)0.9480:0.01731573)1.0000:0.05946124)0.8180:0.01912470)0.9980:0.04925581)0.8880:0.02000287,WP_011699072_1_Syntrophobacter_fumaroxidans_NiFe_Group_3c:0.25203413)0.9300:0.03389488,((((WP_004032005_1_Methanobacterium_formicicum_NiFe_Group_3c:0.03296447,WP_023992472_1_Methanobacterium_sp_MB1_NiFe_Group_3c:0.03342557)1.0000:0.08490368,(WP_013644241_1_Methanobacterium_lacus_NiFe_Group_3c:0.10790501,WP_013826227_1_Methanobacterium_paludis_NiFe_Group_3c:0.10163856)0.6400:0.01105067)1.0000:0.11687839,(WP_012036509_1_Methanocella_arvoryzae_NiFe_Group_3c:0.08141881,(WP_014407035_1_Methanocella_conradii_NiFe_Group_3c:0.05620711,WP_012901516_1_Methanocella_paludicola_NiFe_Group_3c:0.05893148)0.9670:0.01862883)1.0000:0.15978297)0.6160:0.01488465,(((WP_014404721_1_Methanocella_conradii_NiFe_Group_3c:0.06025481,WP_012901238_1_Methanocella_paludicola_NiFe_Group_3c:0.06128037)1.0000:0.06985676,WP_012036601_1_Methanocella_arvoryzae_NiFe_Group_3c:0.13168828)1.0000:0.10080101,(WP_004039570_1_Methanofollis_liminatans_NiFe_Group_3c:0.15080118,(WP_013330634_1_Methanoplanus_petrolearius_NiFe_Group_3c:0.14758719,(WP_014867732_1_Methanoculleus_bourgensis_NiFe_Group_3c:0.06405522,WP_011843851_1_Methanoculleus_marisnigri_NiFe_Group_3c:0.06369808)1.0000:0.08337084)0.4960:0.00542351)1.0000:0.07589572)0.9170:0.02562595)0.6640:0.01778992)0.5590:0.01081453,((((((((WP_010870705_1_Methanocaldococcus_jannaschii_NiFe_Group_3c:0.02072061,WP_012980416_1_Methanocaldococcus_sp_FS406-22_NiFe_Group_3c:0.02234159)0.7100:0.00951109,WP_015790819_1_Methanocaldococcus_fervens_NiFe_Group_3c:0.03235494)0.9290:0.01873719,WP_015733560_1_Methanocaldococcus_vulcanius_NiFe_Group_3c:0.04884654)1.0000:0.03781791,((WP_013866983_1_Methanothermococcus_okinawensis_NiFe_Group_3c:0.06943759,WP_018154225_1_Methanothermococcus_thermolithotrophicus_NiFe_Group_3c:0.06931839)0.7000:0.00719735,(WP_007043614_1_Methanotorris_formicicus_NiFe_Group_3c:0.02389444,WP_013799074_1_Methanotorris_igneus_NiFe_Group_3c:0.02395245)1.0000:0.04714713)0.7510:0.01418150)0.4440:0.01489623,(WP_011973924_1_Methanococcus_aeolicus_NiFe_Group_3c:0.10088202,(WP_011171638_1_Methanococcus_maripaludis_NiFe_Group_3c:0.07749230,(WP_012065828_1_Methanococcus_vannielii_NiFe_Group_3c:0.06951576,WP_013180651_1_Methanococcus_voltae_NiFe_Group_3c:0.06924022)0.5670:0.00623975)0.9330:0.01993138)0.3820:0.00984690)0.7410:0.03666097,(WP_013099800_1_Methanocaldococcus_infernus_NiFe_Group_3c:0.12381881,WP_004589824_1_Methanocaldococcus_villosus_NiFe_Group_3c:0.12255800)0.5560:0.01850725)1.0000:0.07854311,WP_011018550_1_Methanopyrus_kandleri_NiFe_Group_3c:0.21936902)1.0000:0.05001769,(((((((((WP_007044701_1_Methanotorris_formicicus_NiFe_Group_3c:0.02205756,WP_013799334_1_Methanotorris_igneus_NiFe_Group_3c:0.02262329)1.0000:0.03002729,WP_012979819_1_Methanocaldococcus_sp_FS406-22_NiFe_Group_3c:0.05285075)0.6510:0.01389733,WP_018154262_1_Methanothermococcus_thermolithotrophicus_NiFe_Group_3c:0.06811115)0.3910:0.00872603,WP_013866362_1_Methanothermococcus_okinawensis_NiFe_Group_3c:0.07425326)0.2700:0.00363317,WP_015732794_1_Methanocaldococcus_vulcanius_NiFe_Group_3c:0.08411257)0.7300:0.01374591,WP_011972821_1_Methanococcus_aeolicus_NiFe_Group_3c:0.09729020)1.0000:0.04670794,(WP_013179971_1_Methanococcus_voltae_NiFe_Group_3c:0.07313117,(WP_011170767_1_Methanococcus_maripaludis_NiFe_Group_3c:0.04153557,WP_011971888_1_Methanococcus_vannielii_NiFe_Group_3c:0.04551326)1.0000:0.03090280)1.0000:0.07615368)1.0000:0.03840716,WP_011018638_1_Methanopyrus_kandleri_NiFe_Group_3c:0.17826354)1.0000:0.06698422,(WP_013413806_1_Methanothermus_fervidus_NiFe_Group_3c:0.14591346,(WP_011405926_1_Methanosphaera_stadtmanae_NiFe_Group_3c:0.13763428,((((WP_019264891_1_Methanobrevibacter_smithii_NiFe_Group_3c:0.00336603,WP_019262575_1_Methanobrevibacter_smithii_NiFe_Group_3c:0.00296309)1.0000:0.07481931,WP_012956704_1_Methanobrevibacter_ruminantium_NiFe_Group_3c:0.07660036)0.9310:0.01749063,WP_016359076_1_Methanobrevibacter_sp_AbM4_NiFe_Group_3c:0.10026478)0.9520:0.02416395,((WP_013643973_1_Methanobacterium_lacus_NiFe_Group_3c:0.05109644,WP_013826546_1_Methanobacterium_paludis_NiFe_Group_3c:0.04890356)0.9990:0.03259256,((WP_004031311_1_Methanobacterium_formicicum_NiFe_Group_3c:0.03046170,WP_023992781_1_Methanobacterium_sp_MB1_NiFe_Group_3c:0.03309763)1.0000:0.04555041,(WP_013296307_1_Methanothermobacter_marburgensis_NiFe_Group_3c:0.01282965,WP_010876758_1_Methanothermobacter_thermoautotrophicus_NiFe_Group_3c:0.01259408)1.0000:0.05932247)0.7700:0.00708694)1.0000:0.03583813)0.6840:0.01268265)0.9540:0.02373428)1.0000:0.10019026)0.5300:0.00632011)0.7270:0.01664563)0.6910:0.01303913)0.5610:0.01176725,((((((((((WP_028317553_1_Desulfobulbus_elongatus_NiFe_Group_3c:0.05017229,WP_015722755_1_Desulfobulbus_propionicus_NiFe_Group_3c:0.04818837)0.9780:0.01699028,(WP_028580860_1_Desulfobulbus_japonicus_NiFe_Group_3c:0.04214191,WP_028583859_1_Desulfobulbus_mediterraneus_NiFe_Group_3c:0.04187448)0.9970:0.02501792)1.0000:0.04596463,(WP_027183464_1_Desulfovibrio_inopinatus_NiFe_Group_3c:0.10290168,WP_029898901_1_Desulfovibrio_sp_L21-Syr-AB_NiFe_Group_3c:0.10201635)0.6990:0.01346160)0.4950:0.00980694,WP_029966039_1_Desulfonauticus_sp_A7A_NiFe_Group_3c:0.11876440)0.3760:0.00293820,(WP_008869690_1_Desulfonatronospira_thiodismutans_NiFe_Group_3c:0.05164899,WP_028574551_1_Desulfonatronovibrio_hydrogenovorans_NiFe_Group_3c:0.04876085)1.0000:0.07917023)0.9870:0.03260177,(WP_013908379_1_Thermodesulfatator_indicus_NiFe_Group_3c:0.04074946,WP_022853555_1_Thermodesulfatator_atlanticus_NiFe_Group_3c:0.04514011)1.0000:0.11682179)0.6360:0.00900965,(WP_015590675_1_Archaeoglobus_sulfaticallidus_NiFe_Group_3c:0.16341819,(WP_028840908_1_Thermodesulfobacterium_hveragerdense_NiFe_Group_3c:0.14978261,WP_013756665_1_Thermodesulfobium_narugense_NiFe_Group_3c:0.15331017)0.6760:0.01525608)0.4370:0.00509088)0.9930:0.04300904,WP_013637988_1_Desulfurobacterium_thermolithotrophum_NiFe_Group_3c:0.22422935)0.9980:0.05461459,(WP_010878869_1_Archaeoglobus_fulgidus_NiFe_Group_3c:0.23441554,WP_012965352_1_Ferroglobus_placidus_NiFe_Group_3c:0.22608108)0.9820:0.02806734)0.8770:0.04193136,(WP_015233716_1_Natronobacterium_gregoryi_NiFe_Group_3c:0.28573779,((((WP_015935331_1_Anaeromyxobacter_dehalogenans_NiFe_Group_3c:0.00573120,WP_012528247_1_Anaeromyxobacter_sp_K_NiFe_Group_3c:0.00641454)1.0000:0.07771469,WP_012099129_1_Anaeromyxobacter_sp_Fw109-5_NiFe_Group_3c:0.08422863)1.0000:0.17572149,WP_015752683_1_Desulfohalobium_retbaense_NiFe_Group_3c:0.25470341)0.3800:0.00166063,((((WP_022532976_1_Methanoculleus_sp_CAG_1088_NiFe_Group_3c:0.00208439,WP_015504206_1_Methanomethylophilus_alvus_NiFe_Group_3c:0.00188386)1.0000:0.20317835,(WP_020448391_1_Methanomassiliicoccus_intestinalis_NiFe_Group_3c:0.08723797,WP_019177457_1_Methanomassiliicoccus_luminyensis_NiFe_Group_3c:0.08934933)1.0000:0.12354188)0.9360:0.01933402,WP_015739967_1_Ammonifex_degensii_NiFe_Group_3c:0.21948103)0.3690:0.00775411,((((((((((SY70-4-3_Bin_44_scaffold_29520_5:0.10752672,Meg22_1214_Bin_137_scaffold_143876_7:0.07406532)0.4650:0.00458104,M3-30_Bin_374_scaffold_1855_5:0.08328272)0.3610:0.00408724,(Meg22_24_Bin_129_scaffold_65660_1:0.00108095,Meg22_46_Bin_89_scaffold_247118_2:0.00093925)1.0000:0.09157427)0.8480:0.01183837,(BHB10-38_Bin_186_scaffold_57329_3:0.04682329,(SY70-4-3_Bin_59_scaffold_100311_2:0.07294519,(Meg22_1012_Bin_348_scaffold_25686_5:0.00000000,Meg22_1214_Bin_176_scaffold_13130_5:0.00000000)1.0000:0.03932635)0.6830:0.00741784)1.0000:0.05076354)1.0000:0.06813360,Meg22_1416_Bin_86_scaffold_33855_9:0.18260670)0.3390:0.00119434,(GCA_003820615_scaffold_104_1:0.12360927,M3-10_Bin_262_scaffold_269466_2:0.11219859)0.9990:0.05073694)0.6710:0.01673941,WP_028894885_1_Syntrophorhabdus_aromaticivorans_NiFe_Group_3c:0.17724780)0.3930:0.01071168,(GCA_003599535_scaffold_17_39:0.18354025,Ga0170695_1028_17:0.17304889)0.4030:0.01117324)0.7600:0.02141064,WP_022775381_1_Symbiobacter_mobilis_NiFe_Group_3c:0.21396144)0.4290:0.00952399,(WP_012309762_1_Korarchaeum_cryptofilum_NiFe_Group_3c:0.19327537,(WP_012376486_1_Opitutus_terrae_NiFe_Group_3c:0.18088127,((((M3-10_Bin_262_scaffold_33790_6:0.00187954,M3-22_Bin_282_scaffold_10966_11:0.00197403)1.0000:0.15744329,WP_006930005_1_Caldithrix_abyssi_NiFe_Group_3c:0.16278440)0.4980:0.00880818,WP_013684228_1_Archaeoglobus_veneficus_NiFe_Group_3c:0.16516613)0.3800:0.00896220,(GCA_002127415.1_scaffold_133_17:0.14822926,((SY70-5-12_Bin_1_scaffold_82_51:0.04185197,SY70-5-8_Bin_74_scaffold_16157_5:0.04773641)1.0000:0.07286312,(((SY70-5-5_Bin_61_scaffold_43745_4:0.03619659,SY70-5-5_Bin_6_scaffold_2896_7:0.01404265)0.9940:0.03507841,SY70-5-8_Bin_20_scaffold_335053_3:0.10359800)0.9000:0.04000621,(((AB_69_Bin_103_scaffold_3828_7:0.00000000,Meg19_46_Bin_201_scaffold_107504_8:0.01802471)1.0000:0.06384019,(BHB10-26_Bin_369_scaffold_1743_60:0.00000000,BHB10-38_Bin_124_scaffold_1401_26:0.00000000)1.0000:0.04278015)0.9040:0.02378685,((AB_69_Bin_159_scaffold_32161_2:0.01406724,Meg22_24_Bin_156_scaffold_3241_1:0.00000000)1.0000:0.05727846,(Meg19_46_Bin_182_scaffold_19677_2:0.05153966,Meg19_46_Bin_228_scaffold_37269_7:0.02926842)0.9290:0.01949390)0.9770:0.02167678)0.8510:0.01645479)0.9750:0.02805204)0.9900:0.02897074)0.9480:0.03285665)0.2450:0.00186448)0.5630:0.00756780)0.9550:0.03373841)0.5400:0.01518226)0.7180:0.01610678)0.8620:0.03385814)0.5630:0.01930892)0.5480:0.00879896)0.3710:0.00581657,(M3-44_Bin_198_scaffold_132781_6:0.21782620,(WP_027358538_1_Desulforegula_conservatrix_NiFe_Group_3c:0.17081908,((WP_004512544_1_Geobacter_metallireducens_NiFe_Group_3c:0.04504811,WP_014551809_1_Geobacter_sulfurreducens_NiFe_Group_3c:0.04163265)1.0000:0.12181388,(WP_012469611_1_Geobacter_lovleyi_NiFe_Group_3c:0.15641123,(WP_012532312_1_Geobacter_bemidjiensis_NiFe_Group_3c:0.01227564,WP_015839165_1_Geobacter_sp_M21_NiFe_Group_3c:0.01098017)1.0000:0.14274310)0.8210:0.01349717)0.6870:0.00786860)1.0000:0.04861242)1.0000:0.09690382)1.0000:0.04801390,((WP_014737726_1_Thermogladius_cellulolyticus_NiFe_Group_3b:0.33547209,WP_014558156_1_Fervidicoccus_fontis_NiFe_Group_3b:0.31837406)0.9630:0.04804549,((WP_008085116_1_Aciduliprofundum_boonei_NiFe_Group_3b:0.12193592,WP_015283468_1_Aciduliprofundum_sp_MAR08-339_NiFe_Group_3b:0.12274493)1.0000:0.19961119,(((((((((WP_012571009_1_Thermococcus_onnurineus_NiFe_Group_3b:0.05592989,WP_014012582_1_Thermococcus_sp_4557_NiFe_Group_3b:0.05973276)0.8940:0.01159529,WP_010479608_1_Thermococcus_zilligii_NiFe_Group_3b:0.07153724)0.9840:0.03410828,(WP_014122569_1_Thermococcus_sp_AM4_NiFe_Group_3b:0.08444286,WP_014788486_1_Thermococcus_sp_CL1_NiFe_Group_3b:0.08705473)0.6950:0.01565672)0.9920:0.03447991,(WP_013904776_1_Pyrococcus_yayanosii_NiFe_Group_3b:0.13393358,(WP_013466346_1_Thermococcus_barophilus_NiFe_Group_3b:0.11791046,(WP_004069412_1_Thermococcus_litoralis_NiFe_Group_3b:0.06598712,WP_015849791_1_Thermococcus_sibiricus_NiFe_Group_3b:0.06382057)1.0000:0.05035877)0.9860:0.02423834)0.5660:0.00220023)1.0000:0.04533231,(WP_011012478_1_Pyrococcus_furiosus_NiFe_Group_3b:0.11819793,(WP_014734228_1_Pyrococcus_sp_ST04_NiFe_Group_3b:0.10740978,(WP_010868072_1_Pyrococcus_abyssi_NiFe_Group_3b:0.09527828,WP_013749017_1_Pyrococcus_sp_NA2_NiFe_Group_3b:0.09161492)0.6570:0.01394944)0.8910:0.01529722)1.0000:0.06303949)1.0000:0.11725317,(WP_027716793_1_Desulfuromonas_sp_TF_NiFe_Group_3b:0.28953964,((WP_012646977_1_Geobacter_daltonii_NiFe_Group_3b:0.18303038,WP_011938049_1_Geobacter_uraniireducens_NiFe_Group_3b:0.17226374)1.0000:0.05483682,(WP_015720565_1_Geobacter_sp_M18_NiFe_Group_3b:0.15082982,(WP_015837532_1_Geobacter_sp_M21_NiFe_Group_3b:0.03855576,(WP_012530401_1_Geobacter_bemidjiensis_NiFe_Group_3b:0.02175757,WP_026841827_1_Geobacter_bremensis_NiFe_Group_3b:0.02315969)0.9970:0.01699980)1.0000:0.11288821)1.0000:0.08748926)1.0000:0.05588477)0.9370:0.02303311)0.2100:0.00362700,(WP_011712560_1_Magnetococcus_marinus_NiFe_Group_3b:0.30235127,(((SY70-4-11_Bin_40_scaffold_68694_3:0.17827004,GCA_003599535_scaffold_26_30:0.17199734)1.0000:0.10995596,WP_012308976_1_Korarchaeum_cryptofilum_NiFe_Group_3b:0.28557899)0.3910:0.00997937,(((WP_020953630_1_Thermococcus_litoralis_NiFe_Group_3b:0.05254322,WP_015848571_1_Thermococcus_sibiricus_NiFe_Group_3b:0.05778542)0.9930:0.02754993,WP_013466811_1_Thermococcus_barophilus_NiFe_Group_3b:0.07925758)0.9950:0.02828129,(WP_013905579_1_Pyrococcus_yayanosii_NiFe_Group_3b:0.08199141,(((((WP_011012029_1_Pyrococcus_furiosus_NiFe_Group_3b:0.03808482,WP_013749130_1_Pyrococcus_sp_NA2_NiFe_Group_3b:0.03668153)0.9300:0.01545297,WP_010867988_1_Pyrococcus_abyssi_NiFe_Group_3b:0.05113582)0.8860:0.01310760,WP_010885378_1_Pyrococcus_horikoshii_NiFe_Group_3b:0.06691577)0.5380:0.00465574,WP_014734005_1_Pyrococcus_sp_ST04_NiFe_Group_3b:0.06923445)0.5670:0.00632653,((WP_011251019_1_Thermococcus_kodakarensis_NiFe_Group_3b:0.05055653,WP_010479591_1_Thermococcus_zilligii_NiFe_Group_3b:0.05458365)0.9250:0.01715096,(WP_014788000_1_Thermococcus_sp_CL1_NiFe_Group_3b:0.05342168,(WP_012571493_1_Thermococcus_onnurineus_NiFe_Group_3b:0.05080386,WP_014012081_1_Thermococcus_sp_4557_NiFe_Group_3b:0.04942925)0.7170:0.00627486)0.9070:0.01468315)0.7470:0.01030241)0.3580:0.00288537)0.9830:0.02601669)1.0000:0.19622432)0.4510:0.01529558)0.3840:0.01435533)0.3870:0.00616916,(WP_013638346_1_Desulfurobacterium_thermolithotrophum_NiFe_Group_3b:0.20548532,WP_013537242_1_Thermovibrio_ammonificans_NiFe_Group_3b:0.20371565)1.0000:0.12630115)0.3510:0.00796031,(((((((((((((WP_017890430_1_Caldatribacterium_californiense_NiFe_Group_3b:0.01446436,WP_017873497_1_Caldatribacterium_saccharofermentans_NiFe_Group_3b:0.01461841)1.0000:0.13650156,WP_022808428_1_Omnitrophus_fodinae_NiFe_Group_3b:0.15621329)0.5680:0.01122769,WP_029912396_1_Pelobacter_seleniigenes_NiFe_Group_3b:0.16167481)0.4770:0.01382380,WP_011416040_1_Syntrophus_aciditrophicus_NiFe_Group_3b:0.17546771)0.7540:0.01111319,(WP_028844226_1_Thermodesulfovibrio_thiophilus_NiFe_Group_3b:0.07187421,(WP_028842337_1_Thermodesulfovibrio_islandicus_NiFe_Group_3b:0.02306107,WP_012544964_1_Thermodesulfovibrio_yellowstonii_NiFe_Group_3b:0.02445024)1.0000:0.04363954)1.0000:0.11568725)0.9960:0.04423449,(WP_006926982_1_Caldithrix_abyssi_NiFe_Group_3b:0.22292532,WP_012970030_1_Allochromatium_vinosum_NiFe_Group_3b:0.20230833)0.6610:0.01389632)0.7300:0.01473196,WP_013218375_1_Dehalogenimonas_lykanthroporepellens_NiFe_Group_3b:0.24575570)0.5240:0.00829170,(WP_027366709_1_Desulfovibrio_africanus_NiFe_Group_3b:0.24298988,(WP_008526674_1_Halorhabdus_tiamatea_NiFe_Group_3b:0.04281118,WP_015790329_1_Halorhabdus_utahensis_NiFe_Group_3b:0.04147128)1.0000:0.19881385)0.9100:0.02431322)0.5840:0.01423570,WP_029915222_1_Pelobacter_seleniigenes_NiFe_Group_3b:0.28255319)0.2350:0.00260845,GCA_003820615_scaffold_745_3:0.27993697)0.3090:0.00318010,(((WP_012498899_1_Chloroherpeton_thalassium_NiFe_Group_3b:0.15028496,AB_03_Bin_160_scaffold_25565_5:0.17714867)1.0000:0.06438488,WP_015403594_1_Desulfocapsa_sulfexigens_NiFe_Group_3b:0.21276907)0.4200:0.01024392,(WP_011361294_1_Chlorobium_chlorochromatii_NiFe_Group_3b:0.15335553,(((WP_012501574_1_Chlorobaculum_parvum_NiFe_Group_3b:0.04218378,WP_010933552_1_Chlorobaculum_tepidum_NiFe_Group_3b:0.04036339)1.0000:0.09944245,WP_012506474_1_Prosthecochloris_aestuarii_NiFe_Group_3b:0.14112359)0.6520:0.01010557,((WP_006366269_1_Chlorobium_ferrooxidans_NiFe_Group_3b:0.09557112,WP_012509156_1_Pelodictyon_phaeoclathratiforme_NiFe_Group_3b:0.10018360)0.9590:0.01824772,(WP_012466994_1_Chlorobium_limicola_NiFe_Group_3b:0.07610684,WP_011745973_1_Chlorobium_phaeobacteroides_NiFe_Group_3b:0.07719505)1.0000:0.04012493)0.9910:0.02836731)0.4930:0.00660233)1.0000:0.07376791)0.9980:0.05300149)0.9970:0.03461203,(WP_009139266_1_Slackia_piriformis_NiFe_Group_3b:0.19264361,(WP_022363293_1_Eggerthella_sp_CAG_298_NiFe_Group_3b:0.18540372,((WP_015760489_1_Eggerthella_lenta_NiFe_Group_3b:0.08215716,WP_013979629_1_Eggerthella_sp_YY7918_NiFe_Group_3b:0.08295912)1.0000:0.05515314,(WP_016308610_1_Enterorhabdus_caecimuris_NiFe_Group_3b:0.07214084,(WP_022739737_1_Adlercreutzia_equolifaciens_NiFe_Group_3b:0.05510650,WP_028027114_1_Enterorhabdus_mucosicola_NiFe_Group_3b:0.05911261)0.8100:0.00944424)1.0000:0.07237030)0.9850:0.03875770)0.8890:0.01611680)1.0000:0.12950231)0.6610:0.01367090,((WP_008515176_1_Dethiobacter_alkaliphilus_NiFe_Group_3b:0.24759972,WP_015051716_1_Thermacetogenium_phaeum_NiFe_Group_3b:0.25357124)0.9910:0.06078246,(((((WP_012674555_1_Sulfurihydrogenibium_azorense_NiFe_Group_3b:0.06713841,WP_028949840_1_Sulfurihydrogenibium_subterraneum_NiFe_Group_3b:0.06805973)1.0000:0.16483655,WP_012676609_1_Persephonella_marina_NiFe_Group_3b:0.23932909)0.7340:0.01795934,WP_012963143_1_Hydrogenobacter_thermophilus_NiFe_Group_3b:0.23482179)0.9860:0.03291631,WP_008286766_1_Hydrogenivirga_sp_128-5-R1-1_NiFe_Group_3b:0.28017823)0.9000:0.01644649,((((((((((((((WP_012536449_1_Acidithiobacillus_ferrooxidans_NiFe_Group_3b:0.00209292,WP_012606689_1_Acidithiobacillus_ferrooxidans_NiFe_Group_3b:0.00027675)1.0000:0.02463698,WP_014029204_1_Acidithiobacillus_ferrivorans_NiFe_Group_3b:0.02804974)1.0000:0.12464085,WP_026610481_1_Methylocaldum_szegediense_NiFe_Group_3b:0.14888328)0.6630:0.01135302,WP_020653150_1_Massilia_niastensis_NiFe_Group_3b:0.16001176)0.8950:0.02364709,(WP_011311775_1_Thiobacillus_denitrificans_NiFe_Group_3b:0.11690648,WP_018508430_1_Thiobacillus_thioparus_NiFe_Group_3b:0.12151945)1.0000:0.06475687)0.5300:0.01303990,(WP_006786889_1_Thiorhodospira_sibirica_NiFe_Group_3b:0.13791204,(WP_015258948_1_Thioalkalivibrio_nitratireducens_NiFe_Group_3b:0.12974719,WP_025280829_1_Halorhodospira_halochloris_NiFe_Group_3b:0.13182688)0.4850:0.00392273)1.0000:0.05184830)0.3950:0.00907922,WP_002691721_1_Beggiatoa_alba_NiFe_Group_3b:0.20569989)0.0570:0.00073470,(WP_028989466_1_Thermithiobacillus_tepidarius_NiFe_Group_3b:0.11764170,WP_013032567_1_Nitrosococcus_halophilus_NiFe_Group_3b:0.11833961)1.0000:0.08938893)0.0920:0.00432479,(WP_028490240_1_Thiothrix_lacustris_NiFe_Group_3b:0.08314804,WP_002708355_1_Thiothrix_nivea_NiFe_Group_3b:0.08158514)1.0000:0.12000502)0.1050:0.00824389,((WP_028385762_1_Legionella_geestiana_NiFe_Group_3b:0.16442254,WP_025386399_1_Legionella_oakridgensis_NiFe_Group_3b:0.16428116)0.4800:0.00448164,(WP_027222572_1_Legionella_pneumophila_NiFe_Group_3b:0.10930158,(WP_028383773_1_Legionella_moravica_NiFe_Group_3b:0.10547583,(WP_006871434_1_Legionella_drancourtii_NiFe_Group_3b:0.09573000,((WP_019350089_1_Fluoribacter_dumoffii_NiFe_Group_3b:0.05244313,WP_028379943_1_Legionella_cherrii_NiFe_Group_3b:0.04988246)1.0000:0.03216618,(WP_003635857_1_Legionella_longbeachae_NiFe_Group_3b:0.03589544,WP_027271172_1_Legionella_sainthelensi_NiFe_Group_3b:0.03619759)1.0000:0.04748499)0.9350:0.01444442)0.6260:0.00469859)0.5860:0.00814029)1.0000:0.05874645)1.0000:0.05587754)0.1120:0.00646468,(WP_028300037_1_Oceanospirillum_beijerinckii_NiFe_Group_3b:0.21334955,(WP_007021942_1_Neptuniibacter_caesariensis_NiFe_Group_3b:0.19746142,(WP_027854910_1_Marinobacterium_litorale_NiFe_Group_3b:0.17368148,WP_010321726_1_Marinobacterium_stanieri_NiFe_Group_3b:0.18048518)0.6820:0.01914683)0.4480:0.01556567)0.2090:0.01473842)0.8770:0.02002070,(WP_018300187_1_Fangia_hongkongensis_NiFe_Group_3b:0.17877928,(WP_012280244_1_Francisella_philomiragia_NiFe_Group_3b:0.01462907,WP_013923702_1_Francisella_sp_TX077308_NiFe_Group_3b:0.01321316)1.0000:0.16311356)1.0000:0.08891260)0.4210:0.01209290,((WP_018608874_1_Uliginosibacterium_gangwonense_NiFe_Group_3b:0.23454457,WP_020680743_1_Marinobacterium_rhizophilum_NiFe_Group_3b:0.22717237)0.6690:0.01523276,(WP_026375374_1_Aestuariibacter_salexigens_NiFe_Group_3b:0.18614044,(WP_014292817_1_Oceanimonas_sp_GK1_NiFe_Group_3b:0.15302085,WP_027709971_1_Zooshikella_ganghwensis_NiFe_Group_3b:0.15947915)0.9380:0.02040025)1.0000:0.06600472)0.7100:0.01918430)0.9970:0.03712248,((WP_012464725_1_Methylacidiphilum_infernorum_NiFe_Group_3b:0.16565432,WP_009061764_1_Methylacidiphilum_fumariolicum_NiFe_Group_3b:0.16613222)1.0000:0.11385348,(((WP_002644708_1_Planctomyces_maris_NiFe_Group_3b:0.19231732,WP_010585297_1_Schlesneria_paludicola_NiFe_Group_3b:0.20070594)0.9750:0.02555222,WP_009094014_1_Rhodopirellula_sp_SWK7_NiFe_Group_3b:0.22392439)0.9950:0.03844153,(WP_006969455_1_Plesiocystis_pacifica_NiFe_Group_3b:0.24508896,(((WP_020412786_1_Microbulbifer_variabilis_NiFe_Group_3b:0.21062787,WP_020864100_1_Caldiarchaeum_subterraneum_NiFe_Group_3b:0.20525998)0.3790:0.01694424,WP_012237207_1_Sorangium_cellulosum_NiFe_Group_3b:0.22220719)0.0610:0.01435825,((((((WP_029008300_1_Azospirillum_halopraeferens_NiFe_Group_3b:0.17439829,WP_009540223_1_Caenispirillum_salinarum_NiFe_Group_3b:0.17292106)0.7000:0.01455313,WP_008887819_1_Citreicella_sp_SE45_NiFe_Group_3b:0.19057508)0.5560:0.01273496,WP_012637708_1_Thioalkalivibrio_sulfidiphilus_NiFe_Group_3b:0.21347908)0.3220:0.01412846,WP_028322239_1_Desulfobacterium_anilini_NiFe_Group_3b:0.22591003)0.0300:0.00181982,WP_024079550_1_Magnetospirillum_gryphiswaldense_NiFe_Group_3b:0.21974828)0.1010:0.01417681,(((((((((((WP_012136580_1_Marinobacter_lipolyticus_NiFe_Group_3b:0.06272087,WP_008939163_1_Marinobacter_santoriniensis_NiFe_Group_3b:0.06315325)1.0000:0.05259082,WP_005000139_1_Nitrococcus_mobilis_NiFe_Group_3b:0.11873786)0.6090:0.01323899,(WP_018407885_1_Methylocystis_rosea_NiFe_Group_3b:0.01898664,WP_014890330_1_Methylocystis_sp_SC2_NiFe_Group_3b:0.01822266)1.0000:0.11151300)0.5700:0.01639375,(WP_003611589_1_Methylosinus_trichosporium_NiFe_Group_3b:0.07800653,(WP_018265836_1_Methylosinus_sp_LW4_NiFe_Group_3b:0.02426945,(WP_026598467_1_Methylocystis_sp_LW5_NiFe_Group_3b:0.00757611,WP_024879702_1_Methylosinus_sp_LW3_NiFe_Group_3b:0.00637737)1.0000:0.01759101)1.0000:0.06327254)1.0000:0.06909135)0.2670:0.00336377,WP_016920195_1_Methylocystis_parvus_NiFe_Group_3b:0.15351082)0.9760:0.03289799,WP_009021278_1_Luminiphilus_syltensis_NiFe_Group_3b:0.19170851)0.1620:0.00225106,((WP_024807859_1_Verrucomicrobiae_bacterium_LP2A_NiFe_Group_3b:0.08428275,WP_018290138_1_Verrucomicrobium_sp_3C_NiFe_Group_3b:0.08121841)1.0000:0.10679981,(WP_028214587_1_Burkholderia_mimosarum_NiFe_Group_3b:0.13353544,(WP_012699124_1_Azotobacter_vinelandii_NiFe_Group_3b:0.12130886,(WP_012383518_1_Beijerinckia_indica_NiFe_Group_3b:0.11678417,WP_017774733_1_Burkholderia_kururiensis_NiFe_Group_3b:0.11864706)0.5500:0.01037887)0.3630:0.00694251)1.0000:0.05663751)0.6580:0.00542906)0.2800:0.01252224,((WP_027877222_1_Meiothermus_cerbereus_NiFe_Group_3b:0.18896457,WP_013706649_1_Desulfobacca_acetoxidans_NiFe_Group_3b:0.19366454)0.2700:0.01049743,((WP_008098529_1_Verrucomicrobiae_bacterium_DG1235_NiFe_Group_3b:0.17973252,LQ108M_Bin_12_scaffold_75_134:0.17924184)0.3780:0.00613469,(((WP_012628086_1_Cyanothece_sp_PCC_7425_NiFe_Group_3b:0.13064232,WP_027844918_1_Mastigocoleus_testarum_NiFe_Group_3b:0.13447396)0.4330:0.00299422,WP_017290644_1_Leptolyngbya_boryana_NiFe_Group_3b:0.12901641)1.0000:0.05534299,((WP_005006913_1_Nitrospina_gracilis_NiFe_Group_3b:0.16349083,WP_007219971_1_Planctomycete_KSU-1_NiFe_Group_3b:0.15976499)0.7250:0.01498266,(BHB10-2_Bin_362_scaffold_162860_2:0.16427786,(WP_014068049_1_Rhodothermus_marinus_NiFe_Group_3b:0.16049663,WP_014433201_1_Caldilinea_aerophila_NiFe_Group_3b:0.17052189)0.3020:0.00200396)0.2660:0.00771162)0.1900:0.00595919)0.1970:0.00639782)0.1720:0.01029670)0.0370:0.00185750)0.1340:0.00533432,WP_011719855_1_Acidothermus_cellulolyticus_NiFe_Group_3b:0.20830834)0.0970:0.00911921,((WP_026311168_1_Frankia_sp_BMG512_NiFe_Group_3b:0.10999606,WP_027140596_1_Frankia_sp_CN3_NiFe_Group_3b:0.10749803)0.8880:0.01653478,(WP_011438850_1_Frankia_sp_CcI3_NiFe_Group_3b:0.00118170,WP_023839999_1_Frankia_sp_CcI6_NiFe_Group_3b:0.00114388)1.0000:0.12684446)1.0000:0.09337900)0.0110:0.00685117,(WP_024287469_1_Cellulomonas_sp_KRMCY2_NiFe_Group_3b:0.20605635,(WP_007033070_1_Amycolatopsis_decaplanina_NiFe_Group_3b:0.17685696,(((WP_012891383_1_Streptosporangium_roseum_NiFe_Group_3b:0.09393331,WP_013132103_1_Thermobispora_bispora_NiFe_Group_3b:0.09107840)0.8090:0.01645353,WP_026214329_1_Nonomuraea_coxensis_NiFe_Group_3b:0.11550617)1.0000:0.07211204,((((((((WP_020123404_1_Streptomyces_canus_NiFe_Group_3b:0.06939030,WP_015662841_1_Streptomyces_davawensis_NiFe_Group_3b:0.07314868)0.7780:0.01013121,WP_010360429_1_Streptomyces_acidiscabies_NiFe_Group_3b:0.08191026)0.9240:0.01614771,WP_012998941_1_Streptomyces_scabiei_NiFe_Group_3b:0.09189236)1.0000:0.05064061,(WP_003980535_1_Streptomyces_rimosus_NiFe_Group_3b:0.13679938,WP_018384886_1_Streptomyces_vitaminophilus_NiFe_Group_3b:0.13513044)0.5890:0.01317463)0.2070:0.00284928,(WP_004936990_1_Streptomyces_griseoflavus_NiFe_Group_3b:0.13940985,WP_004946981_1_Streptomyces_mobaraensis_NiFe_Group_3b:0.14143005)0.6170:0.01237287)0.3450:0.00797343,(WP_020874487_1_Streptomyces_rapamycinicus_NiFe_Group_3b:0.13792557,(WP_014677317_1_Streptomyces_hygroscopicus_NiFe_Group_3b:0.06042185,WP_023544405_1_Streptomyces_roseochromogenes_NiFe_Group_3b:0.06234601)1.0000:0.06966371)0.8080:0.02863175)0.9690:0.02737417,(WP_020524726_1_Catelliglobosispora_koreensis_NiFe_Group_3b:0.16455773,(WP_026405334_1_Actinomadura_rifamycini_NiFe_Group_3b:0.13609378,WP_013018709_1_Stackebrandtia_nassauensis_NiFe_Group_3b:0.14762715)0.9050:0.02072798)0.7410:0.01573835)0.4380:0.00594675,((((((((WP_023365427_1_Mycobacterium_kansasii_NiFe_Group_3b:0.09093610,WP_020730473_1_Mycobacterium_marinum_NiFe_Group_3b:0.09278483)0.6030:0.00571050,WP_007168195_1_Mycobacterium_parascrofulaceum_NiFe_Group_3b:0.10010346)0.9900:0.02899928,(WP_024444559_1_Mycobacterium_iranicum_NiFe_Group_3b:0.12031003,WP_003895383_1_Mycobacterium_smegmatis_NiFe_Group_3b:0.12155043)0.3480:0.00966351)0.1700:0.00214324,WP_003918688_1_Mycobacterium_xenopi_NiFe_Group_3b:0.12619979)0.2070:0.00448881,WP_014814971_1_Mycobacterium_chubuense_NiFe_Group_3b:0.13475538)0.5420:0.01161795,WP_003924002_1_Mycobacterium_thermoresistibile_NiFe_Group_3b:0.14710298)0.9770:0.02578437,WP_025357598_1_Kutzneria_albida_NiFe_Group_3b:0.16807464)0.2710:0.00287535,(WP_018160400_1_Smaragdicoccus_niigatensis_NiFe_Group_3b:0.17293969,(WP_021333622_1_Rhodococcus_erythropolis_NiFe_Group_3b:0.16392053,(WP_006331106_1_Gordonia_rhizosphera_NiFe_Group_3b:0.14661935,(WP_005514364_1_Rhodococcus_equi_NiFe_Group_3b:0.13249247,(WP_003938391_1_Rhodococcus_ruber_NiFe_Group_3b:0.11636903,(WP_011593368_1_Rhodococcus_jostii_NiFe_Group_3b:0.03249414,(WP_005565942_1_Rhodococcus_wratislaviensis_NiFe_Group_3b:0.00520652,(WP_007298856_1_Rhodococcus_imtechensis_NiFe_Group_3b:0.00344253,WP_005257894_1_Rhodococcus_opacus_NiFe_Group_3b:0.00353421)0.6310:0.00177022)1.0000:0.02803160)1.0000:0.09633625)0.8200:0.01711351)0.7450:0.01456045)0.5990:0.00766886)0.6130:0.00454248)0.3800:0.00653519)0.3450:0.01169210)0.1060:0.00210726)0.2750:0.00376308)0.7660:0.01457720)0.8340:0.02004271)0.0110:0.00997766)0.0140:0.00215232)0.2170:0.00061110)0.9470:0.01765605)0.8620:0.01634786)0.6830:0.01414025)0.8700:0.01276544)0.8230:0.01874789)0.7060:0.01138588)0.3670:0.00501744)0.5750:0.01102330)0.6750:0.01712766)0.9820:0.01874630)0.5280:0.00320498,((((WP_013905833_1_Pyrococcus_yayanosii_NiFe_Group_3a:0.09442040,WP_012572521_1_Thermococcus_onnurineus_NiFe_Group_3a:0.09739546)0.9260:0.01907343,(WP_015857693_1_Thermococcus_gammatolerans_NiFe_Group_3a:0.09511528,WP_014788989_1_Thermococcus_sp_CL1_NiFe_Group_3a:0.09462831)0.9320:0.01963402)1.0000:0.04514175,WP_014012057_1_Thermococcus_sp_4557_NiFe_Group_3a:0.15684292)1.0000:0.19779472,(((WP_013638061_1_Desulfurobacterium_thermolithotrophum_NiFe_Group_3a:0.17537460,WP_013537869_1_Thermovibrio_ammonificans_NiFe_Group_3a:0.16308694)1.0000:0.05799166,WP_022846160_1_Desulfurobacterium_sp_TC5-1_NiFe_Group_3a:0.22472563)1.0000:0.11304752,(((((((((WP_014867277_1_Methanoculleus_bourgensis_NiFe_Group_3a:0.04484375,WP_011845006_1_Methanoculleus_marisnigri_NiFe_Group_3a:0.04526614)1.0000:0.02961540,WP_004037261_1_Methanofollis_liminatans_NiFe_Group_3a:0.07478020)0.9140:0.02449445,WP_011832394_1_Methanocorpusculum_labreanum_NiFe_Group_3a:0.10297808)0.7210:0.01163858,WP_012616797_1_Methanosphaerula_palustris_NiFe_Group_3a:0.11775702)0.6100:0.01681930,(WP_012106016_1_Methanoregula_boonei_NiFe_Group_3a:0.04880215,WP_015286660_1_Methanoregula_formicica_NiFe_Group_3a:0.04273103)1.0000:0.09391636)0.2680:0.01166070,((WP_011021012_1_Methanosarcina_acetivorans_NiFe_Group_3a:0.05327201,WP_011307257_1_Methanosarcina_barkeri_NiFe_Group_3a:0.05199115)0.8820:0.01585752,(WP_011305486_1_Methanosarcina_barkeri_NiFe_Group_3a:0.06902702,WP_011034943_1_Methanosarcina_mazei_NiFe_Group_3a:0.06723672)0.2980:0.00059105)1.0000:0.07099812)0.1640:0.01073257,(WP_011449294_1_Methanospirillum_hungatei_NiFe_Group_3a:0.11089315,(WP_004076756_1_Methanoplanus_limicola_NiFe_Group_3a:0.04699626,WP_013328542_1_Methanoplanus_petrolearius_NiFe_Group_3a:0.04072304)1.0000:0.06392852)0.9010:0.04419989)1.0000:0.06691876,WP_012107592_1_Methanoregula_boonei_NiFe_Group_3a:0.22175039)1.0000:0.09322262,(((((((((WP_004029354_1_Methanobacterium_formicicum_NiFe_Group_3a:0.03041802,WP_023993015_1_Methanobacterium_sp_MB1_NiFe_Group_3a:0.03131037)1.0000:0.04361430,WP_013643821_1_Methanobacterium_lacus_NiFe_Group_3a:0.07613878)0.5280:0.00345822,WP_013826770_1_Methanobacterium_paludis_NiFe_Group_3a:0.07493684)0.5710:0.00609129,(WP_013296467_1_Methanothermobacter_marburgensis_NiFe_Group_3a:0.01816435,WP_010876915_1_Methanothermobacter_thermautotrophicus_NiFe_Group_3a:0.01887269)1.0000:0.06180994)0.9870:0.02961540,WP_012956862_1_Methanobrevibacter_ruminantium_NiFe_Group_3a:0.11926828)0.9690:0.02819639,(WP_019262624_1_Methanobrevibacter_smithii_NiFe_Group_3a:0.14557825,WP_016359193_1_Methanobrevibacter_sp_AbM4_NiFe_Group_3a:0.14331064)0.5660:0.00455072)0.8740:0.02764283,WP_013414105_1_Methanothermus_fervidus_NiFe_Group_3a:0.16121600)0.8640:0.02334618,WP_011406878_1_Methanosphaera_stadtmanae_NiFe_Group_3a:0.19706552)1.0000:0.08218273,((((WP_014405594_1_Methanocella_conradii_NiFe_Group_3a:0.10665131,WP_012901198_1_Methanocella_paludicola_NiFe_Group_3a:0.10374473)1.0000:0.03886052,WP_012035310_1_Methanocella_arvoryzae_NiFe_Group_3a:0.14093300)1.0000:0.08121160,(WP_012035102_1_Methanocella_arvoryzae_NiFe_Group_3a:0.10058631,WP_012901155_1_Methanocella_paludicola_NiFe_Group_3a:0.10714316)1.0000:0.11943809)0.9250:0.04083453,(((((WP_007044698_1_Methanotorris_formicicus_NiFe_Group_3a:0.01570694,WP_013799337_1_Methanotorris_igneus_NiFe_Group_3a:0.01600038)1.0000:0.05791299,WP_013866359_1_Methanothermococcus_okinawensis_NiFe_Group_3a:0.07501384)0.6220:0.00867311,WP_018154259_1_Methanothermococcus_thermolithotrophicus_NiFe_Group_3a:0.08096103)0.9850:0.02218022,(WP_013179974_1_Methanococcus_voltae_NiFe_Group_3a:0.06498971,(WP_011170764_1_Methanococcus_maripaludis_NiFe_Group_3a:0.05062209,WP_011971891_1_Methanococcus_vannielii_NiFe_Group_3a:0.05425596)0.6120:0.01427859)0.9990:0.03948136)1.0000:0.13157016,((WP_013099931_1_Methanocaldococcus_infernus_NiFe_Group_3a:0.11637177,WP_004591340_1_Methanocaldococcus_villosus_NiFe_Group_3a:0.11643247)0.9960:0.04668388,(WP_011972500_1_Methanococcus_vannielii_NiFe_Group_3a:0.12470035,(WP_011973755_1_Methanococcus_aeolicus_NiFe_Group_3a:0.08943789,(WP_013867054_1_Methanothermococcus_okinawensis_NiFe_Group_3a:0.08477354,(WP_018154655_1_Methanothermococcus_thermolithotrophicus_NiFe_Group_3a:0.07078991,(WP_007043840_1_Methanotorris_formicicus_NiFe_Group_3a:0.02707363,WP_013799916_1_Methanotorris_igneus_NiFe_Group_3a:0.02747182)1.0000:0.04089840)0.7410:0.01133036)0.7460:0.01023744)0.9820:0.03098147)0.9870:0.04519821)1.0000:0.07473007)0.6640:0.02085708)0.9870:0.02747000)0.6620:0.00733440)1.0000:0.03037827)0.7000:0.01039899)0.9990:0.03313721)0.6050:0.00644901,(((((((WP_018133527_1_Alicyclobacillus_pohliae_NiFe_Group_4f:0.12859562,WP_006323220_1_Anoxybacillus_flavithermus_NiFe_Group_4f:0.13227394)1.0000:0.05480111,(WP_028986298_1_Thermicanus_aegyptius_NiFe_Group_4f:0.00587713,WP_005582638_1_Clostridium_ultunense_NiFe_Group_4f:0.00550807)1.0000:0.17909048)0.9940:0.02867504,WP_019553945_1_Zymophilus_raffinosivorans_NiFe_Group_4f:0.21585353)1.0000:0.05093931,((WP_015756422_1_Desulfotomaculum_acetoxidans_NiFe_Group_4f:0.15625715,WP_013843216_1_Desulfotomaculum_ruminis_NiFe_Group_4f:0.15993333)1.0000:0.09526854,(WP_007780611_1_Desulfosporosinus_youngiae_NiFe_Group_4f:0.20579811,(WP_014183752_1_Desulfosporosinus_orientis_NiFe_Group_4f:0.10747420,WP_013623369_1_Syntrophobotulus_glycolicus_NiFe_Group_4f:0.10735469)1.0000:0.09743383)1.0000:0.05154839)0.8050:0.01322784)0.5670:0.00313790,((WP_027938372_1_Anaeroarcus_burkinensis_NiFe_Group_4f:0.00695442,WP_018702624_1_Anaeromusa_acidaminophila_NiFe_Group_4f:0.00718699)1.0000:0.23426494,((WP_004094701_1_Acetonema_longum_NiFe_Group_4f:0.17589684,WP_021167282_1_Sporomusa_ovata_NiFe_Group_4f:0.16474061)1.0000:0.06081655,(WP_019880045_1_Succinispira_mobilis_NiFe_Group_4f:0.23817916,(WP_021718870_1_Phascolarctobacterium_sp_CAG_207_NiFe_Group_4f:0.18944207,(WP_027397032_1_Anaerovibrio_lipolyticus_NiFe_Group_4f:0.03007281,WP_027406274_1_Anaerovibrio_sp_RM50_NiFe_Group_4f:0.03255346)1.0000:0.16106298)0.9870:0.03982938)0.5470:0.00155249)0.6530:0.02001319)0.8480:0.02087051)0.8520:0.01215491,((WP_014902103_1_Desulfosporosinus_meridiei_NiFe_Group_4f:0.11438016,WP_009619272_1_Desulfosporosinus_sp_OT_NiFe_Group_4f:0.11668045)1.0000:0.06788809,(WP_015945149_1_Desulfitobacterium_hafniense_NiFe_Group_4f:0.08113177,(WP_014795396_1_Desulfitobacterium_dehalogenans_NiFe_Group_4f:0.00093509,WP_019851221_1_Desulfitobacterium_sp_PCE1_NiFe_Group_4f:0.00093407)1.0000:0.08148505)1.0000:0.09267121)1.0000:0.09981115)1.0000:0.07745523,((((((((((((WP_018154556_1_Methanothermococcus_thermolithotrophicus_NiFe_Group_4h:0.09083192,WP_013867209_1_Methanothermococcus_okinawensis_NiFe_Group_4h:0.09850141)0.5640:0.01607303,(WP_007045054_1_Methanotorris_formicicus_NiFe_Group_4h:0.04325288,WP_013799750_1_Methanotorris_igneus_NiFe_Group_4h:0.04230861)1.0000:0.06544569)0.2890:0.01196160,(WP_015732568_1_Methanocaldococcus_vulcanius_NiFe_Group_4h:0.05372303,(WP_015790909_1_Methanocaldococcus_fervens_NiFe_Group_4h:0.04030066,WP_010870018_1_Methanocaldococcus_jannaschii_NiFe_Group_4h:0.03948657)0.8720:0.01542591)1.0000:0.06596815)0.1670:0.01526087,WP_011973090_1_Methanococcus_aeolicus_NiFe_Group_4h:0.13846229)0.1730:0.00657261,(WP_013180984_1_Methanococcus_voltae_NiFe_Group_4h:0.11232369,(WP_012193964_1_Methanococcus_maripaludis_NiFe_Group_4h:0.06944347,WP_011972581_1_Methanococcus_vannielii_NiFe_Group_4h:0.07455653)0.9670:0.03700964)0.4570:0.03794676)0.5390:0.02317760,WP_004592818_1_Methanocaldococcus_villosus_NiFe_Group_4h:0.16208932)0.5960:0.01237145,WP_013100690_1_Methanocaldococcus_infernus_NiFe_Group_4h:0.17523974)1.0000:0.07042390,(((WP_012956197_1_Methanobrevibacter_ruminantium_NiFe_Group_4h:0.11839319,WP_016358530_1_Methanobrevibacter_sp_AbM4_NiFe_Group_4h:0.12085412)0.4960:0.01125303,WP_019266264_1_Methanobrevibacter_smithii_NiFe_Group_4h:0.13230131)0.9980:0.02598979,((WP_013295617_1_Methanothermobacter_marburgensis_NiFe_Group_4h:0.01876523,WP_010876037_1_Methanothermobacter_thermautotrophicus_NiFe_Group_4h:0.01907260)1.0000:0.10646113,(WP_013825480_1_Methanobacterium_paludis_NiFe_Group_4h:0.10094535,(WP_013644869_1_Methanobacterium_lacus_NiFe_Group_4h:0.09779196,(WP_004031618_1_Methanobacterium_formicicum_NiFe_Group_4h:0.04783707,WP_023992259_1_Methanobacterium_sp_MB1_NiFe_Group_4h:0.04475552)1.0000:0.04771068)0.5000:0.00367036)0.9790:0.02655831)0.9990:0.04101891)1.0000:0.08787490)0.7380:0.01595901,(WP_011832947_1_Methanocorpusculum_labreanum_NiFe_Group_4h:0.19476340,((WP_004076146_1_Methanoplanus_limicola_NiFe_Group_4h:0.12842417,WP_013329140_1_Methanoplanus_petrolearius_NiFe_Group_4h:0.13473373)0.9870:0.03324531,(WP_011449071_1_Methanospirillum_hungatei_NiFe_Group_4h:0.15748397,(WP_004038499_1_Methanofollis_liminatans_NiFe_Group_4h:0.13498952,(WP_014867151_1_Methanoculleus_bourgensis_NiFe_Group_4h:0.05140601,WP_011844026_1_Methanoculleus_marisnigri_NiFe_Group_4h:0.05356636)1.0000:0.08676252)0.8510:0.01495371)0.9030:0.01782810)0.9980:0.03316250)1.0000:0.06811170)0.4220:0.00309436,WP_011018833_1_Methanopyrus_kandleri_NiFe_Group_4h:0.27174726)1.0000:0.06778128,(((((((WP_004029221_1_Methanobacterium_formicicum_NiFe_Group_4i:0.04094165,WP_023992909_1_Methanobacterium_sp_MB1_NiFe_Group_4i:0.03905835)1.0000:0.05369204,WP_013826680_1_Methanobacterium_paludis_NiFe_Group_4i:0.09830796)0.6350:0.01069844,WP_013643876_1_Methanobacterium_lacus_NiFe_Group_4i:0.10543772)0.9420:0.01849256,(WP_013296415_1_Methanothermobacter_marburgensis_NiFe_Group_4i:0.03810657,WP_010876862_1_Methanothermobacter_thermautotrophicus_NiFe_Group_4i:0.03636152)1.0000:0.08936701)0.9690:0.02237188,(WP_012956799_1_Methanobrevibacter_ruminantium_NiFe_Group_4i:0.14268723,(WP_019262598_1_Methanobrevibacter_smithii_NiFe_Group_4i:0.12423626,WP_016359143_1_Methanobrevibacter_sp_AbM4_NiFe_Group_4i:0.13443041)0.8510:0.01558582)0.7650:0.00935783)0.9210:0.01983627,WP_011407013_1_Methanosphaera_stadtmanae_NiFe_Group_4i:0.16653370)1.0000:0.09596748,((((((WP_010870540_1_Methanocaldococcus_jannaschii_NiFe_Group_4i:0.02073536,WP_012981217_1_Methanocaldococcus_sp_FS406-22_NiFe_Group_4i:0.01937159)0.6930:0.00613959,WP_012794989_1_Methanocaldococcus_fervens_NiFe_Group_4i:0.02594598)0.9930:0.02758476,WP_015732720_1_Methanocaldococcus_vulcanius_NiFe_Group_4i:0.05559505)1.0000:0.04721585,WP_004590220_1_Methanocaldococcus_villosus_NiFe_Group_4i:0.09541925)1.0000:0.05439959,WP_013099747_1_Methanocaldococcus_infernus_NiFe_Group_4i:0.15450889)0.7710:0.03533451,(WP_013180047_1_Methanococcus_voltae_NiFe_Group_4i:0.12191993,((WP_011973026_1_Methanococcus_aeolicus_NiFe_Group_4i:0.08524323,WP_013866214_1_Methanothermococcus_okinawensis_NiFe_Group_4i:0.07561468)0.6940:0.02101354,((WP_012194251_1_Methanococcus_maripaludis_NiFe_Group_4i:0.06337686,WP_011972283_1_Methanococcus_vannielii_NiFe_Group_4i:0.06195647)0.9680:0.03091685,(WP_018154032_1_Methanothermococcus_thermolithotrophicus_NiFe_Group_4i:0.06798544,(WP_007044316_1_Methanotorris_formicicus_NiFe_Group_4i:0.04190887,WP_013798188_1_Methanotorris_igneus_NiFe_Group_4i:0.04120105)0.9170:0.02986979)0.7970:0.02035750)0.3710:0.01184531)0.7170:0.02003268)0.9910:0.06160377)1.0000:0.07166201)1.0000:0.08093770)0.6930:0.00495307,(((((((((((((((((((WP_026892028_1_Clostridium_aerotolerans_NiFe_Group_4e:0.06509183,WP_024346172_1_Clostridium_methoxybenzovorans_NiFe_Group_4e:0.06861291)0.9970:0.03082837,WP_012199760_1_Lachnoclostridium_phytofermentans_NiFe_Group_4e:0.09730534)0.7150:0.01020675,WP_003514863_1_Ruminiclostridium_thermocellum_NiFe_Group_4e:0.10539214)1.0000:0.03763689,(WP_010251151_1_Acetivibrio_cellulolyticus_NiFe_Group_4e:0.05895975,WP_014254276_1_Clostridium_clariflavum_NiFe_Group_4e:0.05524638)1.0000:0.08370712)0.6170:0.01265836,(WP_013625216_1_Syntrophobotulus_glycolicus_NiFe_Group_4e:0.10242341,(WP_019226287_1_Dehalobacter_sp_E1_NiFe_Group_4e:0.02593809,WP_020490799_1_Dehalobacter_sp_FTH1_NiFe_Group_4e:0.02141567)1.0000:0.08002784)1.0000:0.05380230)0.3840:0.01426607,WP_012376920_1_Opitutus_terrae_NiFe_Group_4e:0.18196665)0.1800:0.01263400,(WP_020449518_1_Methanomassiliicoccus_intestinalis_NiFe_Group_4e:0.14353403,WP_027399701_1_Anaerovorax_odorimutans_NiFe_Group_4e:0.14337405)0.7840:0.03727004)0.0670:0.00795998,(((WP_027871860_1_Eubacterium_cellulosolvens_NiFe_Group_4e:0.15702804,WP_027203889_1_Butyrivibrio_fibrisolvens_NiFe_Group_4e:0.14937865)0.4480:0.00285930,WP_027431522_1_Lachnospira_multipara_NiFe_Group_4e:0.15870058)0.9090:0.02514849,((((WP_015536221_1_Eubacterium_cylindroides_NiFe_Group_4e:0.05587052,WP_022790212_1_Streptococcus_pleomorphus_NiFe_Group_4e:0.05555009)1.0000:0.06885548,WP_007047619_1_Subdoligranulum_variabile_NiFe_Group_4e:0.12891611)0.9920:0.03939482,WP_026651247_1_Butyrivibrio_proteoclasticus_NiFe_Group_4e:0.16603694)0.4960:0.00521327,(WP_026835345_1_Eubacterium_xylanophilum_NiFe_Group_4e:0.11358056,(WP_028246016_1_Pseudobutyrivibrio_ruminis_NiFe_Group_4e:0.03182575,(WP_028241974_1_Pseudobutyrivibrio_ruminis_NiFe_Group_4e:0.01845589,WP_028234750_1_Pseudobutyrivibrio_sp_MD2005_NiFe_Group_4e:0.01775581)0.8670:0.01134974)1.0000:0.08488741)0.9990:0.06211786)0.3820:0.00786422)0.3370:0.01143788)0.0590:0.00108925,WP_005213155_1_Clostridium_celatum_NiFe_Group_4e:0.19028291)0.0770:0.00802506,(WP_007070913_1_Dialister_invisus_NiFe_Group_4e:0.14896446,(WP_022106764_1_Dialister_sp_CAG_486_NiFe_Group_4e:0.09259159,WP_008860581_1_Dialister_succinatiphilus_NiFe_Group_4e:0.09300398)1.0000:0.05463665)1.0000:0.04784345)0.1800:0.00455955,(WP_027716617_1_Desulfuromonas_sp_TF_NiFe_Group_4e:0.07356902,WP_011937735_1_Geobacter_uraniireducens_NiFe_Group_4e:0.07406329)1.0000:0.12428576)0.2630:0.01097492,(((WP_012969568_1_Allochromatium_vinosum_NiFe_Group_4e:0.08292070,WP_014777057_1_Thiocystis_violascens_NiFe_Group_4e:0.08096819)1.0000:0.04285191,WP_015282154_1_Thioflavicoccus_mobilis_NiFe_Group_4e:0.12242587)1.0000:0.08675900,(WP_011448732_1_Methanospirillum_hungatei_NiFe_Group_4e:0.17890736,((WP_014867437_1_Methanoculleus_bourgensis_NiFe_Group_4e:0.05362479,WP_011843203_1_Methanoculleus_marisnigri_NiFe_Group_4e:0.05222479)1.0000:0.10447743,(((WP_011991040_1_Methanoregula_boonei_NiFe_Group_4e:0.12907212,WP_012619310_1_Methanosphaerula_palustris_NiFe_Group_4e:0.12162425)0.5770:0.00625730,WP_004039320_1_Methanofollis_liminatans_NiFe_Group_4e:0.13441123)0.8180:0.01829867,(WP_015284201_1_Methanoregula_formicica_NiFe_Group_4e:0.13538152,(WP_004077817_1_Methanoplanus_limicola_NiFe_Group_4e:0.05662859,WP_013328417_1_Methanoplanus_petrolearius_NiFe_Group_4e:0.06036305)1.0000:0.08328143)0.6650:0.01007877)0.5550:0.00546338)0.8920:0.02400002)0.7780:0.02446189)0.2400:0.00522807)0.7360:0.02242261,((((WP_006720658_1_Collinsella_stercoris_NiFe_Group_4e:0.06293805,WP_009142078_1_Collinsella_tanakaei_NiFe_Group_4e:0.06068832)0.8780:0.01830431,WP_022349360_1_Collinsella_sp_CAG_398_NiFe_Group_4e:0.08151392)1.0000:0.08759983,(WP_006235754_1_Collinsella_aerofaciens_NiFe_Group_4e:0.00957462,WP_022094158_1_Collinsella_sp_CAG_166_NiFe_Group_4e:0.00976240)1.0000:0.15165910)0.9050:0.01902583,(((WP_006361427_1_Slackia_exigua_NiFe_Group_4e:0.00407786,WP_009078628_1_Slackia_sp_CM382_NiFe_Group_4e:0.00420943)1.0000:0.10299036,(WP_012798463_1_Slackia_heliotrinireducens_NiFe_Group_4e:0.09785474,WP_009138996_1_Slackia_piriformis_NiFe_Group_4e:0.09551543)0.6010:0.01372235)0.9840:0.03896775,((((WP_022379545_1_Cryptobacterium_sp_CAG_338_NiFe_Group_4e:0.01079155,WP_021900040_1_Eggerthella_sp_CAG_1427_NiFe_Group_4e:0.01130790)1.0000:0.05035726,WP_022184688_1_Eggerthella_sp_CAG_209_NiFe_Group_4e:0.06704606)0.9160:0.01714019,WP_022363091_1_Eggerthella_sp_CAG_298_NiFe_Group_4e:0.07954489)1.0000:0.05647282,(WP_012803120_1_Cryptobacterium_curtum_NiFe_Group_4e:0.13426009,((WP_015760641_1_Eggerthella_lenta_NiFe_Group_4e:0.02614691,WP_013979777_1_Eggerthella_sp_YY7918_NiFe_Group_4e:0.02633928)1.0000:0.07174517,(WP_028026344_1_Enterorhabdus_mucosicola_NiFe_Group_4e:0.03731045,(WP_022739883_1_Adlercreutzia_equolifaciens_NiFe_Group_4e:0.02973318,WP_016308760_1_Enterorhabdus_caecimuris_NiFe_Group_4e:0.02827787)0.7030:0.00826966)1.0000:0.05947030)0.9160:0.02837803)0.4640:0.00749472)0.7220:0.01431695)0.9930:0.03888836)0.9950:0.04444584)0.2840:0.01278005,((WP_011305188_1_Methanosarcina_barkeri_NiFe_Group_4e:0.07564815,WP_011034248_1_Methanosarcina_mazei_NiFe_Group_4e:0.06680995)1.0000:0.17428918,(WP_013174844_1_Syntrophothermus_lipocalidus_NiFe_Group_4e:0.23023276,((((WP_015738579_1_Ammonifex_degensii_NiFe_Group_4e:0.14934968,WP_012302199_1_Desulforudis_audaxviator_NiFe_Group_4e:0.14394641)0.9790:0.03622692,WP_015051201_1_Thermacetogenium_phaeum_NiFe_Group_4e:0.18444347)0.4880:0.00607637,WP_010936594_1_Dehalococcoides_mccartyi_NiFe_Group_4e:0.18316944)0.9770:0.02807125,(WP_012625292_1_Desulfovibrio_desulfuricans_NiFe_Group_4e:0.18556653,(((((((((((((WP_020887613_1_Desulfovibrio_alkalitolerans_NiFe_Group_4e:0.05233243,WP_020879492_1_Desulfovibrio_sp_X2_NiFe_Group_4e:0.05381283)1.0000:0.04247980,WP_005986921_1_Desulfovibrio_africanus_NiFe_Group_4e:0.09578836)0.4950:0.00761795,WP_028572004_1_Desulfonatronum_lacustre_NiFe_Group_4e:0.10690719)0.3300:0.00704365,WP_021758533_1_Desulfovibrio_gigas_NiFe_Group_4e:0.11341725)0.2920:0.01535833,(WP_007524167_1_Desulfovibrio_sp_A2_NiFe_Group_4e:0.07498346,WP_010937737_1_Desulfovibrio_vulgaris_NiFe_Group_4e:0.07306124)0.9990:0.05403762)0.0670:0.00481903,WP_027182881_1_Desulfovibrio_inopinatus_NiFe_Group_4e:0.13506400)0.0760:0.00184991,(WP_012749853_1_Desulfovibrio_magneticus_NiFe_Group_4e:0.12133257,(WP_027178908_1_Desulfovibrio_bastinii_NiFe_Group_4e:0.06370866,(WP_015336113_1_Desulfovibrio_hydrothermalis_NiFe_Group_4e:0.04143456,(WP_015853104_1_Desulfovibrio_salexigens_NiFe_Group_4e:0.03640975,WP_027723401_1_Desulfovibrio_zosterae_NiFe_Group_4e:0.03342265)0.7440:0.00744812)0.9790:0.02078855)1.0000:0.06093000)0.1690:0.00847219)0.0680:0.00457271,WP_027190463_1_Desulfovibrio_putealis_NiFe_Group_4e:0.13370177)0.0920:0.00826702,(WP_028587759_1_Desulfocurvus_vexinensis_NiFe_Group_4e:0.12471192,(WP_020585229_1_Desulfobacter_curvatus_NiFe_Group_4e:0.11298123,(WP_018125731_1_Desulfovibrio_oxyclinae_NiFe_Group_4e:0.10761806,(WP_022661459_1_Desulfovibrio_longus_NiFe_Group_4e:0.09727733,(WP_014323623_1_Desulfovibrio_desulfuricans_NiFe_Group_4e:0.06674062,(WP_013515288_1_Desulfovibrio_aespoeensis_NiFe_Group_4e:0.04820879,WP_015414775_1_Desulfovibrio_piezophilus_NiFe_Group_4e:0.04649874)0.9700:0.01961035)0.9950:0.02511611)0.8190:0.01563613)0.3910:0.00189307)0.8940:0.02481671)0.1190:0.01210292)0.3930:0.00246028,WP_027187946_1_Desulfovibrio_cuneatus_NiFe_Group_4e:0.14826352)0.5870:0.00835253,WP_028576381_1_Desulfomicrobium_escambiense_NiFe_Group_4e:0.15378671)0.6300:0.01665810,WP_028573897_1_Desulfonatronovibrio_hydrogenovorans_NiFe_Group_4e:0.17769216)0.2560:0.00655245,((WP_029967123_1_Desulfonauticus_sp_A7A_NiFe_Group_4e:0.16963764,WP_015720170_1_Geobacter_sp_M18_NiFe_Group_4e:0.16555789)0.3990:0.01333564,(((((((WP_029228227_1_Caldicellulosiruptor_acetigenus_NiFe_Group_4e:0.00418792,WP_013432390_1_Caldicellulosiruptor_kristjanssonii_NiFe_Group_4e:0.00416863)0.4980:0.00221080,WP_014042067_1_Caldicellulosiruptor_lactoaceticus_NiFe_Group_4e:0.00614575)0.2480:0.00111783,WP_013290727_1_Caldicellulosiruptor_obsidiansis_NiFe_Group_4e:0.00723871)0.3710:0.00201770,(WP_013403527_1_Caldicellulosiruptor_hydrothermalis_NiFe_Group_4e:0.00815604,WP_013411862_1_Caldicellulosiruptor_owensensis_NiFe_Group_4e:0.00855705)0.3000:0.00076781)0.9950:0.01639053,WP_011917066_1_Caldicellulosiruptor_saccharolyticus_NiFe_Group_4e:0.02434763)1.0000:0.12156325,((WP_027631079_1_Clostridium_cellobioparum_NiFe_Group_4e:0.00145848,WP_004628623_1_Clostridium_termitidis_NiFe_Group_4e:0.00132704)1.0000:0.05203387,(WP_004618281_1_Clostridium_papyrosolvens_NiFe_Group_4e:0.01971713,(WP_015926708_1_Clostridium_cellulolyticum_NiFe_Group_4e:0.01873177,WP_024832561_1_Clostridium_josui_NiFe_Group_4e:0.01747993)0.6530:0.00395975)1.0000:0.03362072)1.0000:0.09601064)0.6980:0.02092118,((WP_026486855_1_Caldanaerobius_polysaccharolyticus_NiFe_Group_4e:0.09102882,WP_018962513_1_Coprothermobacter_platensis_NiFe_Group_4e:0.09281520)1.0000:0.05468252,((((WP_014757614_1_Thermoanaerobacterium_saccharolyticum_NiFe_Group_4e:0.00566312,WP_013786935_1_Thermoanaerobacterium_xylanolyticum_NiFe_Group_4e:0.00544800)1.0000:0.02089557,WP_013296689_1_Thermoanaerobacterium_thermosaccharolyticum_NiFe_Group_4e:0.02771554)1.0000:0.07130939,WP_012995592_1_Thermoanaerobacter_italicus_NiFe_Group_4e:0.09674616)0.6220:0.01431038,(WP_011024634_1_Caldanaerobacter_subterraneus_NiFe_Group_4e:0.05546319,((WP_003868941_1_Thermoanaerobacter_ethanolicus_NiFe_Group_4e:0.01422139,WP_029688128_1_Thermoanaerobacter_sp_A7A_NiFe_Group_4e:0.01633417)1.0000:0.02907244,((WP_019907186_1_Thermoanaerobacter_indiensis_NiFe_Group_4e:0.00000000,WP_004399987_1_Thermoanaerobacter_thermohydrosulfuricus_NiFe_Group_4e:0.00024274)0.6180:0.00198820,(WP_006569905_1_Thermoanaerobacter_siderophilus_NiFe_Group_4e:0.00140255,WP_014062054_1_Thermoanaerobacter_wiegelii_NiFe_Group_4e:0.00135227)0.6250:0.00078384)1.0000:0.04151411)0.8910:0.01341451)0.9820:0.04354553)0.9960:0.03585888)0.8380:0.02436796)0.6360:0.01341394)0.1000:0.00215073)0.6190:0.01251036)0.7910:0.02012094)0.6090:0.01435024)0.3130:0.01260740)0.2790:0.00908974)0.9170:0.03085091,WP_019176382_1_Methanomassiliicoccus_luminyensis_NiFe_Group_4e:0.27993838)0.3730:0.00435449,(WP_012035507_1_Methanocella_arvoryzae_NiFe_Group_4e:0.11634104,(WP_012899230_1_Methanocella_paludicola_NiFe_Group_4e:0.08670840,(WP_014405402_1_Methanocella_conradii_NiFe_Group_4e:0.06274674,WP_012899275_1_Methanocella_paludicola_NiFe_Group_4e:0.06817248)0.8530:0.01496291)1.0000:0.03616592)1.0000:0.16720242)0.9120:0.02699095,(WP_013129492_1_Thermosphaera_aggregans_NiFe_Group_4g:0.29576658,(((WP_013460916_1_Sulfuricurvum_kujiense_NiFe_Group_4e:0.02424629,WP_015654365_1_Sulfuricurvum_sp_RIFRC-1_NiFe_Group_4e:0.02561520)1.0000:0.13282671,WP_008340210_1_Sulfurimonas_gotlandica_NiFe_Group_4e:0.15664698)1.0000:0.07138557,((WP_013537236_1_Thermovibrio_ammonificans_NiFe_Group_4e:0.08961898,WP_013638341_1_Desulfurobacterium_thermolithotrophum_NiFe_Group_4e:0.08766634)1.0000:0.10887527,(WP_007474009_1_Caminibacter_mediatlanticus_NiFe_Group_4e:0.15181780,(WP_024789181_1_Lebetimonas_sp_JH292_NiFe_Group_4e:0.09377890,WP_012663581_1_Nautilia_profundicola_NiFe_Group_4e:0.09510999)1.0000:0.06165173)1.0000:0.05426435)0.9700:0.02447968)1.0000:0.07744053)0.7270:0.00853790)0.5390:0.00749899,((((WP_011752735_1_Thermofilum_pendens_NiFe_Group_4g:0.15369720,WP_020962956_1_Thermofilum_sp_1910b_NiFe_Group_4g:0.15341891)1.0000:0.04012432,WP_014737566_1_Thermogladius_cellulolyticus_NiFe_Group_4g:0.19826344)1.0000:0.08476166,WP_013413704_1_Methanothermus_fervidus_NiFe_Group_4g:0.27347785)0.5510:0.03218129,((WP_028841464_1_Thermodesulfobacterium_hveragerdense_NiFe_Group_4g:0.02775020,WP_022856172_1_Thermodesulfobacterium_thermophilum_NiFe_Group_4g:0.02430459)1.0000:0.25756185,((((WP_014769235_1_Sulfurospirillum_barnesii_NiFe_Group_4c:0.02158326,WP_025344446_1_Sulfurospirillum_multivorans_NiFe_Group_4c:0.02261563)1.0000:0.12760328,WP_012856977_1_Sulfurospirillum_deleyianum_NiFe_Group_4c:0.15830832)1.0000:0.05928745,(WP_007473061_1_Caminibacter_mediatlanticus_NiFe_Group_4c:0.16110301,WP_015902767_1_Nautilia_profundicola_NiFe_Group_4c:0.15542360)1.0000:0.06188411)0.9900:0.03464251,((WP_012528510_1_Geobacter_bemidjiensis_NiFe_Group_4c:0.00139601,WP_026842872_1_Geobacter_bremensis_NiFe_Group_4c:0.00138950)1.0000:0.23635374,(((WP_009368261_1_Bilophila_sp_4_1_30_NiFe_Group_4c:0.00277567,WP_005028008_1_Bilophila_wadsworthia_NiFe_Group_4c:0.00274919)1.0000:0.16307201,(WP_012625505_1_Desulfovibrio_desulfuricans_NiFe_Group_4c:0.08833736,WP_006007878_1_Desulfovibrio_piger_NiFe_Group_4c:0.08944042)1.0000:0.08462213)0.6440:0.05695770,((((WP_026783288_1_Pleomorphomonas_koreensis_NiFe_Group_4c:0.01868304,WP_026790609_1_Pleomorphomonas_oryzae_NiFe_Group_4c:0.01956833)1.0000:0.11199112,WP_008388614_1_Rhodovulum_sp_PH10_NiFe_Group_4c:0.13117828)0.9930:0.03255899,(WP_028535106_1_Paludibacterium_yongneupense_NiFe_Group_4c:0.10475488,WP_018606884_1_Uliginosibacterium_gangwonense_NiFe_Group_4c:0.10854152)1.0000:0.05140292)0.9530:0.04042498,((((WP_013809561_1_Desulfotomaculum_carboxydivorans_NiFe_Group_4c:0.07439780,WP_011344721_1_Carboxydothermus_hydrogenoformans_NiFe_Group_4c:0.07004665)0.9990:0.03667222,WP_013121779_1_Thermincola_potens_NiFe_Group_4c:0.10777222)0.9990:0.04218689,WP_015594087_1_Bacillus_sp_1NLA3E_NiFe_Group_4c:0.15017423)0.9020:0.03867600,((((WP_028108808_1_Ferrimonas_futtsuensis_NiFe_Group_4c:0.08001940,WP_028112273_1_Ferrimonas_kyonanensis_NiFe_Group_4c:0.07831394)0.9960:0.03251154,WP_007468176_1_Photobacterium_sp_AK15_NiFe_Group_4c:0.11054401)1.0000:0.06574314,(WP_011474902_1_Rhodopseudomonas_palustris_NiFe_Group_4c:0.13836029,WP_011389179_1_Rhodospirillum_rubrum_NiFe_Group_4c:0.13033777)0.9980:0.03636616)0.4670:0.01167471,((WP_015416298_1_Desulfovibrio_piezophilus_NiFe_Group_4c:0.16602325,WP_027191193_1_Desulfovibrio_putealis_NiFe_Group_4c:0.16453230)0.5340:0.01052929,(WP_027187553_1_Desulfovibrio_cuneatus_NiFe_Group_4c:0.14087245,(WP_020881764_1_Desulfovibrio_sp_X2_NiFe_Group_4c:0.12111206,(WP_007527819_1_Desulfovibrio_sp_A2_NiFe_Group_4c:0.11284528,WP_010939566_1_Desulfovibrio_vulgaris_NiFe_Group_4c:0.11119843)0.7120:0.00999795)0.8010:0.01984183)0.9720:0.03266304)0.2360:0.00993335)0.2080:0.00808638)0.2490:0.01597832)0.2320:0.01470833)0.7540:0.01134126)0.8850:0.01747621)0.9990:0.03794969)0.2930:0.02340546)0.0180:0.00728762)0.0160:0.01068518,(((((((((((Meg22_24_Bin_156_scaffold_982_8:0.00000000,Meg22_46_Bin_130_scaffold_24037_10:0.00001676)0.8690:0.00231133,Meg19_1012_Bin_219_scaffold_19325_5:0.00282346)0.6900:0.00325836,AB_69_Bin_159_scaffold_18382_6:0.00700464)1.0000:0.04235512,(Meg22_46_Bin_45_scaffold_30051_8:0.03138101,(Meg19_46_Bin_182_scaffold_8723_4:0.00000000,Meg22_46_Bin_45_scaffold_20230_11:0.00749383)0.7800:0.03301532)0.7070:0.01609073)0.5060:0.00943492,((AB_69_Bin_103_scaffold_5846_11:0.00404356,Meg19_46_Bin_201_scaffold_131762_2:0.00364875)1.0000:0.03267920,(BHB10-26_Bin_369_scaffold_829_39:0.00000000,BHB10-38_Bin_124_scaffold_2_210:0.00000000)1.0000:0.03911567)0.8680:0.01897328)0.9920:0.03283971,((SY70-5-12_Bin_1_scaffold_46_43:0.03663759,SY70-5-8_Bin_74_scaffold_13669_1:0.03812877)1.0000:0.05439530,(ex4484_8_scaffold_1111_10:0.07180529,(ex4484_8_scaffold_424_13:0.05794860,((SY70-4-3_Bin_68_scaffold_33533_2:0.00000000,SY70-5-5_Bin_61_scaffold_22119_3:0.00000000)1.0000:0.05654872,(Meg19_02_Bin_5_scaffold_195446_1:0.02978301,SY70-5-5_Bin_6_scaffold_16649_3:0.02919135)0.9530:0.01909230)0.5430:0.00423088)0.9210:0.01793830)0.8190:0.01510281)0.5440:0.00485678)1.0000:0.13832596,(WP_012745069_1_Kosmotoga_olearia_NiFe_Group_4g:0.21509675,(M8-62_Bin_262_scaffold_353331_4:0.20554958,(((Meg22_1012_Bin_348_scaffold_26864_7:0.00450815,Meg22_1214_Bin_176_scaffold_13693_7:0.00513041)1.0000:0.05109518,BHB10-38_Bin_9_scaffold_50714_4:0.05443976)0.9870:0.03627512,((Meg22_24_Bin_129_scaffold_3650_17:0.07369221,SY70-4-3_Bin_44_scaffold_127469_1:0.06793869)0.3760:0.00607883,(Meg22_1214_Bin_137_scaffold_17817_14:0.07505731,(BHB10-38_Bin_9_scaffold_34870_4:0.04015639,M3-30_Bin_374_scaffold_395_23:0.04092469)0.9900:0.03182230)0.3780:0.00335637)0.6560:0.01213516)1.0000:0.11633542)0.5980:0.01023242)0.8260:0.01826320)0.9990:0.04639993,(((((WP_011737331_1_Pelobacter_propionicus_NiFe_Group_4g:0.21337377,WP_012415297_1_Elusimicrobium_minutum_NiFe_Group_4g:0.21162623)0.5690:0.01138990,WP_013560598_1_Anaerolinea_thermophila_NiFe_Group_4g:0.23051983)0.7670:0.01810010,WP_015284192_1_Methanoregula_formicica_NiFe_Group_4g:0.24827827)0.4270:0.00449219,(WP_008528233_1_Halorhabdus_tiamatea_NiFe_Group_4g:0.04039640,WP_015789964_1_Halorhabdus_utahensis_NiFe_Group_4g:0.04074919)1.0000:0.20993971)0.8160:0.02955315,((WP_018963227_1_Coprothermobacter_platensis_NiFe_Group_4g:0.05750107,WP_012543586_1_Coprothermobacter_proteolyticus_NiFe_Group_4g:0.05638782)1.0000:0.21637224,((WP_029009221_1_Azospirillum_halopraeferens_NiFe_Group_4g:0.09328696,WP_027099538_1_Clostridium_paraputrificum_NiFe_Group_4g:0.09334257)1.0000:0.16916226,((WP_005210163_1_Clostridium_celatum_NiFe_Group_4g:0.15549513,WP_027624751_1_Clostridium_lundense_NiFe_Group_4g:0.15839375)0.7240:0.01323976,(WP_008908605_1_Caloramator_australicus_NiFe_Group_4g:0.08927031,(WP_027308223_1_Caloramator_sp_ALD01_NiFe_Group_4g:0.02889094,WP_018661973_1_Thermobrachium_celere_NiFe_Group_4g:0.02944239)1.0000:0.06211858)1.0000:0.08259358)1.0000:0.08869073)0.4190:0.00580848)0.1660:0.00660327)0.2570:0.01093499)0.0750:0.00828782,(((((((WP_028450152_1_Chitinibacter_tainanensis_NiFe_Group_4b:0.04169839,WP_026263170_1_Chitiniphilus_shinanonensis_NiFe_Group_4b:0.04088689)0.9240:0.01525198,WP_028451288_1_Chitinilyticum_aquatile_NiFe_Group_4b:0.05491829)1.0000:0.04702234,WP_020505780_1_Lamprocystis_purpurea_NiFe_Group_4b:0.10473869)0.9990:0.03587176,GCA_003820615_scaffold_396_7:0.14276271)1.0000:0.12622614,WP_011388069_1_Rhodospirillum_rubrum_NiFe_Group_4b:0.27358644)0.6250:0.01209088,(WP_028845048_1_Thermodesulfovibrio_thiophilus_NiFe_Group_4b:0.09215264,(WP_028842781_1_Thermodesulfovibrio_islandicus_NiFe_Group_4b:0.00098917,WP_012545774_1_Thermodesulfovibrio_yellowstonii_NiFe_Group_4b:0.00085926)1.0000:0.09084181)1.0000:0.17981393)0.6600:0.00856863,(((((((WP_014767907_1_Desulfurococcus_fermentans_NiFe_Group_4b:0.00484878,WP_012608688_1_Desulfurococcus_kamchatkensis_NiFe_Group_4b:0.00616039)1.0000:0.08386962,WP_013561596_1_Desulfurococcus_mucosus_NiFe_Group_4b:0.08682506)1.0000:0.03711839,WP_013128928_1_Thermosphaera_aggregans_NiFe_Group_4b:0.12339143)0.9880:0.01934943,WP_014737671_1_Thermogladius_cellulolyticus_NiFe_Group_4b:0.14126095)1.0000:0.06973626,WP_011839350_1_Staphylothermus_marinus_NiFe_Group_4b:0.20901617)0.9990:0.03404861,(WP_013467422_1_Thermococcus_barophilus_NiFe_Group_4b:0.15504174,(WP_012571983_1_Thermococcus_onnurineus_NiFe_Group_4b:0.10419916,WP_014123101_1_Thermococcus_sp_AM4_NiFe_Group_4b:0.11061565)1.0000:0.05437329)1.0000:0.08194588)0.9210:0.01633861,((WP_014558423_1_Fervidicoccus_fontis_NiFe_Group_4a:0.20989624,WP_011751858_1_Thermofilum_pendens_NiFe_Group_4a:0.19652087)1.0000:0.05134088,((((WP_015857865_1_Thermococcus_gammatolerans_NiFe_Group_4b:0.01759334,WP_014122941_1_Thermococcus_sp_AM4_NiFe_Group_4b:0.01746509)1.0000:0.05287166,WP_010868591_1_Pyrococcus_abyssi_NiFe_Group_4b:0.06929248)1.0000:0.07901107,WP_012571234_1_Thermococcus_onnurineus_NiFe_Group_4b:0.14641701)1.0000:0.07294560,((WP_004068373_1_Thermococcus_litoralis_NiFe_Group_4b:0.15089492,WP_014012072_1_Thermococcus_sp_4557_NiFe_Group_4b:0.15241390)1.0000:0.05409567,(WP_015857684_1_Thermococcus_gammatolerans_NiFe_Group_4b:0.16002510,(WP_013905846_1_Pyrococcus_yayanosii_NiFe_Group_4b:0.07165909,WP_012572531_1_Thermococcus_onnurineus_NiFe_Group_4b:0.06747134)1.0000:0.08978543)1.0000:0.04318954)0.7210:0.01416628)1.0000:0.03367124)0.5970:0.00576674)0.7960:0.01850642)0.4290:0.00966032)0.0300:0.00680079,((((((WP_014163350_1_Thermovirga_lienii_NiFe_Group_4d:0.11927513,WP_029166411_1_Aminiphilus_circumscriptus_NiFe_Group_4d:0.11916769)0.4270:0.00787891,WP_006301161_1_Aminomonas_paucivorans_NiFe_Group_4d:0.12686231)0.4640:0.00889604,(WP_013048648_1_Aminobacterium_colombiense_NiFe_Group_4d:0.06215129,WP_024821984_1_Aminobacterium_mobile_NiFe_Group_4d:0.06406231)1.0000:0.07393753)0.3340:0.00307636,(WP_009200527_1_Anaerobaculum_hydrogeniformans_NiFe_Group_4d:0.04775092,WP_014807277_1_Anaerobaculum_mobile_NiFe_Group_4d:0.04470650)1.0000:0.09458021)0.9560:0.02457753,(WP_005662523_1_Dethiosulfovibrio_peptidovorans_NiFe_Group_4d:0.13306119,WP_009164181_1_Pyramidobacter_piscolens_NiFe_Group_4d:0.12664755)0.9420:0.03245156)1.0000:0.10726392,(((((((WP_004077410_1_Methanoplanus_limicola_NiFe_Group_4d:0.10785235,WP_013329507_1_Methanoplanus_petrolearius_NiFe_Group_4d:0.10486158)0.9750:0.03336488,WP_011449544_1_Methanospirillum_hungatei_NiFe_Group_4d:0.15227603)0.6450:0.01187970,WP_004038443_1_Methanofollis_liminatans_NiFe_Group_4d:0.14732132)0.9990:0.03753190,WP_011833332_1_Methanocorpusculum_labreanum_NiFe_Group_4d:0.18529155)1.0000:0.05861590,(WP_008083483_1_Aciduliprofundum_boonei_NiFe_Group_4d:0.06983561,WP_015283654_1_Aciduliprofundum_sp_MAR08-339_NiFe_Group_4d:0.07371670)1.0000:0.17074266)0.6200:0.00904252,(WP_004066437_1_Thermococcus_litoralis_NiFe_Group_4d:0.08393725,WP_014013072_1_Thermococcus_sp_4557_NiFe_Group_4d:0.08353848)1.0000:0.17896211)0.7750:0.01292756,((((WP_004066458_1_Thermococcus_litoralis_NiFe_Group_4d:0.06171242,WP_015849571_1_Thermococcus_sibiricus_NiFe_Group_4d:0.06386898)0.5380:0.00867940,WP_014013086_1_Thermococcus_sp_4557_NiFe_Group_4d:0.06839004)0.5480:0.00482750,WP_013467760_1_Thermococcus_barophilus_NiFe_Group_4d:0.07319517)1.0000:0.05651078,((((WP_012751197_1_Thermococcus_gammatolerans_NiFe_Group_4d:0.02041329,WP_014122750_1_Thermococcus_sp_AM4_NiFe_Group_4d:0.02193965)0.9930:0.02133085,(WP_011251041_1_Thermococcus_kodakarensis_NiFe_Group_4d:0.03648422,WP_010479563_1_Thermococcus_zilligii_NiFe_Group_4d:0.03628574)0.6410:0.00699005)0.9990:0.02486663,WP_012572555_1_Thermococcus_onnurineus_NiFe_Group_4d:0.06908118)0.9700:0.02154363,(WP_013905871_1_Pyrococcus_yayanosii_NiFe_Group_4d:0.06580534,(WP_011012581_1_Pyrococcus_furiosus_NiFe_Group_4d:0.06545158,(WP_014734412_1_Pyrococcus_sp_ST04_NiFe_Group_4d:0.04781495,(WP_010885519_1_Pyrococcus_horikoshii_NiFe_Group_4d:0.03524704,(WP_010867842_1_Pyrococcus_abyssi_NiFe_Group_4d:0.02952379,WP_013747503_1_Pyrococcus_sp_NA2_NiFe_Group_4d:0.03150907)0.6070:0.00348536)0.9640:0.01544988)0.9060:0.01258324)0.6040:0.00588422)0.9910:0.02260071)1.0000:0.04794143)1.0000:0.12893960)0.5330:0.00543115)0.9620:0.02715704)0.0270:0.01274829,(((((((((WP_011991841_1_Campylobacter_curvus_NiFe_Group_4a:0.00172994,WP_009650660_1_Campylobacter_sp_FOBRC14_NiFe_Group_4a:0.00173027)1.0000:0.02149128,WP_021091787_1_Campylobacter_concisus_NiFe_Group_4a:0.02349142)0.9540:0.01326335,WP_002948674_1_Campylobacter_showae_NiFe_Group_4a:0.03517955)0.6780:0.00456396,WP_005871901_1_Campylobacter_gracilis_NiFe_Group_4a:0.03998621)1.0000:0.07674553,(WP_024955559_1_Sulfurospirillum_arcachonense_NiFe_Group_4a:0.07182006,(WP_011139635_1_Wolinella_succinogenes_NiFe_Group_4a:0.05902443,(WP_025345477_1_Sulfurospirillum_multivorans_NiFe_Group_4a:0.03161539,(WP_014770116_1_Sulfurospirillum_barnesii_NiFe_Group_4a:0.02049508,WP_012857629_1_Sulfurospirillum_deleyianum_NiFe_Group_4a:0.02095570)0.9750:0.01156250)1.0000:0.02474069)0.8840:0.01021794)1.0000:0.04798351)0.9400:0.01408482,(WP_013134545_1_Arcobacter_nitrofigilis_NiFe_Group_4a:0.06444502,WP_024953588_1_Sulfurospirillum_arcachonense_NiFe_Group_4a:0.06336155)1.0000:0.06459513)0.9560:0.01658829,WP_007473606_1_Caminibacter_mediatlanticus_NiFe_Group_4a:0.14159310)0.9500:0.02010425,WP_023384105_1_Campylobacter_fetus_NiFe_Group_4a:0.16311391)1.0000:0.08086194,((((((WP_016310471_1_Enterorhabdus_caecimuris_NiFe_Group_4a:0.00409442,WP_028027490_1_Enterorhabdus_mucosicola_NiFe_Group_4a:0.00455610)1.0000:0.02880069,WP_022739022_1_Adlercreutzia_equolifaciens_NiFe_Group_4a:0.03348305)1.0000:0.07848098,WP_012802521_1_Cryptobacterium_curtum_NiFe_Group_4a:0.11734496)0.9770:0.01910157,(WP_006362270_1_Slackia_exigua_NiFe_Group_4a:0.00054847,WP_009077323_1_Slackia_sp_CM382_NiFe_Group_4a:0.00119674)1.0000:0.12244142)0.9980:0.02483270,(WP_006234109_1_Collinsella_aerofaciens_NiFe_Group_4a:0.00589849,WP_022095197_1_Collinsella_sp_CAG_166_NiFe_Group_4a:0.00596592)1.0000:0.15060140)1.0000:0.05259399,(((((WP_013400781_1_Geobacillus_sp_Y41MC1_NiFe_Group_4a:0.00345814,WP_013876883_1_Geobacillus_thermoglucosidasius_NiFe_Group_4a:0.00351050)1.0000:0.10852627,WP_022587809_1_Caldanaerobacter_subterraneus_NiFe_Group_4a:0.11359917)0.5270:0.00355033,WP_025773400_1_Moorella_thermoacetica_NiFe_Group_4a:0.11535211)1.0000:0.03653185,WP_015051661_1_Thermacetogenium_phaeum_NiFe_Group_4a:0.15404973)1.0000:0.03669536,(((((((((WP_005366168_1_Photobacterium_angustum_NiFe_Group_4a:0.01055627,WP_008989674_1_Photobacterium_leiognathi_NiFe_Group_4a:0.00999167)0.9990:0.01607607,WP_006644813_1_Photobacterium_sp_SKA34_NiFe_Group_4a:0.02564302)0.6540:0.00931567,WP_006232936_1_Photobacterium_profundum_NiFe_Group_4a:0.03496376)0.7780:0.00710643,WP_025820124_1_Shewanella_marina_NiFe_Group_4a:0.04172091)0.7990:0.00989405,WP_007469705_1_Photobacterium_sp_AK15_NiFe_Group_4a:0.05205281)1.0000:0.03433448,(WP_004726128_1_Vibrio_furnissii_NiFe_Group_4a:0.08266158,WP_021019734_1_Vibrio_gazogenes_NiFe_Group_4a:0.08314153)0.5290:0.00402103)1.0000:0.04101382,WP_015466266_1_Psychromonas_sp_CNPT3_NiFe_Group_4a:0.12822228)0.5180:0.00524089,(WP_005315165_1_Aeromonas_salmonicida_NiFe_Group_4a:0.02211103,(WP_005333319_1_Aeromonas_veronii_NiFe_Group_4a:0.00255449,(WP_017781337_1_Aeromonas_hydrophila_NiFe_Group_4a:0.00179583,WP_019839258_1_Aeromonas_sp_MDS8_NiFe_Group_4a:0.00170067)0.6710:0.00094201)1.0000:0.01984702)1.0000:0.10334830)1.0000:0.03423392,((((WP_008384313_1_Rhodovulum_sp_PH10_NiFe_Group_4a:0.10199049,WP_014249328_1_Azospirillum_lipoferum_NiFe_Group_4a:0.09941056)0.8510:0.01099541,WP_011474970_1_Rhodopseudomonas_palustris_NiFe_Group_4a:0.10721825)0.9880:0.02178045,WP_029010114_1_Azospirillum_halopraeferens_NiFe_Group_4a:0.13170186)0.4440:0.01535611,(((((((WP_005703984_1_Aggregatibacter_aphrophilus_NiFe_Group_4a:0.01420298,WP_014065500_1_Haemophilus_parainfluenzae_NiFe_Group_4a:0.01531091)0.6030:0.00216922,WP_005542188_1_Aggregatibacter_actinomycetemcomitans_NiFe_Group_4a:0.01692800)1.0000:0.01448450,WP_005645455_1_Haemophilus_haemolyticus_NiFe_Group_4a:0.03108842)1.0000:0.01660728,WP_007242420_1_Haemophilus_pittmaniae_NiFe_Group_4a:0.04762883)0.9620:0.01687541,WP_005760524_1_Pasteurella_bettyae_NiFe_Group_4a:0.06396226)1.0000:0.04624470,WP_005764546_1_Pasteurella_dagmatis_NiFe_Group_4a:0.11186258)0.7880:0.02787451,((((((((((((WP_001102284_1_Shigella_boydii_NiFe_Group_4a:0.00233048,WP_001102300_1_Shigella_dysenteriae_NiFe_Group_4a:0.00292346)0.4740:0.00062753,WP_001102290_1_Shigella_flexneri_NiFe_Group_4a:0.00287510)0.7200:0.00222638,WP_014641051_1_Escherichia_coli_NiFe_Group_4a:0.00210840)0.9930:0.01058488,WP_001102339_1_Escherichia_fergusonii_NiFe_Group_4a:0.01569454)1.0000:0.04173799,WP_007370867_1_Kosakonia_radicincitans_NiFe_Group_4a:0.05969503)0.9380:0.01820450,(WP_025797024_1_Hafnia_alvei_NiFe_Group_4a:0.07274555,WP_006818557_1_Yokenella_regensburgei_NiFe_Group_4a:0.06911084)0.6110:0.00891592)0.6170:0.00992799,(WP_021804850_1_Serratia_fonticola_NiFe_Group_4a:0.08114726,(WP_011092831_1_Pectobacterium_atrosepticum_NiFe_Group_4a:0.05756332,WP_002445316_1_Shimwellia_blattae_NiFe_Group_4a:0.06008374)0.9940:0.02438907)0.5180:0.00504612)0.4570:0.00364736,(WP_002436255_1_Escherichia_hermannii_NiFe_Group_4a:0.08290234,((WP_004245689_1_Proteus_mirabilis_NiFe_Group_4a:0.01251642,WP_006536160_1_Proteus_penneri_NiFe_Group_4a:0.01174701)1.0000:0.06407094,((WP_008912486_1_Providencia_burhodogranariea_NiFe_Group_4a:0.02331210,WP_008916657_1_Providencia_sneebia_NiFe_Group_4a:0.02521476)0.6560:0.00516610,(WP_025151932_1_Morganella_morganii_NiFe_Group_4a:0.02095174,(WP_006658446_1_Providencia_alcalifaciens_NiFe_Group_4a:0.00695315,WP_006814426_1_Providencia_rustigianii_NiFe_Group_4a:0.00691167)0.9950:0.01371031)0.8310:0.00739889)1.0000:0.05020549)0.5040:0.00618994)0.5690:0.00711138)0.9900:0.01878716,(((((WP_013317233_1_Dickeya_dadantii_NiFe_Group_4a:0.00524830,WP_022632933_1_Dickeya_solani_NiFe_Group_4a:0.00518648)0.5750:0.00245187,WP_024105256_1_Dickeya_dianthicola_NiFe_Group_4a:0.00798291)0.9720:0.00750534,(WP_019844844_1_Dickeya_zeae_NiFe_Group_4a:0.00981637,WP_027712521_1_Erwinia_chrysanthemi_NiFe_Group_4a:0.00931406)0.9500:0.00662509)1.0000:0.03986948,(WP_021015295_1_Serratia_sp_ATCC_39006_NiFe_Group_4a:0.05069166,WP_009113583_1_Brenneria_sp_EniD312_NiFe_Group_4a:0.05017790)0.6790:0.00784791)1.0000:0.04525640,(WP_004713500_1_Yersinia_rohdei_NiFe_Group_4a:0.01835670,(((WP_005273806_1_Yersinia_bercovieri_NiFe_Group_4a:0.01041261,WP_004877798_1_Yersinia_mollaretii_NiFe_Group_4a:0.01010978)0.6790:0.00374448,WP_005187619_1_Yersinia_intermedia_NiFe_Group_4a:0.01402907)0.3410:0.00153076,(WP_004709176_1_Yersinia_frederiksenii_NiFe_Group_4a:0.01367073,(WP_004388743_1_Yersinia_kristensenii_NiFe_Group_4a:0.00782791,(WP_004699424_1_Yersinia_aldovae_NiFe_Group_4a:0.00577832,WP_005162305_1_Yersinia_enterocolitica_NiFe_Group_4a:0.00596665)0.6610:0.00223921)0.7160:0.00478564)0.4110:0.00290034)0.5040:0.00226198)1.0000:0.08305132)0.7760:0.00764348)0.9030:0.00888708,(WP_029095340_1_Budvicia_aquatica_NiFe_Group_4a:0.05804046,WP_027275601_1_Leminorella_grimontii_NiFe_Group_4a:0.05774901)1.0000:0.05842396)0.2350:0.00468239,(WP_028536385_1_Paludibacterium_yongneupense_NiFe_Group_4a:0.08803302,WP_018609272_1_Uliginosibacterium_gangwonense_NiFe_Group_4a:0.08709833)1.0000:0.03458335)0.2230:0.00750083,(((((WP_015696362_1_Rahnella_aquatilis_NiFe_Group_4a:0.00350038,WP_013574483_1_Rahnella_sp_Y9602_NiFe_Group_4a:0.00346826)1.0000:0.01245949,WP_017802632_1_Erwinia_toletana_NiFe_Group_4a:0.01715723)0.9100:0.01168118,WP_004720656_1_Yersinia_ruckeri_NiFe_Group_4a:0.02751742)1.0000:0.03876102,(WP_004948138_1_Serratia_plymuthica_NiFe_Group_4a:0.02706729,(WP_020826906_1_Serratia_liquefaciens_NiFe_Group_4a:0.00929720,(WP_012145158_1_Serratia_proteamaculans_NiFe_Group_4a:0.00075402,WP_017892850_1_Serratia_sp_S4_NiFe_Group_4a:0.00100965)1.0000:0.01010315)1.0000:0.01790626)1.0000:0.04039704)1.0000:0.02675035,((((WP_024524460_1_Edwardsiella_hoshinae_NiFe_Group_4a:0.01155079,WP_005281999_1_Edwardsiella_tarda_NiFe_Group_4a:0.01141741)0.8950:0.00754206,WP_015872494_1_Edwardsiella_ictaluri_NiFe_Group_4a:0.01895970)1.0000:0.02426810,WP_025801577_1_Hafnia_alvei_NiFe_Group_4a:0.04419479)1.0000:0.03807457,(WP_013511773_1_Pantoea_sp_At-9b_NiFe_Group_4a:0.05536527,(WP_026823431_1_Arsenophonus_nasoniae_NiFe_Group_4a:0.05155017,(WP_002440707_1_Shimwellia_blattae_NiFe_Group_4a:0.03981484,((((((WP_007792874_1_Cronobacter_malonaticus_NiFe_Group_4a:0.00073781,WP_012124960_1_Cronobacter_sakazakii_NiFe_Group_4a:0.00101966)0.8650:0.00306954,WP_015741042_1_Cronobacter_turicensis_NiFe_Group_4a:0.00396034)0.8120:0.00312954,WP_007725151_1_Cronobacter_dublinensis_NiFe_Group_4a:0.00741528)1.0000:0.01399795,WP_024559362_1_Cronobacter_pulveris_NiFe_Group_4a:0.01939396)0.9380:0.01312391,(WP_016538796_1_Cedecea_davisae_NiFe_Group_4a:0.00640408,WP_008457682_1_Enterobacter_sp_Ag1_NiFe_Group_4a:0.00589821)1.0000:0.02707820)0.3460:0.00209618,((WP_020454964_1_Enterobacter_sp_R4-368_NiFe_Group_4a:0.01383635,WP_007370513_1_Kosakonia_radicincitans_NiFe_Group_4a:0.01428316)0.9970:0.01656296,((((((WP_010434474_1_Enterobacter_mori_NiFe_Group_4a:0.00267310,WP_023331166_1_Enterobacter_sp_MGH_25_NiFe_Group_4a:0.00259931)0.2760:0.00049921,WP_006811737_1_Enterobacter_hormaechei_NiFe_Group_4a:0.00301572)0.1490:0.00087938,(WP_025912384_1_Enterobacter_sp_5-4_NiFe_Group_4a:0.00170724,WP_008499575_1_Enterobacter_sp_SST3_NiFe_Group_4a:0.00180770)0.7240:0.00263556)0.1230:0.00058318,WP_029739528_1_Enterobacter_asburiae_NiFe_Group_4a:0.00468923)0.3370:0.00092218,(WP_006178188_1_Enterobacter_cancerogenus_NiFe_Group_4a:0.00267803,WP_020883834_1_Enterobacter_cloacae_NiFe_Group_4a:0.00259438)0.6910:0.00303212)1.0000:0.02091077,(WP_013365010_1_Enterobacter_lignolyticus_NiFe_Group_4a:0.01896064,(((((WP_001288143_1_Shigella_sonnei_NiFe_Group_4a:0.00181902,WP_001288148_1_Shigella_flexneri_NiFe_Group_4a:0.00172081)0.2840:0.00002419,WP_014639275_1_Escherichia_coli_NiFe_Group_4a:0.00173328)0.3220:0.00084533,WP_001288110_1_Shigella_boydii_NiFe_Group_4a:0.00267272)0.3860:0.00095356,WP_002461475_1_Escherichia_albertii_NiFe_Group_4a:0.00344167)0.9980:0.01214923,(((WP_015370028_1_Enterobacter_aerogenes_NiFe_Group_4a:0.00426499,WP_004114746_1_Klebsiella_oxytoca_NiFe_Group_4a:0.00452236)0.4570:0.00056125,(WP_023342092_1_Klebsiella_pneumoniae_NiFe_Group_4a:0.00175396,WP_022065323_1_Klebsiella_variicola_NiFe_Group_4a:0.00176098)0.8550:0.00295369)0.9740:0.00827073,(WP_012907207_1_Citrobacter_rodentium_NiFe_Group_4a:0.01182303,(WP_020845056_1_Salmonella_bongori_NiFe_Group_4a:0.00893844,(WP_023227550_1_Salmonella_enterica_NiFe_Group_4a:0.00708045,(WP_012134832_1_Citrobacter_koseri_NiFe_Group_4a:0.00490026,WP_006687169_1_Citrobacter_youngae_NiFe_Group_4a:0.00564456)0.5140:0.00170690)0.4200:0.00160637)0.5870:0.00223672)0.5370:0.00260361)0.3940:0.00160328)0.5290:0.00253675)0.7780:0.00594418)0.7490:0.00630988)0.4830:0.00524473)0.3080:0.00185981)0.7380:0.01425387)0.3550:0.00403563)1.0000:0.02676998)0.8840:0.00979047)1.0000:0.04083187)0.2550:0.00766812)0.4260:0.01280970)0.8020:0.01175121)1.0000:0.03491540)0.5630:0.01031026)0.9990:0.02966697)1.0000:0.07911453)0.0390:0.01279353)0.6570:0.00881748)0.9070:0.02084252)1.0000:0.08361220,(((((((((((((((((((WP_014942609_1_Mycobacterium_indicus_NiFe_Group_1h:0.01060488,WP_020823195_1_Mycobacterium_yongonense_NiFe_Group_1h:0.01109796)0.5650:0.00324905,WP_007775170_1_Mycobacterium_colombiense_NiFe_Group_1h:0.01344544)0.9290:0.00829920,WP_007171456_1_Mycobacterium_parascrofulaceum_NiFe_Group_1h:0.02175088)0.8390:0.00853325,(WP_023372393_1_Mycobacterium_kansasii_NiFe_Group_1h:0.02491477,(WP_015355236_1_Mycobacterium_liflandii_NiFe_Group_1h:0.00229495,WP_020728307_1_Mycobacterium_marinum_NiFe_Group_1h:0.00104395)1.0000:0.02182981)0.7610:0.00555273)0.9950:0.02202457,(WP_003922139_1_Mycobacterium_xenopi_NiFe_Group_1h:0.04930505,(WP_011724971_1_Mycobacterium_avium_NiFe_Group_1h:0.04116826,WP_006242884_1_Mycobacterium_tusciae_NiFe_Group_1h:0.03909930)0.5510:0.00838726)0.1120:0.00210972)0.0240:0.00222499,(WP_018161883_1_Smaragdicoccus_niigatensis_NiFe_Group_1h:0.04962960,(WP_025349261_1_Nocardia_nova_NiFe_Group_1h:0.04322664,(WP_006334825_1_Gordonia_rhizosphera_NiFe_Group_1h:0.03660642,(WP_011596968_1_Rhodococcus_jostii_NiFe_Group_1h:0.00392473,(WP_007300863_1_Rhodococcus_imtechensis_NiFe_Group_1h:0.00097512,WP_012691719_1_Rhodococcus_opacus_NiFe_Group_1h:0.00069992)0.8860:0.00277544)1.0000:0.03625790)0.4800:0.00360311)0.3810:0.00463559)0.1840:0.00565040)0.0200:0.00092471,WP_013806771_1_Amycolicicoccus_subflavus_NiFe_Group_1h:0.05620775)0.0540:0.00610802,(WP_003926809_1_Mycobacterium_thermoresistibile_NiFe_Group_1h:0.05174466,((WP_014815377_1_Mycobacterium_chubuense_NiFe_Group_1h:0.03347625,WP_005141693_1_Mycobacterium_rhodesiae_NiFe_Group_1h:0.03341338)0.8450:0.01139195,(WP_003894103_1_Mycobacterium_smegmatis_NiFe_Group_1h:0.03750153,WP_003933589_1_Mycobacterium_vaccae_NiFe_Group_1h:0.03774931)0.4820:0.00449433)0.3760:0.00678377)0.1410:0.00872839)0.4030:0.00635310,((WP_020516695_1_Actinoplanes_globisporus_NiFe_Group_1h:0.04582801,WP_023543351_1_Streptomyces_niveus_NiFe_Group_1h:0.04461568)0.9710:0.02004119,(WP_003801347_1_Arthrobacter_globiformis_NiFe_Group_1h:0.05775981,(WP_003935326_1_Rhodococcus_ruber_NiFe_Group_1h:0.03858343,(WP_020907450_1_Rhodococcus_erythropolis_NiFe_Group_1h:0.00160237,WP_007735075_1_Rhodococcus_qingshengii_NiFe_Group_1h:0.00174772)1.0000:0.03549910)0.9270:0.01704489)0.3710:0.00865957)0.2090:0.00162860)0.7450:0.01204872,WP_005517441_1_Rhodococcus_equi_NiFe_Group_1h:0.07780175)0.9270:0.00959511,(WP_017611790_1_Nocardiopsis_salina_NiFe_Group_1h:0.04502580,WP_020500148_1_Sciscionella_marina_NiFe_Group_1h:0.04725608)1.0000:0.04617461)1.0000:0.02571417,((((WP_018502886_1_Frankia_sp_BCU110501_NiFe_Group_1h:0.02118190,WP_020460087_1_Frankia_sp_EAN1pec_NiFe_Group_1h:0.02076441)1.0000:0.02318029,WP_006543203_1_Frankia_sp_EUN1f_NiFe_Group_1h:0.04812843)1.0000:0.03656308,WP_013423858_1_Frankia_sp_EuI1c_NiFe_Group_1h:0.08256444)0.9220:0.01906339,(((((WP_013225646_1_Amycolatopsis_mediterranei_NiFe_Group_1h:0.01621945,WP_004559486_1_Amycolatopsis_vancoresmycina_NiFe_Group_1h:0.01598394)0.9150:0.00873249,WP_026468830_1_Amycolatopsis_balhimycina_NiFe_Group_1h:0.02525071)1.0000:0.03923909,WP_007034607_1_Amycolatopsis_decaplanina_NiFe_Group_1h:0.06050624)0.9170:0.01595670,(WP_028936742_1_Pseudonocardia_spinosispora_NiFe_Group_1h:0.07444054,(WP_018330638_1_Actinomycetospora_chiangmaiensis_NiFe_Group_1h:0.07021193,WP_028930304_1_Pseudonocardia_asaccharolytica_NiFe_Group_1h:0.06812140)0.8190:0.00860846)0.5500:0.00535587)0.9470:0.01799576,(WP_012890477_1_Streptosporangium_roseum_NiFe_Group_1h:0.08943620,(WP_026219116_1_Streptomyces_scabrisporus_NiFe_Group_1h:0.05011134,((WP_003957662_1_Streptomyces_clavuligerus_NiFe_Group_1h:0.02843140,WP_006350699_1_Streptomyces_tsukubaensis_NiFe_Group_1h:0.02880765)0.9630:0.01557139,((WP_016573948_1_Streptomyces_albulus_NiFe_Group_1h:0.01791004,WP_006608003_1_Streptomyces_auratus_NiFe_Group_1h:0.01918945)0.9990:0.01925678,(WP_004921512_1_Streptomyces_griseoflavus_NiFe_Group_1h:0.03301813,(WP_010988762_1_Streptomyces_avermitilis_NiFe_Group_1h:0.01766763,((WP_005474054_1_Streptomyces_bottropensis_NiFe_Group_1h:0.00375858,WP_013006069_1_Streptomyces_scabiei_NiFe_Group_1h:0.00297543)0.9960:0.00942816,(WP_020124082_1_Streptomyces_canus_NiFe_Group_1h:0.00529681,WP_007380332_1_Streptomyces_sviceus_NiFe_Group_1h:0.00480420)0.9450:0.00740685)0.8230:0.00505964)1.0000:0.01507239)0.5130:0.00382965)0.7640:0.00727342)0.8360:0.00781589)1.0000:0.03638583)0.6150:0.00644267)0.2660:0.00403292)0.4340:0.01897564)0.3150:0.00811925,((WP_007904650_1_Ktedonobacter_racemifer_NiFe_Group_1h:0.10409622,WP_007412921_1_Pedosphaera_parvula_NiFe_Group_1h:0.11198419)0.5910:0.00725426,((WP_020375837_1_Sulfobacillus_thermosulfidooxidans_NiFe_Group_1h:0.10510742,WP_015922819_1_Thermomicrobium_roseum_NiFe_Group_1h:0.10272904)0.1430:0.00595012,(((WP_016920676_1_Methylocystis_parvus_NiFe_Group_1h:0.06930101,WP_003612931_1_Methylosinus_trichosporium_NiFe_Group_1h:0.06403232)0.7430:0.00785294,(WP_029651411_1_Methylocystis_sp_SB2_NiFe_Group_1h:0.01257083,WP_014892893_1_Methylocystis_sp_SC2_NiFe_Group_1h:0.01218165)1.0000:0.06506824)0.9960:0.02830767,(WP_014267363_1_Granulicella_mallensis_NiFe_Group_1h:0.09402141,(WP_011153987_1_Ralstonia_eutropha_NiFe_Group_1h:0.09176088,(WP_010587703_1_Schlesneria_paludicola_NiFe_Group_1h:0.08952942,(WP_011688202_1_Solibacter_usitatus_NiFe_Group_1h:0.07825479,WP_015247797_1_Singulisphaera_acidiphila_NiFe_Group_1h:0.07391912)0.7290:0.00969856)0.5580:0.00559912)0.3520:0.00459304)0.4620:0.00608584)0.4860:0.00850139)0.0630:0.00510180)0.1970:0.01273835)0.7590:0.00976499,WP_009061231_1_Methylacidiphilum_fumariolicum_NiFe_Group_1h:0.13694919)0.9580:0.01581382,((WP_028062027_1_Solirubrobacter_soli_NiFe_Group_1h:0.06457089,WP_028059415_1_Solirubrobacter_sp_URHD0082_NiFe_Group_1h:0.06319743)1.0000:0.06766202,(((((((((WP_005454024_1_Saccharomonospora_cyanea_NiFe_Group_1h:0.02009546,WP_005461984_1_Saccharomonospora_glauca_NiFe_Group_1h:0.01990454)0.5080:0.00450850,WP_005443931_1_Saccharomonospora_azurea_NiFe_Group_1h:0.02465817)0.3300:0.00264116,WP_006237565_1_Saccharomonospora_xinjiangensis_NiFe_Group_1h:0.02828469)0.7660:0.00539958,WP_012796301_1_Saccharomonospora_viridis_NiFe_Group_1h:0.03252787)0.9770:0.01113141,(WP_019807844_1_Saccharomonospora_halophila_NiFe_Group_1h:0.02769417,WP_019819110_1_Saccharomonospora_saliphila_NiFe_Group_1h:0.02730583)0.9810:0.01637589)1.0000:0.04681250,(WP_009945368_1_Saccharopolyspora_erythraea_NiFe_Group_1h:0.04487042,WP_010696688_1_Saccharopolyspora_spinosa_NiFe_Group_1h:0.04511261)1.0000:0.04841309)0.9410:0.01477599,WP_021597135_1_Actinomadura_madurae_NiFe_Group_1h:0.10403104)0.9170:0.01196869,(WP_013132859_1_Thermobispora_bispora_NiFe_Group_1h:0.10052593,(WP_008474746_1_Nitrolancea_hollandica_NiFe_Group_1h:0.08406489,WP_012872944_1_Sphaerobacter_thermophilus_NiFe_Group_1h:0.08400234)0.9740:0.01796147)0.9390:0.01808460)0.7660:0.00723487,((((((WP_020540932_1_Nonomuraea_coxensis_NiFe_Group_1h:0.06583637,WP_012854897_1_Thermomonospora_curvata_NiFe_Group_1h:0.06314185)0.7170:0.00663292,WP_026402909_1_Actinomadura_rifamycini_NiFe_Group_1h:0.06790644)0.7880:0.01038300,(WP_014376814_1_Blastococcus_saxobsidens_NiFe_Group_1h:0.07747749,WP_027944444_1_Amycolatopsis_taiwanensis_NiFe_Group_1h:0.07662636)0.4440:0.00253485)0.8270:0.00839030,WP_007516725_1_Frankia_sp_CN3_NiFe_Group_1h:0.08802370)0.5660:0.00960262,(WP_011603554_1_Frankia_alni_NiFe_Group_1h:0.01872264,WP_009739394_1_Frankia_sp_QA3_NiFe_Group_1h:0.01812828)1.0000:0.07757064)0.4450:0.00664413,(WP_009155165_1_Saccharomonospora_marina_NiFe_Group_1h:0.09392314,(WP_014150953_1_Streptomyces_cattleya_NiFe_Group_1h:0.07902192,(((WP_020274692_1_Streptomyces_afghaniensis_NiFe_Group_1h:0.01752718,WP_015655687_1_Streptomyces_davawensis_NiFe_Group_1h:0.01764870)0.8420:0.00778188,WP_003988175_1_Streptomyces_viridochromogenes_NiFe_Group_1h:0.02571896)0.9710:0.02377018,(WP_023553242_1_Streptomyces_roseochromogenes_NiFe_Group_1h:0.04113917,(WP_020938041_1_Streptomyces_collinus_NiFe_Group_1h:0.02947233,WP_014670577_1_Streptomyces_hygroscopicus_NiFe_Group_1h:0.02915414)0.6710:0.01246217)0.7730:0.00836969)0.9990:0.02523677)0.9000:0.01102758)0.6550:0.01339652)1.0000:0.02410242)0.5150:0.00475151)0.9670:0.01654146)1.0000:0.03464883,WP_012934014_1_Conexibacter_woesei_NiFe_Group_1h:0.19481982)1.0000:0.12461155,(((WP_089935866_1_Candidatus_Entotheonella_palauensis_NiFe_Group_1l:0.20401260,WP_015667470_1_Bradyrhizobium_oligotrophicum_NiFe_Group_1l:0.21813828)0.8400:0.02565637,WP_114847305_1_Dyella_sp_L4-6_NiFe_Group_1l:0.24260703)0.8520:0.06753608,(((WP_081985438_1_Halopiger_salifodinae_NiFe_Group_1l:0.14929653,WP_094527870_1_Halorubrum_sp_Ea8_NiFe_Group_1l:0.15118812)1.0000:0.08962405,WP_080561888_1_Sulfolobus_islandicus_NiFe_Group_1l:0.22936268)0.8010:0.00935984,((((WP_100498150_1_Geodermatophilus_chilensis_NiFe_Group_1l:0.06998137,WP_104527565_1_Blastococcus_saxobsidens_NiFe_Group_1l:0.06587961)0.4430:0.00158728,WP_091544924_1_Modestobacter_sp_DSM_44400_NiFe_Group_1l:0.06871288)1.0000:0.05698087,WP_091677034_1_Amycolatopsis_marina_NiFe_Group_1l:0.12350824)1.0000:0.09724404,((WP_114794724_1_Gaiella_occulta_NiFe_Group_1l:0.19317985,WP_119066980_1_Rubrobacter_indioceani_NiFe_Group_1l:0.20458373)0.5260:0.00459957,((WP_012813797_1_Robiginitalea_biformata_NiFe_Group_1l:0.12140306,WP_084445239_1_Hymenobacter_roseosalivarius_NiFe_Group_1l:0.12539182)1.0000:0.05030894,(WP_074837615_1_Marinovum_algicola_NiFe_Group_1l:0.09608732,WP_050532427_1_Pseudaestuariivita_atlantica_NiFe_Group_1l:0.09880086)1.0000:0.07672518)0.8810:0.02927424)0.8450:0.01930228)0.8520:0.03278306)0.7960:0.02562041)0.9700:0.02544147)0.9860:0.02285191,((((WP_011822511_1_Hyperthermus_butylicus_NiFe_Group_1g:0.13256681,WP_014025627_1_Pyrolobus_fumarii_NiFe_Group_1g:0.14329526)1.0000:0.06578211,(WP_011752262_1_Thermofilum_pendens_NiFe_Group_1g:0.05849903,WP_020962524_1_Thermofilum_sp_1910b_NiFe_Group_1g:0.06062849)1.0000:0.12846372)0.9970:0.03070847,WP_012123507_1_Ignicoccus_hospitalis_NiFe_Group_1g:0.23121053)0.8780:0.01460199,(WP_013337401_1_Vulcanisaeta_distributa_NiFe_Group_1g:0.16404677,(((WP_011761956_1_Pyrobaculum_islandicum_NiFe_Group_1g:0.02010322,WP_012349775_1_Thermoproteus_neutrophilus_NiFe_Group_1g:0.02378393)1.0000:0.06465905,WP_011850254_1_Pyrobaculum_calidifontis_NiFe_Group_1g:0.08581117)0.4810:0.00399016,(WP_014125970_1_Thermoproteus_tenax_NiFe_Group_1g:0.07561911,(WP_013680997_1_Thermoproteus_uzoniensis_NiFe_Group_1g:0.04407476,(WP_011900768_1_Pyrobaculum_arsenaticum_NiFe_Group_1g:0.00488575,WP_014346469_1_Pyrobaculum_oguniense_NiFe_Group_1g:0.00608604)1.0000:0.04134843)0.9980:0.03125034)0.8340:0.01506728)1.0000:0.07381684)1.0000:0.08565953)1.0000:0.09097217)1.0000:0.04935628,((((((((((((((((((((WP_003893634_1_Mycobacterium_smegmatis_NiFe_Group_2a:0.04172462,WP_011779592_1_Mycobacterium_vanbaalenii_NiFe_Group_2a:0.04425669)0.9830:0.01633524,WP_003925668_1_Mycobacterium_thermoresistibile_NiFe_Group_2a:0.05843111)0.3560:0.00434469,(WP_024444663_1_Mycobacterium_iranicum_NiFe_Group_2a:0.06243285,WP_006242868_1_Mycobacterium_tusciae_NiFe_Group_2a:0.06093164)0.2440:0.00079549)0.5190:0.00658623,(WP_028931752_1_Pseudonocardia_asaccharolytica_NiFe_Group_2a:0.03418116,WP_013678342_1_Pseudonocardia_dioxanivorans_NiFe_Group_2a:0.03497771)1.0000:0.03406798)0.2670:0.00117969,(WP_005626347_1_Mycobacterium_hassiacum_NiFe_Group_2a:0.04613924,WP_003888964_1_Mycobacterium_phlei_NiFe_Group_2a:0.04731870)0.9090:0.02160068)0.5410:0.00623363,WP_013133447_1_Thermobispora_bispora_NiFe_Group_2a:0.07460749)0.7670:0.00985193,WP_005476263_1_Streptomyces_bottropensis_NiFe_Group_2a:0.08532608)0.9940:0.02179092,(WP_011603008_1_Frankia_alni_NiFe_Group_2a:0.01288077,WP_009739903_1_Frankia_sp_QA3_NiFe_Group_2a:0.01328746)1.0000:0.09168918)0.4120:0.00848316,(WP_006368950_1_Gordonia_polyisoprenivorans_NiFe_Group_2a:0.04833904,WP_006335051_1_Gordonia_rhizosphera_NiFe_Group_2a:0.04742524)1.0000:0.07048485)0.3590:0.00584607,(WP_006594684_1_Kineosphaera_limosa_NiFe_Group_2a:0.09250736,WP_028656395_1_Nocardioides_sp_J54_NiFe_Group_2a:0.09440853)0.9590:0.02978070)0.9870:0.03810604,((((WP_012615778_1_Chloroflexus_aggregans_NiFe_Group_2a:0.01724908,WP_028460308_1_Chloroflexus_sp_Y-396-1_NiFe_Group_2a:0.01761330)1.0000:0.09825511,WP_012681902_1_Gemmatimonas_aurantiaca_NiFe_Group_2a:0.11745976)0.9710:0.03166089,WP_012122267_1_Roseiflexus_castenholzii_NiFe_Group_2a:0.14782698)0.4340:0.00541279,(WP_013987182_1_Sulfobacillus_acidophilus_NiFe_Group_2a:0.11387707,(WP_014511332_1_Thermus_thermophilus_NiFe_Group_2a:0.10051491,(WP_013076467_1_Kyrpidia_tusciae_NiFe_Group_2a:0.08599294,(WP_029421095_1_Alicyclobacillus_macrosporangiidus_NiFe_Group_2a:0.07287874,(WP_027417151_1_Aneurinibacillus_terranovensis_NiFe_Group_2a:0.06098422,(WP_003250668_1_Geobacillus_thermoglucosidasius_NiFe_Group_2a:0.05220241,WP_028986316_1_Thermicanus_aegyptius_NiFe_Group_2a:0.05665368)0.4210:0.00504736)0.7230:0.01080570)0.9260:0.01362116)0.4900:0.01098945)0.9650:0.01702412)0.9990:0.04174314)0.2490:0.00896606)1.0000:0.02605220,(WP_012963102_1_Hydrogenobacter_thermophilus_NiFe_Group_2a:0.05409714,WP_012992443_1_Thermocrinis_albus_NiFe_Group_2a:0.05619697)1.0000:0.13274993)1.0000:0.03065156,(WP_013993526_1_Zobellia_galactanivorans_NiFe_Group_2a:0.10742527,(WP_009185102_1_Cecembia_lonarensis_NiFe_Group_2a:0.09111795,(((WP_028526813_1_Runella_limosa_NiFe_Group_2a:0.00186854,WP_028664870_1_Runella_zeae_NiFe_Group_2a:0.00190504)1.0000:0.06075438,WP_015029646_1_Emticicia_oligotrophica_NiFe_Group_2a:0.06471732)0.9890:0.01724401,(WP_012928387_1_Spirosoma_linguale_NiFe_Group_2a:0.05411535,(WP_026993787_1_Flectobacillus_major_NiFe_Group_2a:0.03887869,WP_013921615_1_Runella_slithyformis_NiFe_Group_2a:0.04021736)0.9620:0.01556450)1.0000:0.02413262)0.8310:0.00970753)0.9940:0.02105362)1.0000:0.11052552)0.5450:0.00729517,((((((WP_026607801_1_Methylocapsa_acidiphila_NiFe_Group_2a:0.04182819,WP_020176873_1_Methyloferula_stellata_NiFe_Group_2a:0.04259958)1.0000:0.03149179,WP_013896580_1_Mesorhizobium_opportunistum_NiFe_Group_2a:0.07761012)0.5910:0.00598290,WP_012592713_1_Methylocella_silvestris_NiFe_Group_2a:0.07907349)0.9970:0.02013314,(WP_007015744_1_Novosphingobium_pentaromativorans_NiFe_Group_2a:0.02436812,WP_011536525_1_Sphingopyxis_alaskensis_NiFe_Group_2a:0.02316388)1.0000:0.07766179)0.9940:0.02643184,WP_012536298_1_Acidithiobacillus_ferrooxidans_NiFe_Group_2a:0.13623363)0.9710:0.01651578,((((WP_012361536_1_Cyanothece_sp_ATCC_51142_NiFe_Group_2a:0.00799589,WP_008275259_1_Cyanothece_sp_CCY0110_NiFe_Group_2a:0.00707002)0.9190:0.00539309,WP_007308441_1_Crocosphaera_watsonii_NiFe_Group_2a:0.01438092)1.0000:0.07639937,WP_011612815_1_Trichodesmium_erythraeum_NiFe_Group_2a:0.09800392)0.5910:0.02649233,(WP_026092924_1_Calothrix_sp_PCC_7103_NiFe_Group_2a:0.10513875,((((WP_015079360_1_Anabaena_sp_90_NiFe_Group_2a:0.03054355,WP_013192388_1_Trichormus_azollae_NiFe_Group_2a:0.03160334)1.0000:0.02538075,WP_006278427_1_Cylindrospermopsis_raciborskii_NiFe_Group_2a:0.06124825)0.8550:0.03996245,WP_027846705_1_Mastigocoleus_testarum_NiFe_Group_2a:0.09986805)0.0170:0.00271983,(WP_008235596_1_Richelia_intracellularis_NiFe_Group_2a:0.09251540,(((WP_012599193_1_Cyanothece_sp_PCC_7424_NiFe_Group_2a:0.04567944,WP_013321766_1_Cyanothece_sp_PCC_7822_NiFe_Group_2a:0.04283280)1.0000:0.03281007,(WP_023069054_1_Lyngbya_aestuarii_NiFe_Group_2a:0.01586245,WP_009782476_1_Lyngbya_sp_PCC_8106_NiFe_Group_2a:0.01579490)1.0000:0.06718046)0.6290:0.00794331,(WP_017716714_1_Oscillatoria_sp_PCC_10802_NiFe_Group_2a:0.07457645,(((WP_017747426_1_Scytonema_hofmanni_NiFe_Group_2a:0.04659788,WP_017315132_1_Mastigocladopsis_repens_NiFe_Group_2a:0.04568084)0.8830:0.01452093,WP_015122102_1_Rivularia_sp_PCC_7116_NiFe_Group_2a:0.06645836)0.8270:0.01477633,((((WP_016875640_1_Chlorogloeopsis_fritschii_NiFe_Group_2a:0.02686025,WP_026731079_1_Fischerella_sp_PCC_9605_NiFe_Group_2a:0.02775369)0.6520:0.00458492,(WP_016860569_1_Fischerella_muscicola_NiFe_Group_2a:0.00744221,WP_026722320_1_Fischerella_sp_PCC_9431_NiFe_Group_2a:0.00762370)1.0000:0.02507610)1.0000:0.02824563,WP_017747421_1_Scytonema_hofmanni_NiFe_Group_2a:0.06238526)0.6190:0.00839885,(((WP_011321261_1_Anabaena_variabilis_NiFe_Group_2a:0.00488925,WP_010994852_1_Nostoc_sp_PCC_7120_NiFe_Group_2a:0.00641019)1.0000:0.02742103,WP_015137522_1_Nostoc_sp_PCC_7524_NiFe_Group_2a:0.03095938)0.9990:0.02889577,(WP_017656008_1_Microchaete_sp_PCC_7126_NiFe_Group_2a:0.04839176,(WP_012407177_1_Nostoc_punctiforme_NiFe_Group_2a:0.04004170,(WP_006194531_1_Nodularia_spumigena_NiFe_Group_2a:0.05130294,WP_015115410_1_Nostoc_sp_PCC_7107_NiFe_Group_2a:0.02880756)0.5170:0.00842049)0.7610:0.00813793)0.9490:0.01529028)0.6660:0.00628656)0.3770:0.00778535)0.1600:0.00450291)0.0620:0.00363471)0.0430:0.00782544)0.0620:0.00638996)0.3510:0.00779596)0.4110:0.01314133)0.9970:0.01962919)1.0000:0.09191798)1.0000:0.07827723,(WP_016729728_1_Sulfolobus_islandicus_NiFe_Group_2e:0.21431275,(WP_012020882_1_Metallosphaera_sedula_NiFe_Group_2e:0.12485472,WP_009070398_1_Metallosphaera_yellowstonensis_NiFe_Group_2e:0.13440453)1.0000:0.09131659)1.0000:0.08543189)0.8090:0.01037418,(((((((WP_024334199_1_Desulfotignum_balticum_NiFe_Group_2c:0.00189537,WP_006965253_1_Desulfotignum_phosphitoxidans_NiFe_Group_2c:0.00204163)1.0000:0.19694666,WP_028584585_1_Desulfobulbus_mediterraneus_NiFe_Group_2c:0.19096578)0.9220:0.02102880,WP_008870999_1_Desulfonatronospira_thiodismutans_NiFe_Group_2c:0.21675707)0.6980:0.01705371,WP_011383527_1_Magnetospirillum_magneticum_NiFe_Group_2c:0.22683140)0.9590:0.02204305,WP_015724478_1_Desulfobulbus_propionicus_NiFe_Group_2c:0.25745985)0.7840:0.01763476,(WP_028315676_1_Desulfatibacillum_aliphaticivorans_NiFe_Group_2c:0.00093433,WP_015947049_1_Desulfatibacillum_alkenivorans_NiFe_Group_2c:0.00104195)1.0000:0.25258973)1.0000:0.02990082,(WP_007019558_1_Neptuniibacter_caesariensis_NiFe_Group_2c:0.24848440,(WP_005505415_1_Grimontia_hollisae_NiFe_Group_2c:0.21648123,((WP_011288617_1_Dechloromonas_aromatica_NiFe_Group_2c:0.15764173,WP_007041459_1_Thiorhodococcus_drewsii_NiFe_Group_2c:0.15918996)1.0000:0.04528666,(((WP_027150633_1_Methylobacter_tundripaludum_NiFe_Group_2c:0.05712200,WP_019867142_1_Methylovulum_miyakonense_NiFe_Group_2c:0.05615925)1.0000:0.03848312,WP_005373434_1_Methylomicrobium_album_NiFe_Group_2c:0.09237626)1.0000:0.11832865,((WP_022980127_1_Ideonella_sp_B508-1_NiFe_Group_2c:0.11094012,WP_012346378_1_Leptothrix_cholodnii_NiFe_Group_2c:0.10516990)1.0000:0.05028518,(WP_013818241_1_Methylomonas_methanica_NiFe_Group_2c:0.09747788,(WP_014150136_1_Methylomicrobium_alcaliphilum_NiFe_Group_2c:0.00387778,WP_017841795_1_Methylomicrobium_buryatense_NiFe_Group_2c:0.00201613)1.0000:0.09210955)1.0000:0.06096236)1.0000:0.04037715)0.4950:0.00569125)0.4930:0.00523987)1.0000:0.04532847)1.0000:0.03984166)0.9160:0.01762442)0.9900:0.01777805,((((((WP_029520218_1_Persephonella_sp_IF05-L8_NiFe_Group_2d:0.03219604,WP_029523037_1_Persephonella_sp_KM09-Lau-8_NiFe_Group_2d:0.03578642)1.0000:0.17410477,WP_012676217_1_Persephonella_marina_NiFe_Group_2d:0.20637769)0.5150:0.00740602,(WP_012673603_1_Sulfurihydrogenibium_azorense_NiFe_Group_2d:0.03164296,WP_028949944_1_Sulfurihydrogenibium_subterraneum_NiFe_Group_2d:0.03057926)1.0000:0.19800995)0.9890:0.03597874,(WP_010880487_1_Aquifex_aeolicus_NiFe_Group_2d:0.21528116,(WP_012963643_1_Hydrogenobacter_thermophilus_NiFe_Group_2d:0.20383949,(WP_012992449_1_Thermocrinis_albus_NiFe_Group_2d:0.00000000,WP_025306143_1_Thermocrinis_ruber_NiFe_Group_2d:0.00000000)1.0000:0.21588528)0.8930:0.01836607)0.9760:0.02486108)0.7810:0.02131371,(WP_008286852_1_Hydrogenivirga_sp_128-5-R1-1_NiFe_Group_2d:0.26191022,WP_012514441_1_Hydrogenobaculum_sp_Y04AAS1_NiFe_Group_2d:0.30201672)0.4690:0.00722294)0.8660:0.02546806,(WP_025344558_1_Sulfurospirillum_multivorans_NiFe_Group_2d:0.30529654,((WP_020848144_1_Arcobacter_butzleri_NiFe_Group_2d:0.22133538,WP_013135162_1_Arcobacter_nitrofigilis_NiFe_Group_2d:0.22409892)1.0000:0.08377590,((((WP_024789023_1_Lebetimonas_sp_JH292_NiFe_Group_2d:0.00258551,WP_024786773_1_Lebetimonas_sp_JH369_NiFe_Group_2d:0.00518651)1.0000:0.15776532,WP_012663437_1_Nautilia_profundicola_NiFe_Group_2d:0.17211491)0.9760:0.02829972,WP_007473987_1_Caminibacter_mediatlanticus_NiFe_Group_2d:0.18697862)1.0000:0.10530843,((WP_013460910_1_Sulfuricurvum_kujiense_NiFe_Group_2d:0.12191308,WP_015654358_1_Sulfuricurvum_sp_RIFRC-1_NiFe_Group_2d:0.12402660)1.0000:0.16574138,(WP_013553042_1_Nitratifractor_salsuginis_NiFe_Group_2d:0.24966034,(WP_011373066_1_Sulfurimonas_denitrificans_NiFe_Group_2d:0.14259348,WP_008339288_1_Sulfurimonas_gotlandica_NiFe_Group_2d:0.14277823)1.0000:0.10767704)0.9940:0.04123237)0.6030:0.01316716)0.4030:0.00671245)0.2180:0.00353282)0.5420:0.00934745)1.0000:0.05397449)0.4500:0.01030261,(((((WP_027854268_1_Marinobacterium_litorale_NiFe_Group_2b:0.16239088,WP_028293252_1_Oceanobacter_kriegii_NiFe_Group_2b:0.18750560)0.8950:0.04967402,WP_028302096_1_Oceanospirillum_beijerinckii_NiFe_Group_2b:0.23790799)0.2900:0.00894772,WP_020394871_1_Thiothrix_disciformis_NiFe_Group_2b:0.22808513)0.1420:0.00657175,(WP_020745474_1_Alteromonas_macleodii_NiFe_Group_2b:0.22448007,WP_028877931_1_Terasakiella_pusilla_NiFe_Group_2b:0.22415724)0.0600:0.00334314)0.0440:0.00880411,((((((((WP_011089681_1_Bradyrhizobium_diazoefficiens_NiFe_Group_2b:0.02981408,WP_028135604_1_Bradyrhizobium_japonicum_NiFe_Group_2b:0.02864103)1.0000:0.02808091,WP_022723662_1_Rhodopseudomonas_sp_B29_NiFe_Group_2b:0.06482096)1.0000:0.06166604,WP_015668919_1_Bradyrhizobium_oligotrophicum_NiFe_Group_2b:0.11526507)1.0000:0.04990401,WP_011662668_1_Rhodopseudomonas_palustris_NiFe_Group_2b:0.16878075)0.9240:0.01844991,WP_014891818_1_Methylocystis_sp_SC2_NiFe_Group_2b:0.19442739)0.3100:0.00386378,(WP_008386856_1_Rhodovulum_sp_PH10_NiFe_Group_2b:0.19395284,(WP_003612204_1_Methylosinus_trichosporium_NiFe_Group_2b:0.09571955,(WP_018266917_1_Methylosinus_sp_LW4_NiFe_Group_2b:0.02077988,(WP_026600034_1_Methylocystis_sp_LW5_NiFe_Group_2b:0.00254960,WP_024878510_1_Methylosinus_sp_LW3_NiFe_Group_2b:0.00370040)1.0000:0.01880345)1.0000:0.07023571)1.0000:0.09971443)0.3480:0.00361126)0.8450:0.01467224,WP_028738631_1_Rhizobium_selenitireducens_NiFe_Group_2b:0.20451617)0.9310:0.04250770,(((((((((((WP_011830389_1_Methylibium_petroleiphilum_NiFe_Group_2b:0.08134561,WP_011801344_1_Polaromonas_naphthalenivorans_NiFe_Group_2b:0.08566470)0.9960:0.02968541,WP_018904285_1_Variovorax_paradoxus_NiFe_Group_2b:0.11052078)0.5210:0.00794144,(WP_018412518_1_Methyloversatilis_sp_NVD_NiFe_Group_2b:0.06993549,WP_020162849_1_Methyloversatilis_universalis_NiFe_Group_2b:0.07292166)1.0000:0.04686955)0.3250:0.00198226,WP_026436955_1_Acidovorax_sp_JHL-9_NiFe_Group_2b:0.12380588)0.9680:0.02060966,(WP_027476516_1_Curvibacter_gracilis_NiFe_Group_2b:0.00444062,WP_019574255_1_Curvibacter_lanceolatus_NiFe_Group_2b:0.00378983)1.0000:0.14135308)0.6200:0.01792865,(WP_028999766_1_Azohydromonas_australica_NiFe_Group_2b:0.14416684,WP_014429792_1_Rubrivivax_gelatinosus_NiFe_Group_2b:0.14006553)0.5130:0.01309558)0.2380:0.00628869,(((WP_014725822_1_Burkholderia_sp_KJ006_NiFe_Group_2b:0.00330743,WP_011880080_1_Burkholderia_vietnamiensis_NiFe_Group_2b:0.00287814)1.0000:0.13703432,WP_011153946_1_Ralstonia_eutropha_NiFe_Group_2b:0.15162547)0.2920:0.00347248,((WP_023105857_1_Pseudomonas_aeruginosa_NiFe_Group_2b:0.07371036,WP_024762399_1_Pseudomonas_nitroreducens_NiFe_Group_2b:0.07061954)0.9960:0.02854561,(WP_010563032_1_Pseudomonas_extremaustralis_NiFe_Group_2b:0.02508762,WP_017845586_1_Pseudomonas_veronii_NiFe_Group_2b:0.02480843)1.0000:0.07982505)1.0000:0.04813794)0.4160:0.01269549)0.3370:0.01036056,AAB49361_1_Alcaligenes_hydrogenophilus_NiFe_Group_2b:0.16604868)0.3940:0.01113223,WP_011466381_1_Rhodoferax_ferrireducens_NiFe_Group_2b:0.18072345)0.3630:0.00335585,WP_028309992_1_Derxia_gummosa_NiFe_Group_2b:0.20140321)0.9820:0.04430791,(WP_013913763_1_Oligotropha_carboxidovorans_NiFe_Group_2b:0.22432955,(((((((WP_011749363_1_Paracoccus_denitrificans_NiFe_Group_2b:0.00098655,WP_024844879_1_Paracoccus_pantotrophus_NiFe_Group_2b:0.00110988)0.9690:0.00566379,WP_028714014_1_Paracoccus_sp_J55_NiFe_Group_2b:0.00691483)1.0000:0.10320216,WP_028717756_1_Paracoccus_yeei_NiFe_Group_2b:0.11260887)0.9960:0.02936905,(WP_023664198_1_Rhodobacter_sp_CACIA14H1_NiFe_Group_2b:0.12011509,(WP_009566015_1_Rhodobacter_sp_AKP1_NiFe_Group_2b:0.01288917,WP_002720656_1_Rhodobacter_sphaeroides_NiFe_Group_2b:0.01237399)1.0000:0.10454147)0.7920:0.01361442)0.2890:0.00242182,(WP_023918084_1_Rhodobacter_capsulatus_NiFe_Group_2b:0.13254444,WP_008030826_1_Rhodobacter_sp_SW2_NiFe_Group_2b:0.13241283)0.5950:0.00984341)0.8540:0.02628318,((WP_008282513_1_Roseovarius_sp_TM1035_NiFe_Group_2b:0.14577588,WP_005863651_1_Sagittula_stellata_NiFe_Group_2b:0.13843465)0.8360:0.02228918,(WP_020043467_1_Salipiger_mucosus_NiFe_Group_2b:0.12973900,(WP_009505605_1_Citreicella_sp_357_NiFe_Group_2b:0.10337242,(WP_008886444_1_Citreicella_sp_SE45_NiFe_Group_2b:0.07933811,WP_007796497_1_Pelagibaca_bermudensis_NiFe_Group_2b:0.07822491)0.9910:0.02310922)1.0000:0.03313915)0.9960:0.02478715)0.5020:0.00749692)1.0000:0.04939753,((((((((WP_024281261_1_Xanthobacter_sp_126_NiFe_Group_2b:0.00964776,WP_029556474_1_Xanthobacter_sp_91_NiFe_Group_2b:0.00890894)1.0000:0.05975270,WP_011996000_1_Xanthobacter_autotrophicus_NiFe_Group_2b:0.06911328)1.0000:0.04816172,(WP_012169127_1_Azorhizobium_caulinodans_NiFe_Group_2b:0.07711419,WP_029004859_1_Azorhizobium_doebereinerae_NiFe_Group_2b:0.07173277)1.0000:0.04197152)0.4990:0.00351120,(WP_018391446_1_Ancylobacter_sp_FA202_NiFe_Group_2b:0.09712048,WP_029356684_1_Bosea_sp_117_NiFe_Group_2b:0.10077426)0.9370:0.01827870)0.9990:0.02926920,WP_012384146_1_Beijerinckia_indica_NiFe_Group_2b:0.15113935)0.9540:0.01759512,(WP_029009282_1_Azospirillum_halopraeferens_NiFe_Group_2b:0.11294865,WP_012976476_1_Azospirillum_lipoferum_NiFe_Group_2b:0.11299278)1.0000:0.04819895)0.9530:0.02805770,WP_025825893_1_Acetobacter_okinawensis_NiFe_Group_2b:0.20333730)0.9750:0.03155801,(((((((WP_007194465_1_Thiocapsa_marina_NiFe_Group_2b:0.04056418,AAX40740_1_Thiocapsa_roseopersicina_NiFe_Group_2b:0.04051690)1.0000:0.09243969,WP_020503142_1_Lamprocystis_purpurea_NiFe_Group_2b:0.14306144)0.7390:0.01029688,WP_007041639_1_Thiorhodococcus_drewsii_NiFe_Group_2b:0.14482717)0.9970:0.03487814,(WP_002706876_1_Thiothrix_nivea_NiFe_Group_2b:0.19223621,WP_027856391_1_Marinobacterium_jannaschii_NiFe_Group_2b:0.18648719)0.3510:0.00502892)0.3560:0.01279936,(WP_015597392_1_Hyphomicrobium_denitrificans_NiFe_Group_2b:0.16210527,WP_013418661_1_Rhodomicrobium_vannielii_NiFe_Group_2b:0.18021838)0.9660:0.02899279)0.0460:0.00550594,(WP_011714112_1_Magnetococcus_marinus_NiFe_Group_2b:0.20352055,(WP_004274639_1_Azospirillum_amazonense_NiFe_Group_2b:0.12804685,WP_008068222_1_Novosphingobium_nitrogenifigens_NiFe_Group_2b:0.13511104)1.0000:0.08294309)0.2660:0.00348440)0.0140:0.00314448,(((WP_011384345_1_Magnetospirillum_magneticum_NiFe_Group_2b:0.07843532,WP_008622301_1_Magnetospirillum_sp_SO-1_NiFe_Group_2b:0.08164784)1.0000:0.08481952,WP_024080410_1_Magnetospirillum_gryphiswaldense_NiFe_Group_2b:0.16456700)0.9980:0.04523952,((WP_011629746_1_Alkalilimnicola_ehrlichii_NiFe_Group_2b:0.18214035,WP_019642787_1_Thioalkalivibrio_sp_ALSr1_NiFe_Group_2b:0.19155484)0.7870:0.01889312,(((WP_011767530_1_Azoarcus_sp_BH72_NiFe_Group_2b:0.12018848,WP_015437371_1_Azoarcus_sp_KH32C_NiFe_Group_2b:0.11790676)1.0000:0.05298837,WP_013124503_1_Thiomonas_intermedia_NiFe_Group_2b:0.17733640)0.4370:0.01294136,(WP_026685912_1_Azovibrio_restrictus_NiFe_Group_2b:0.16817523,(WP_027457230_1_Dechloromonas_agitata_NiFe_Group_2b:0.14454488,WP_028993698_1_Azonexus_hydrophilus_NiFe_Group_2b:0.14994664)0.7620:0.01472243)0.8740:0.02724752)0.2680:0.00919408)0.0740:0.00257522)0.0230:0.00068608)0.1070:0.00497275)0.1180:0.00460598)0.0360:0.00552206)0.0350:0.01191210)0.0720:0.00648605)0.0480:0.00587133)1.0000:0.07946635)0.4750:0.01472074,(((WP_014405075_1_Methanocella_conradii_NiFe_Group_1k:0.16484355,WP_012901677_1_Methanocella_paludicola_NiFe_Group_1k:0.15677332)1.0000:0.05485800,WP_012036281_1_Methanocella_arvoryzae_NiFe_Group_1k:0.23700027)1.0000:0.09556691,(WP_013898215_1_Methanosalsum_zhilinae_NiFe_Group_1k:0.25667867,(WP_023846630_1_Methanolobus_tindarius_NiFe_Group_1k:0.20930088,(((WP_011021171_1_Methanosarcina_acetivorans_NiFe_Group_1k:0.10391696,WP_011306827_1_Methanosarcina_barkeri_NiFe_Group_1k:0.10749243)0.8200:0.01669420,WP_011034237_1_Methanosarcina_mazei_NiFe_Group_1k:0.12592325)1.0000:0.07778644,(WP_011021166_1_Methanosarcina_acetivorans_NiFe_Group_1k:0.11849326,(WP_011306833_1_Methanosarcina_barkeri_NiFe_Group_1k:0.04889706,(WP_011034101_1_Methanosarcina_mazei_NiFe_Group_1k:0.01452842,WP_011034107_1_Methanosarcina_mazei_NiFe_Group_1k:0.01423638)1.0000:0.03401327)1.0000:0.08116546)1.0000:0.06982979)0.9770:0.02590218)0.9290:0.01857072)1.0000:0.06928943)1.0000:0.03896176)0.3550:0.00749925,((((((((((((WP_025219113_1_Lysinibacillus_sp_GY32_NiFe_Group_1a:0.00331208,WP_024363302_1_Lysinibacillus_sphaericus_NiFe_Group_1a:0.00309817)1.0000:0.09274718,WP_017379378_1_Paenisporosarcina_sp_TG-14_NiFe_Group_1a:0.10276564)0.7560:0.01659047,WP_012959609_1_Bacillus_pseudofirmus_NiFe_Group_1a:0.12016166)0.6160:0.00727700,WP_026688533_1_Bacillus_aurantiacus_NiFe_Group_1a:0.12733839)1.0000:0.04853404,(WP_019123746_1_Brevibacillus_massiliensis_NiFe_Group_1a:0.15708166,WP_028784867_1_Thalassobacillus_devorans_NiFe_Group_1a:0.15983483)0.9450:0.02229404)0.8270:0.01111746,((WP_024346501_1_Clostridium_methoxybenzovorans_NiFe_Group_1a:0.05337463,WP_013272840_1_Clostridium_saccharolyticum_NiFe_Group_1a:0.05361227)1.0000:0.12616847,(WP_014116604_1_Oscillibacter_valericigenes_NiFe_Group_1a:0.15506991,(WP_010244488_1_Acetivibrio_cellulolyticus_NiFe_Group_1a:0.09058656,(WP_015924586_1_Clostridium_cellulolyticum_NiFe_Group_1a:0.08029636,WP_004615979_1_Clostridium_papyrosolvens_NiFe_Group_1a:0.07927811)0.6280:0.01154110)1.0000:0.07433512)0.5830:0.01332070)0.8140:0.01384661)0.9210:0.02891613,WP_014254247_1_Clostridium_clariflavum_NiFe_Group_1a:0.25058393)1.0000:0.03954896,(WP_010076234_1_Clostridium_cellulovorans_NiFe_Group_1a:0.24487353,((WP_027639785_1_Clostridium_cadaveris_NiFe_Group_1a:0.03923701,WP_029159252_1_Clostridium_scatologenes_NiFe_Group_1a:0.04016214)1.0000:0.20656687,(WP_008909589_1_Caloramator_australicus_NiFe_Group_1a:0.22722785,(WP_003493671_1_Clostridium_sporogenes_NiFe_Group_1a:0.19862561,((WP_017209204_1_Clostridium_beijerinckii_NiFe_Group_1a:0.10846500,WP_016206881_1_Clostridium_sartagoforme_NiFe_Group_1a:0.10751772)1.0000:0.07588604,(WP_010890826_1_Clostridium_acetobutylicum_NiFe_Group_1a:0.17612978,(WP_015958012_1_Clostridium_botulinum_NiFe_Group_1a:0.03978954,WP_027623849_1_Clostridium_lundense_NiFe_Group_1a:0.04088987)1.0000:0.13491056)0.7310:0.01651249)0.4020:0.00225152)0.9980:0.03432709)0.9410:0.01932103)0.6100:0.00798983)0.4760:0.00670377)0.4800:0.00594926,WP_017413313_1_Clostridium_tunisiense_NiFe_Group_1a:0.25854560)1.0000:0.05663003,((WP_027365812_1_Desulfotomaculum_alcoholivorax_NiFe_Group_1a:0.27643765,WP_021169773_1_Sporomusa_ovata_NiFe_Group_1a:0.27159729)0.8560:0.01752602,((WP_014792614_1_Desulfitobacterium_dehalogenans_NiFe_Group_1a:0.05031228,WP_005808602_1_Desulfitobacterium_hafniense_NiFe_Group_1a:0.04646191)1.0000:0.12512730,(WP_014825623_1_Desulfosporosinus_acidiphilus_NiFe_Group_1a:0.11052595,(WP_007778579_1_Desulfosporosinus_youngiae_NiFe_Group_1a:0.09263600,(WP_014901287_1_Desulfosporosinus_meridiei_NiFe_Group_1a:0.08239962,WP_014182845_1_Desulfosporosinus_orientis_NiFe_Group_1a:0.08462394)0.8860:0.01443038)0.9220:0.02150679)1.0000:0.06481768)1.0000:0.12302636)0.7580:0.01500237)0.6940:0.01388637,(WP_013011808_1_Denitrovibrio_acetiphilus_NiFe_Group_1a:0.26636267,WP_013885747_1_Flexistipes_sinusarabici_NiFe_Group_1a:0.26501808)1.0000:0.07875469)0.3830:0.00778341,(((((((((((((WP_015336980_1_Desulfovibrio_hydrothermalis_NiFe_Group_1a:0.04295578,WP_027722757_1_Desulfovibrio_zosterae_NiFe_Group_1a:0.04328652)0.6790:0.00618697,WP_015851925_1_Desulfovibrio_salexigens_NiFe_Group_1a:0.05233459)1.0000:0.04266241,WP_027178658_1_Desulfovibrio_bastinii_NiFe_Group_1a:0.09595723)1.0000:0.05444135,WP_014261065_1_Desulfovibrio_africanus_NiFe_Group_1a:0.13647757)0.7240:0.01940644,((WP_028575942_1_Desulfomicrobium_escambiense_NiFe_Group_1a:0.15357660,WP_027185047_1_Desulfovibrio_inopinatus_NiFe_Group_1a:0.14558658)0.4400:0.00447864,(WP_028573845_1_Desulfonatronovibrio_hydrogenovorans_NiFe_Group_1a:0.09419170,WP_029968792_1_Desulfonauticus_sp_A7A_NiFe_Group_1a:0.08630622)1.0000:0.05784796)0.7020:0.01773578)0.3020:0.00314931,((WP_020589054_1_Desulfobacter_curvatus_NiFe_Group_1a:0.03807743,WP_004071552_1_Desulfobacter_postgatei_NiFe_Group_1a:0.03900590)1.0000:0.04099125,(WP_022664892_1_Desulfospira_joergensenii_NiFe_Group_1a:0.05367234,WP_024335307_1_Desulfotignum_balticum_NiFe_Group_1a:0.05049432)0.9710:0.02150875)1.0000:0.09360489)0.4650:0.01079466,(WP_006003971_1_Desulfovibrio_piger_NiFe_Group_1a:0.16256052,((WP_009368189_1_Bilophila_sp_4_1_30_NiFe_Group_1a:0.00098983,WP_005027974_1_Bilophila_wadsworthia_NiFe_Group_1a:0.00109786)1.0000:0.16825950,(WP_011368032_1_Desulfovibrio_alaskensis_NiFe_Group_1a:0.12649100,(WP_027360998_1_Desulfovibrio_acrylicus_NiFe_Group_1a:0.00105361,WP_020001710_1_Desulfovibrio_desulfuricans_NiFe_Group_1a:0.00097891)1.0000:0.14045988)0.7760:0.01769430)0.4840:0.00809700)0.6270:0.02469462)0.7010:0.01943293,(WP_009380431_1_Bilophila_sp_4_1_30_NiFe_Group_1a:0.00264851,WP_005028324_1_Bilophila_wadsworthia_NiFe_Group_1a:0.00157090)1.0000:0.23343892)1.0000:0.06941579,(WP_007288048_1_Thermosinus_carboxydivorans_NiFe_Group_1a:0.23587500,(((WP_010233943_1_Clostridium_arbusti_NiFe_Group_1a:0.03309032,WP_015614971_1_Clostridium_pasteurianum_NiFe_Group_1a:0.02848080)1.0000:0.06326271,WP_015394142_1_Clostridium_saccharoperbutylacetonicum_NiFe_Group_1a:0.08323410)1.0000:0.05066059,(WP_025697751_1_Paenibacillus_forsythiae_NiFe_Group_1a:0.02703848,(WP_025334897_1_Paenibacillus_sabinae_NiFe_Group_1a:0.01546778,(WP_025694942_1_Paenibacillus_durus_NiFe_Group_1a:0.01208156,WP_025690867_1_Paenibacillus_zanthoxyli_NiFe_Group_1a:0.01122352)0.7020:0.00360002)0.9880:0.01321576)1.0000:0.12038422)1.0000:0.14398355)0.5320:0.01368268)0.1540:0.00366882,((((WP_015407385_1_Dehalococcoides_mccartyi_NiFe_Group_1a:0.15953524,WP_013217520_1_Dehalogenimonas_lykanthroporepellens_NiFe_Group_1a:0.15786438)1.0000:0.05040783,WP_029915207_1_Pelobacter_seleniigenes_NiFe_Group_1a:0.20136205)0.9990:0.03624813,(M8-62_Bin_326_scaffold_149350_3:0.07800509,M8-62_Bin_157_scaffold_774173_1:0.12994598)1.0000:0.18082840)0.7110:0.01173338,(((WP_015739219_1_Ammonifex_degensii_NiFe_Group_1a:0.14847291,WP_015739752_1_Ammonifex_degensii_NiFe_Group_1a:0.14912008)0.9340:0.02428312,WP_012032862_1_Pelotomaculum_thermopropionicum_NiFe_Group_1a:0.17415928)0.2830:0.00279975,((WP_015049787_1_Thermacetogenium_phaeum_NiFe_Group_1a:0.16141995,WP_013174572_1_Syntrophothermus_lipocalidus_NiFe_Group_1a:0.18252910)0.3970:0.00806752,(WP_028052542_1_Carboxydothermus_ferrireducens_NiFe_Group_1a:0.02847162,WP_011344452_1_Carboxydothermus_hydrogenoformans_NiFe_Group_1a:0.03047575)1.0000:0.13932148)0.4730:0.01110155)0.9980:0.04335738)0.3220:0.01029567)0.2440:0.01110112,(WP_025324287_1_Deferrisoma_camini_NiFe_Group_1a:0.26592770,(WP_011187404_1_Desulfotalea_psychrophila_NiFe_Group_1a:0.25913298,(WP_013162757_1_Desulfurivibrio_alkaliphilus_NiFe_Group_1a:0.15966427,(WP_004072606_1_Desulfobacter_postgatei_NiFe_Group_1a:0.13322820,WP_014959255_1_Desulfobacula_toluolica_NiFe_Group_1a:0.13317339)0.9780:0.02323832)1.0000:0.10897227)0.8670:0.02616265)0.5920:0.01556473)0.2870:0.00962079,((WP_010878877_1_Archaeoglobus_fulgidus_NiFe_Group_1j:0.13008216,WP_012965344_1_Ferroglobus_placidus_NiFe_Group_1j:0.13140194)1.0000:0.04277775,(WP_012940402_1_Archaeoglobus_profundus_NiFe_Group_1j:0.16016004,(WP_015591799_1_Archaeoglobus_sulfaticallidus_NiFe_Group_1j:0.09552937,WP_013682857_1_Archaeoglobus_veneficus_NiFe_Group_1j:0.09285091)1.0000:0.06050236)0.9990:0.04081939)1.0000:0.13735315)0.1520:0.00283449,((((((((((WP_014901856_1_Desulfosporosinus_meridiei_NiFe_Group_1a:0.03206305,WP_007779707_1_Desulfosporosinus_youngiae_NiFe_Group_1a:0.03139849)0.6500:0.00426569,WP_014183412_1_Desulfosporosinus_orientis_NiFe_Group_1a:0.03419585)0.9650:0.01717252,WP_009616484_1_Desulfosporosinus_sp_OT_NiFe_Group_1a:0.05301978)0.9730:0.01491264,WP_014828375_1_Desulfosporosinus_acidiphilus_NiFe_Group_1a:0.06250093)1.0000:0.05280953,(WP_015262308_1_Desulfitobacterium_dichloroeliminans_NiFe_Group_1a:0.03621625,WP_005811612_1_Desulfitobacterium_hafniense_NiFe_Group_1a:0.03521232)1.0000:0.08220983)0.9700:0.01776252,(WP_020491267_1_Dehalobacter_sp_FTH1_NiFe_Group_1a:0.00610484,(WP_025205213_1_Dehalobacter_restrictus_NiFe_Group_1a:0.00138234,WP_019225238_1_Dehalobacter_sp_E1_NiFe_Group_1a:0.00053705)0.9920:0.00541148)1.0000:0.13859812)1.0000:0.03405266,WP_013119172_1_Thermincola_potens_NiFe_Group_1a:0.16169337)1.0000:0.04308711,(WP_015262676_1_Desulfitobacterium_dichloroeliminans_NiFe_Group_1a:0.11029752,(WP_005812775_1_Desulfitobacterium_hafniense_NiFe_Group_1a:0.05283614,(WP_014794526_1_Desulfitobacterium_dehalogenans_NiFe_Group_1a:0.00097996,WP_019850824_1_Desulfitobacterium_sp_PCE1_NiFe_Group_1a:0.00095427)1.0000:0.04967836)1.0000:0.05701389)1.0000:0.09608205)0.8640:0.03370558,(WP_013218717_1_Dehalogenimonas_lykanthroporepellens_NiFe_Group_1a:0.25169411,(WP_013755712_1_Thermodesulfobium_narugense_NiFe_Group_1a:0.24143626,WP_013119653_1_Thermincola_potens_NiFe_Group_1a:0.23224796)0.2570:0.00222335)0.2070:0.00210710)0.8950:0.04921569,((((((((WP_016308995_1_Enterorhabdus_caecimuris_NiFe_Group_1i:0.03189366,WP_028026422_1_Enterorhabdus_mucosicola_NiFe_Group_1i:0.03632896)0.9940:0.01914260,WP_022740096_1_Adlercreutzia_equolifaciens_NiFe_Group_1i:0.05446602)1.0000:0.09429897,(WP_013979648_1_Eggerthella_sp_YY7918_NiFe_Group_1i:0.06358962,(WP_009304598_1_Eggerthella_lenta_NiFe_Group_1i:0.03629739,WP_015539897_1_Gordonibacter_pamelaeae_NiFe_Group_1i:0.03852012)0.9990:0.02420255)1.0000:0.06909688)0.6730:0.00816637,WP_012803243_1_Cryptobacterium_curtum_NiFe_Group_1i:0.14547301)0.9460:0.01600348,((WP_006361856_1_Slackia_exigua_NiFe_Group_1i:0.00136052,WP_009077692_1_Slackia_sp_CM382_NiFe_Group_1i:0.00043481)1.0000:0.12565064,(WP_012798421_1_Slackia_heliotrinireducens_NiFe_Group_1i:0.10152112,WP_009139069_1_Slackia_piriformis_NiFe_Group_1i:0.10214861)0.8740:0.01381867)0.9910:0.03161853)0.6550:0.00914716,(WP_022363273_1_Eggerthella_sp_CAG_298_NiFe_Group_1i:0.11858727,(WP_022370065_1_Eggerthella_sp_CAG_368_NiFe_Group_1i:0.07637520,(WP_022184401_1_Eggerthella_sp_CAG_209_NiFe_Group_1i:0.06569308,(WP_022379409_1_Cryptobacterium_sp_CAG_338_NiFe_Group_1i:0.02221319,WP_021900186_1_Eggerthella_sp_CAG_1427_NiFe_Group_1i:0.02227080)1.0000:0.05085496)0.7260:0.00884099)1.0000:0.03251952)1.0000:0.04962459)1.0000:0.06185074,WP_009141216_1_Collinsella_tanakaei_NiFe_Group_1i:0.25522195)1.0000:0.08207512,((((((((((((((((WP_015337220_1_Desulfovibrio_hydrothermalis_NiFe_Group_1b:0.02956913,WP_027722919_1_Desulfovibrio_zosterae_NiFe_Group_1b:0.03194229)0.9990:0.02342686,WP_015851793_1_Desulfovibrio_salexigens_NiFe_Group_1b:0.05390178)1.0000:0.02619842,WP_027179541_1_Desulfovibrio_bastinii_NiFe_Group_1b:0.07688968)1.0000:0.04193618,(WP_015772985_1_Desulfomicrobium_baculatum_NiFe_Group_1b:0.04257882,WP_028577451_1_Desulfomicrobium_escambiense_NiFe_Group_1b:0.04353717)1.0000:0.07368897)0.8310:0.01093110,WP_015750727_1_Desulfohalobium_retbaense_NiFe_Group_1b:0.12431487)0.5760:0.00607794,(WP_020888131_1_Desulfovibrio_alkalitolerans_NiFe_Group_1b:0.05176738,WP_020879797_1_Desulfovibrio_sp_X2_NiFe_Group_1b:0.05777325)1.0000:0.07895995)0.4920:0.00753190,(((WP_011368035_1_Desulfovibrio_alaskensis_NiFe_Group_1b:0.08537927,WP_010939208_1_Desulfovibrio_vulgaris_NiFe_Group_1b:0.09836632)1.0000:0.03617061,WP_029966051_1_Desulfonauticus_sp_A7A_NiFe_Group_1b:0.11930642)0.3730:0.00498096,(WP_027182711_1_Desulfovibrio_inopinatus_NiFe_Group_1b:0.12789055,(WP_014261062_1_Desulfovibrio_africanus_NiFe_Group_1b:0.11047178,WP_027191085_1_Desulfovibrio_putealis_NiFe_Group_1b:0.12221028)0.6520:0.01068792)0.2300:0.00355558)0.2750:0.00372224)0.4680:0.00636128,(WP_028574549_1_Desulfonatronovibrio_hydrogenovorans_NiFe_Group_1b:0.11379363,WP_028572157_1_Desulfonatronum_lacustre_NiFe_Group_1b:0.12118870)0.9570:0.02851482)0.4980:0.00885651,WP_021760964_1_Desulfovibrio_gigas_NiFe_Group_1b:0.15732957)0.2680:0.00629586,((WP_027175156_1_Desulfovibrio_aminophilus_NiFe_Group_1b:0.14074836,WP_022660651_1_Desulfovibrio_longus_NiFe_Group_1b:0.15305695)0.4830:0.00748750,(WP_018126002_1_Desulfovibrio_oxyclinae_NiFe_Group_1b:0.10269889,(WP_013515487_1_Desulfovibrio_aespoeensis_NiFe_Group_1b:0.05815963,WP_015414692_1_Desulfovibrio_piezophilus_NiFe_Group_1b:0.06072149)1.0000:0.03541300)1.0000:0.08484652)0.4500:0.00982544)0.5240:0.01047013,(WP_015860257_1_Desulfovibrio_magneticus_NiFe_Group_1b:0.04802279,(WP_029459118_1_Desulfovibrio_alcoholivorans_NiFe_Group_1b:0.02295603,WP_005996860_1_Desulfovibrio_fructosivorans_NiFe_Group_1b:0.02491631)1.0000:0.02378572)1.0000:0.12813956)0.6930:0.01086638,WP_028586938_1_Desulfocurvus_vexinensis_NiFe_Group_1b:0.20449734)0.6320:0.00849843,((WP_027361001_1_Desulfovibrio_acrylicus_NiFe_Group_1b:0.00070924,WP_020001707_1_Desulfovibrio_desulfuricans_NiFe_Group_1b:0.00107012)1.0000:0.19918765,(WP_027188779_1_Desulfovibrio_cuneatus_NiFe_Group_1b:0.20254219,(WP_006008218_1_Desulfovibrio_piger_NiFe_Group_1b:0.13458001,(WP_009380705_1_Bilophila_sp_4_1_30_NiFe_Group_1b:0.00181958,WP_005027591_1_Bilophila_wadsworthia_NiFe_Group_1b:0.00177108)1.0000:0.14100347)0.9890:0.03895619)0.6250:0.01432470)0.3240:0.00320725)0.9830:0.02874944,(WP_010939796_1_Desulfovibrio_vulgaris_NiFe_Group_1b:0.21162528,(WP_027177852_1_Desulfovibrio_bastinii_NiFe_Group_1b:0.11411269,(WP_011369403_1_Desulfovibrio_alaskensis_NiFe_Group_1b:0.11240140,(WP_015415315_1_Desulfovibrio_piezophilus_NiFe_Group_1b:0.10027786,WP_018125512_1_Desulfovibrio_oxyclinae_NiFe_Group_1b:0.10549831)0.5800:0.00763470)0.8070:0.00998478)1.0000:0.09955668)1.0000:0.06380854)0.7110:0.01180450,((WP_013258222_1_Desulfarculus_baarsii_NiFe_Group_1b:0.20477473,WP_011699790_1_Syntrophobacter_fumaroxidans_NiFe_Group_1b:0.17320692)0.6110:0.00751434,((WP_028324338_1_Desulfatirhabdium_butyrativorans_NiFe_Group_1b:0.12823457,WP_028320012_1_Desulfobacterium_anilini_NiFe_Group_1b:0.13733320)0.9850:0.02689630,(WP_015904103_1_Desulfobacterium_autotrophicum_NiFe_Group_1b:0.12384117,(WP_006964156_1_Desulfotignum_phosphitoxidans_NiFe_Group_1b:0.09367496,(WP_020585310_1_Desulfobacter_curvatus_NiFe_Group_1b:0.07854033,WP_022666958_1_Desulfospira_joergensenii_NiFe_Group_1b:0.07925783)0.7680:0.02100393)0.9970:0.02478268)1.0000:0.04118350)0.9300:0.02495314)0.9280:0.02288871)0.8880:0.01627688,((((((((((((((((WP_020975057_1_Campylobacter_coli_NiFe_Group_1b:0.02110290,WP_002869087_1_Campylobacter_jejuni_NiFe_Group_1b:0.02092863)1.0000:0.02031036,WP_004277637_1_Campylobacter_upsaliensis_NiFe_Group_1b:0.04010995)0.9850:0.01702803,WP_027305891_1_Campylobacter_cuniculorum_NiFe_Group_1b:0.05652713)0.9990:0.03420054,WP_012661425_1_Campylobacter_lari_NiFe_Group_1b:0.08839140)0.9960:0.02956061,(WP_002849472_1_Campylobacter_fetus_NiFe_Group_1b:0.10586117,(WP_002952687_1_Campylobacter_showae_NiFe_Group_1b:0.08933586,(WP_021091366_1_Campylobacter_concisus_NiFe_Group_1b:0.06617749,WP_018136329_1_Campylobacter_curvus_NiFe_Group_1b:0.06494139)0.9960:0.02167813)0.9960:0.02132414)0.8250:0.01294692)0.7180:0.01041636,(WP_005870439_1_Campylobacter_gracilis_NiFe_Group_1b:0.10857329,(WP_016647003_1_Campylobacter_ureolyticus_NiFe_Group_1b:0.10861022,WP_012108717_1_Campylobacter_hominis_NiFe_Group_1b:0.10467650)0.4910:0.00922470)0.8410:0.01799768)0.9860:0.01813477,(WP_024954007_1_Sulfurospirillum_arcachonense_NiFe_Group_1b:0.09896922,(WP_012856887_1_Sulfurospirillum_deleyianum_NiFe_Group_1b:0.03951659,(WP_014769320_1_Sulfurospirillum_barnesii_NiFe_Group_1b:0.02861901,WP_025344560_1_Sulfurospirillum_multivorans_NiFe_Group_1b:0.02980023)0.9190:0.00945248)1.0000:0.06554968)1.0000:0.04211953)0.9970:0.02696611,(((WP_007473991_1_Caminibacter_mediatlanticus_NiFe_Group_1b:0.08063960,WP_024789021_1_Lebetimonas_sp_JH292_NiFe_Group_1b:0.07160954)0.5880:0.00499129,WP_012663540_1_Nautilia_profundicola_NiFe_Group_1b:0.07718864)1.0000:0.09335900,((WP_014468932_1_Arcobacter_butzleri_NiFe_Group_1b:0.10557771,WP_013135169_1_Arcobacter_nitrofigilis_NiFe_Group_1b:0.10622784)1.0000:0.04969374,(WP_008339404_1_Sulfurimonas_gotlandica_NiFe_Group_1b:0.07323512,(WP_011373064_1_Sulfurimonas_denitrificans_NiFe_Group_1b:0.04947937,WP_021286544_1_Sulfurimonas_sp_AST-10_NiFe_Group_1b:0.05277366)1.0000:0.02381861)1.0000:0.08205249)0.8180:0.01275595)0.5320:0.00618849)0.4150:0.00375649,((((((WP_006655925_1_Helicobacter_canadensis_NiFe_Group_1b:0.02753005,WP_005020543_1_Helicobacter_pullorum_NiFe_Group_1b:0.02783327)0.9690:0.01282979,WP_026944262_1_Helicobacter_rodentium_NiFe_Group_1b:0.04166848)0.8240:0.00771684,WP_006802201_1_Helicobacter_winghamensis_NiFe_Group_1b:0.04548385)1.0000:0.06232993,WP_011139497_1_Wolinella_succinogenes_NiFe_Group_1b:0.11470009)0.9990:0.02575086,(WP_002956442_1_Helicobacter_cinaedi_NiFe_Group_1b:0.04234644,WP_011114900_1_Helicobacter_hepaticus_NiFe_Group_1b:0.04098689)1.0000:0.09368783)0.4470:0.00970780,(WP_004087140_1_Helicobacter_bilis_NiFe_Group_1b:0.12534922,(((WP_023929963_1_Helicobacter_canis_NiFe_Group_1b:0.06246076,WP_023949825_1_Helicobacter_fennelliae_NiFe_Group_1b:0.06361869)0.8910:0.01114440,WP_023926858_1_Helicobacter_macacae_NiFe_Group_1b:0.07003004)1.0000:0.05274704,(WP_013023319_1_Helicobacter_mustelae_NiFe_Group_1b:0.11672318,(((WP_011577655_1_Helicobacter_acinonychis_NiFe_Group_1b:0.01683599,WP_000038050_1_Helicobacter_pylori_NiFe_Group_1b:0.01776609)1.0000:0.02902542,WP_014661358_1_Helicobacter_cetorum_NiFe_Group_1b:0.04796420)1.0000:0.05363331,(WP_013469730_1_Helicobacter_felis_NiFe_Group_1b:0.06356083,(WP_013890446_1_Helicobacter_bizzozeronii_NiFe_Group_1b:0.05078952,WP_006564409_1_Helicobacter_suis_NiFe_Group_1b:0.05402147)0.9040:0.01365855)1.0000:0.04238119)0.7890:0.00917073)0.6710:0.01224724)0.5360:0.00950630)0.6440:0.01866994)0.8660:0.02509737)0.6020:0.00508069,(WP_013505701_1_Desulfurispirillum_indicum_NiFe_Group_1b:0.12510859,(WP_027390843_1_Chrysiogenes_arsenatis_NiFe_Group_1b:0.09824605,WP_013163129_1_Desulfurivibrio_alkaliphilus_NiFe_Group_1b:0.09433345)0.9740:0.02597411)1.0000:0.05172409)1.0000:0.03514072,(((WP_005368230_1_Photobacterium_angustum_NiFe_Group_1b:0.01489703,WP_008987220_1_Photobacterium_leiognathi_NiFe_Group_1b:0.01508533)1.0000:0.06281451,WP_005299657_1_Photobacterium_damselae_NiFe_Group_1b:0.07563346)1.0000:0.10673007,(WP_023403981_1_Vibrio_halioticoli_NiFe_Group_1b:0.15443350,(WP_013344606_1_Ferrimonas_balearica_NiFe_Group_1b:0.12092321,(WP_028115083_1_Ferrimonas_senticii_NiFe_Group_1b:0.11736404,((WP_028110915_1_Ferrimonas_futtsuensis_NiFe_Group_1b:0.03765820,WP_028112170_1_Ferrimonas_kyonanensis_NiFe_Group_1b:0.03817954)1.0000:0.07161609,(WP_011637560_1_Shewanella_frigidimarina_NiFe_Group_1b:0.08140788,(WP_012277350_1_Shewanella_halifaxensis_NiFe_Group_1b:0.07065006,(((WP_028768898_1_Shewanella_fidelis_NiFe_Group_1b:0.02530628,WP_012155268_1_Shewanella_pealeana_NiFe_Group_1b:0.02584011)0.9900:0.01389364,WP_020912731_1_Shewanella_piezotolerans_NiFe_Group_1b:0.03637091)0.9800:0.01920413,((((WP_028762126_1_Shewanella_colwelliana_NiFe_Group_1b:0.02670351,WP_011865562_1_Shewanella_loihica_NiFe_Group_1b:0.02611339)0.8170:0.01295125,WP_028774221_1_Shewanella_waksmanii_NiFe_Group_1b:0.03634452)0.8090:0.01019459,WP_012142253_1_Shewanella_sediminis_NiFe_Group_1b:0.04895506)0.3840:0.00317620,(WP_011759792_1_Shewanella_amazonensis_NiFe_Group_1b:0.03785648,((WP_014620707_1_Shewanella_baltica_NiFe_Group_1b:0.00709454,WP_028760177_1_Shewanella_putrefaciens_NiFe_Group_1b:0.00701481)1.0000:0.01308455,(WP_011072162_1_Shewanella_oneidensis_NiFe_Group_1b:0.01137765,(WP_023267287_1_Shewanella_decolorationis_NiFe_Group_1b:0.00827398,WP_011622592_1_Shewanella_sp_MR-4_NiFe_Group_1b:0.00759904)0.8770:0.00449537)0.9900:0.00940222)0.9980:0.01659678)0.9410:0.01187009)0.4690:0.00427470)0.7970:0.01401980)0.6170:0.00976551)1.0000:0.04793790)0.4390:0.00160227)0.4840:0.00576367)0.9320:0.02434068)0.8800:0.01227412)1.0000:0.04192292)0.9990:0.04350382,(WP_013327110_1_Sulfurimonas_autotrophica_NiFe_Group_1b:0.20202205,(WP_013460913_1_Sulfuricurvum_kujiense_NiFe_Group_1b:0.14806392,WP_011371454_1_Thiomicrospira_crunogena_NiFe_Group_1b:0.15158147)1.0000:0.04529301)1.0000:0.06944562)0.2730:0.00208151,(WP_007474315_1_Caminibacter_mediatlanticus_NiFe_Group_1b:0.25488256,((((WP_029520216_1_Persephonella_sp_IF05-L8_NiFe_Group_1b:0.00633563,WP_029523035_1_Persephonella_sp_KM09-Lau-8_NiFe_Group_1b:0.00729299)1.0000:0.05875978,WP_012675774_1_Persephonella_marina_NiFe_Group_1b:0.06411875)1.0000:0.07135847,(WP_012674350_1_Sulfurihydrogenibium_azorense_NiFe_Group_1b:0.01076511,WP_028949938_1_Sulfurihydrogenibium_subterraneum_NiFe_Group_1b:0.01172624)1.0000:0.12405230)0.8910:0.01785983,((WP_014468937_1_Arcobacter_butzleri_NiFe_Group_1b:0.08098583,WP_013135164_1_Arcobacter_nitrofigilis_NiFe_Group_1b:0.07991383)1.0000:0.05869993,((WP_013553045_1_Nitratifractor_salsuginis_NiFe_Group_1b:0.11758565,WP_012082337_1_Nitratiruptor_sp_SB155-2_NiFe_Group_1b:0.12276523)0.5140:0.00833703,(WP_013460908_1_Sulfuricurvum_kujiense_NiFe_Group_1b:0.10008129,WP_012083422_1_Sulfurovum_sp_NBC37-1_NiFe_Group_1b:0.10675631)0.9930:0.02897434)0.4460:0.00430585)0.9940:0.02791793)1.0000:0.04244696)0.8380:0.02019993)0.2920:0.00364579,((WP_014353799_1_Sulfobacillus_acidophilus_NiFe_Group_1b:0.00322540,WP_020374232_1_Sulfobacillus_thermosulfidooxidans_NiFe_Group_1b:0.00386680)1.0000:0.24441370,(WP_025391229_1_Desulfurella_acetivorans_NiFe_Group_1b:0.12706276,(WP_022670762_1_Hippea_alviniae_NiFe_Group_1b:0.04897975,(WP_013682101_1_Hippea_maritima_NiFe_Group_1b:0.03483269,WP_025270233_1_Hippea_sp_KM1_NiFe_Group_1b:0.03431625)0.9900:0.01573656)1.0000:0.07595142)1.0000:0.11544256)0.6750:0.01441214)0.9780:0.01819802,WP_025322049_1_Deferrisoma_camini_NiFe_Group_1b:0.23530664)0.5400:0.00449019,((((((((((((((((WP_005275315_1_Yersinia_bercovieri_NiFe_Group_1c:0.01202353,WP_004877367_1_Yersinia_mollaretii_NiFe_Group_1c:0.01070374)0.5160:0.00329787,(WP_005188096_1_Yersinia_intermedia_NiFe_Group_1c:0.01286816,WP_004716848_1_Yersinia_rohdei_NiFe_Group_1c:0.01554094)0.1830:0.00179143)0.1770:0.00227787,(WP_013650389_1_Yersinia_enterocolitica_NiFe_Group_1c:0.00912797,(WP_004389983_1_Yersinia_kristensenii_NiFe_Group_1c:0.00873147,WP_004703021_1_Yersinia_aldovae_NiFe_Group_1c:0.00452611)0.5490:0.00435123)0.2960:0.00254703)0.8130:0.00621982,WP_004711883_1_Yersinia_frederiksenii_NiFe_Group_1c:0.02460439)1.0000:0.06996256,(WP_011092818_1_Pectobacterium_atrosepticum_NiFe_Group_1c:0.06409669,(WP_024528473_1_Serratia_fonticola_NiFe_Group_1c:0.05468863,(WP_013366452_1_Enterobacter_lignolyticus_NiFe_Group_1c:0.01957959,WP_006819763_1_Yokenella_regensburgei_NiFe_Group_1c:0.02120055)1.0000:0.03307732)0.8860:0.00992813)0.9880:0.02278388)0.8930:0.01311532,(WP_016941064_1_Dickeya_zeae_NiFe_Group_1c:0.01230588,(WP_024106579_1_Dickeya_dianthicola_NiFe_Group_1c:0.00725232,(WP_027711563_1_Erwinia_chrysanthemi_NiFe_Group_1c:0.00684417,(WP_013318689_1_Dickeya_dadantii_NiFe_Group_1c:0.00350013,WP_022634172_1_Dickeya_solani_NiFe_Group_1c:0.00354212)0.7490:0.00283893)0.3100:0.00023008)0.7760:0.00331912)1.0000:0.09200689)0.5270:0.00564749,((WP_006659162_1_Providencia_alcalifaciens_NiFe_Group_1c:0.01396595,WP_006814152_1_Providencia_rustigianii_NiFe_Group_1c:0.01425275)1.0000:0.02730134,(WP_008916675_1_Providencia_sneebia_NiFe_Group_1c:0.02862815,(WP_008912430_1_Providencia_burhodogranariea_NiFe_Group_1c:0.02336340,WP_004257943_1_Providencia_rettgeri_NiFe_Group_1c:0.02249198)0.8390:0.00664521)0.8690:0.00863341)1.0000:0.08330192)0.1460:0.00175234,(((WP_010674404_1_Aeromonas_caviae_NiFe_Group_1c:0.01730950,WP_017778886_1_Aeromonas_hydrophila_NiFe_Group_1c:0.01620020)0.9090:0.00613865,(WP_005315108_1_Aeromonas_salmonicida_NiFe_Group_1c:0.01257291,WP_021230237_1_Aeromonas_veronii_NiFe_Group_1c:0.01388212)0.9920:0.01017528)1.0000:0.05122170,(WP_004092218_1_Hafnia_alvei_NiFe_Group_1c:0.05441374,(WP_015871932_1_Edwardsiella_ictaluri_NiFe_Group_1c:0.01086830,(WP_024522506_1_Edwardsiella_hoshinae_NiFe_Group_1c:0.00483366,WP_005288177_1_Edwardsiella_tarda_NiFe_Group_1c:0.00398468)0.9880:0.00765022)1.0000:0.04743811)0.8900:0.01761648)1.0000:0.03967655)0.4320:0.01246761,((WP_002435491_1_Escherichia_hermannii_NiFe_Group_1c:0.09363669,WP_002443827_1_Shimwellia_blattae_NiFe_Group_1c:0.10070960)0.7440:0.01509324,(WP_023580917_1_Proteus_hauseri_NiFe_Group_1c:0.02130827,(WP_004248989_1_Proteus_mirabilis_NiFe_Group_1c:0.01135364,WP_006535185_1_Proteus_penneri_NiFe_Group_1c:0.01157405)0.9830:0.01043776)1.0000:0.09426472)0.9510:0.01403538)0.2930:0.01169807,(((WP_011201506_1_Mannheimia_succiniciproducens_NiFe_Group_1c:0.05776096,WP_005760858_1_Pasteurella_bettyae_NiFe_Group_1c:0.05998948)1.0000:0.02393714,WP_012073017_1_Actinobacillus_succinogenes_NiFe_Group_1c:0.07535987)0.7240:0.01304770,(WP_005605173_1_Actinobacillus_pleuropneumoniae_NiFe_Group_1c:0.08034131,(WP_005638557_1_Haemophilus_haemolyticus_NiFe_Group_1c:0.06968784,(WP_007243608_1_Haemophilus_pittmaniae_NiFe_Group_1c:0.04757313,(WP_005576256_1_Aggregatibacter_actinomycetemcomitans_NiFe_Group_1c:0.02417364,(WP_006718275_1_Aggregatibacter_segnis_NiFe_Group_1c:0.00786729,(WP_012771488_1_Aggregatibacter_aphrophilus_NiFe_Group_1c:0.00422462,WP_014064532_1_Haemophilus_parainfluenzae_NiFe_Group_1c:0.00456273)0.8310:0.00443500)1.0000:0.01493005)1.0000:0.02360437)1.0000:0.02576471)0.8200:0.01285948)0.4460:0.00648355)1.0000:0.05746471)0.1060:0.00457744,(WP_004236380_1_Morganella_morganii_NiFe_Group_1c:0.09859238,(WP_007370146_1_Kosakonia_radicincitans_NiFe_Group_1c:0.09419290,(WP_029095540_1_Budvicia_aquatica_NiFe_Group_1c:0.08121292,(WP_027275754_1_Leminorella_grimontii_NiFe_Group_1c:0.06777896,(((WP_000083035_1_Salmonella_bongori_NiFe_Group_1c:0.00351753,WP_023228387_1_Salmonella_enterica_NiFe_Group_1c:0.00353715)1.0000:0.02273729,WP_006688075_1_Citrobacter_youngae_NiFe_Group_1c:0.02664543)0.7070:0.00710291,((WP_012135127_1_Citrobacter_koseri_NiFe_Group_1c:0.01397160,WP_012907588_1_Citrobacter_rodentium_NiFe_Group_1c:0.01601076)0.9750:0.01149493,(WP_005020299_1_Shigella_dysenteriae_NiFe_Group_1c:0.00344707,(WP_000083052_1_Shigella_boydii_NiFe_Group_1c:0.00158277,(WP_000083070_1_Escherichia_fergusonii_NiFe_Group_1c:0.00154835,(WP_021568771_1_Escherichia_coli_NiFe_Group_1c:0.00158001,(WP_000083081_1_Shigella_flexneri_NiFe_Group_1c:0.00203124,WP_000083066_1_Shigella_sonnei_NiFe_Group_1c:0.00149609)0.1590:0.00018366)0.1970:0.00021532)0.3090:0.00018090)0.7090:0.00184394)1.0000:0.02201477)0.6610:0.00590414)1.0000:0.03660816)0.8510:0.01259220)0.7310:0.01471363)0.3910:0.00504725)0.5980:0.03654185)0.4490:0.00440141,WP_010863700_1_Plesiomonas_shigelloides_NiFe_Group_1c:0.14114467)1.0000:0.07036834,((WP_028579802_1_Desulfobulbus_japonicus_NiFe_Group_1c:0.10030585,WP_028583198_1_Desulfobulbus_mediterraneus_NiFe_Group_1c:0.09227365)1.0000:0.11887159,((((WP_028581743_1_Desulfobulbus_japonicus_NiFe_Group_1c:0.08177569,WP_015725977_1_Desulfobulbus_propionicus_NiFe_Group_1c:0.07900170)1.0000:0.07064131,WP_027371077_1_Desulfovermiculus_halophilus_NiFe_Group_1c:0.14225622)0.9830:0.02699144,(WP_009150983_1_Thiorhodovibrio_sp_970_NiFe_Group_1c:0.09834102,(WP_026199142_1_Lamprocystis_purpurea_NiFe_Group_1c:0.05352925,WP_014780162_1_Thiocystis_violascens_NiFe_Group_1c:0.05229086)1.0000:0.04627980)1.0000:0.07311680)0.3700:0.00652294,((WP_014198378_1_Azospirillum_brasilense_NiFe_Group_1c:0.09071423,WP_029009764_1_Azospirillum_halopraeferens_NiFe_Group_1c:0.09460687)1.0000:0.08137642,((WP_011714122_1_Magnetococcus_marinus_NiFe_Group_1c:0.13600213,WP_029132834_1_Sedimenticola_selenatireducens_NiFe_Group_1c:0.12371518)0.9650:0.02488839,(((WP_011384056_1_Magnetospirillum_magneticum_NiFe_Group_1c:0.01895720,WP_008620025_1_Magnetospirillum_sp_SO-1_NiFe_Group_1c:0.01984351)1.0000:0.05575790,WP_024080419_1_Magnetospirillum_gryphiswaldense_NiFe_Group_1c:0.07475357)1.0000:0.06660628,((WP_011466351_1_Rhodoferax_ferrireducens_NiFe_Group_1c:0.11970285,WP_015437386_1_Azoarcus_sp_KH32C_NiFe_Group_1c:0.12677602)0.3650:0.00939129,(WP_009206448_1_Sulfuricella_denitrificans_NiFe_Group_1c:0.11707584,(WP_015766767_1_Accumulibacter_phosphatis_NiFe_Group_1c:0.10652441,(WP_004378930_1_Thauera_phenylacetica_NiFe_Group_1c:0.10526690,(WP_014238024_1_Azospira_oryzae_NiFe_Group_1c:0.10269892,(WP_027457220_1_Dechloromonas_agitata_NiFe_Group_1c:0.02329219,WP_011289692_1_Dechloromonas_aromatica_NiFe_Group_1c:0.02407623)1.0000:0.07361687)0.3540:0.00482081)0.2450:0.00139469)0.6140:0.01299471)0.2790:0.00971353)0.9580:0.01720831)0.9520:0.01648907)0.6670:0.00857154)0.6440:0.01047070)0.6010:0.00801307)0.9090:0.01649433)0.6220:0.01208476,((((WP_011419537_1_Anaeromyxobacter_dehalogenans_NiFe_Group_1c:0.00885848,WP_012524582_1_Anaeromyxobacter_sp_K_NiFe_Group_1c:0.00847254)1.0000:0.15191310,WP_012098324_1_Anaeromyxobacter_sp_Fw109-5_NiFe_Group_1c:0.15037545)0.7490:0.02842707,(WP_011688559_1_Solibacter_usitatus_NiFe_Group_1c:0.16370883,WP_011525039_1_Koribacter_versatilis_NiFe_Group_1c:0.17554517)0.2900:0.01346384)0.2290:0.01296142,((WP_013909681_1_Thermodesulfobacterium_geofontis_NiFe_Group_1c:0.08663949,WP_028840815_1_Thermodesulfobacterium_hveragerdense_NiFe_Group_1c:0.08681184)1.0000:0.08482561,(((WP_023408348_1_Desulfofustis_sp_PB-SRB1_NiFe_Group_1c:0.12140462,WP_011187820_1_Desulfotalea_psychrophila_NiFe_Group_1c:0.12947878)0.6880:0.00800811,WP_015403419_1_Desulfocapsa_sulfexigens_NiFe_Group_1c:0.12450072)0.9980:0.04307139,(((WP_013638066_1_Desulfurobacterium_thermolithotrophum_NiFe_Group_1c:0.07296561,WP_013537874_1_Thermovibrio_ammonificans_NiFe_Group_1c:0.06964309)0.9970:0.02645304,WP_022846122_1_Desulfurobacterium_sp_TC5-1_NiFe_Group_1c:0.11115870)1.0000:0.06294528,((M3-10_Bin_262_scaffold_111374_1:0.00000000,M3-22_Bin_282_scaffold_12375_1:0.01172149)1.0000:0.18205771,(WP_022854121_1_Thermodesulfatator_atlanticus_NiFe_Group_1c:0.05436654,WP_013906919_1_Thermodesulfatator_indicus_NiFe_Group_1c:0.04987374)1.0000:0.09497217)0.2890:0.01203729)0.1440:0.00715755)0.1180:0.00835685)0.1740:0.00614971)0.8810:0.01836988)0.7020:0.00861385,(WP_013886108_1_Flexistipes_sinusarabici_NiFe_Group_1c:0.21410779,((WP_013010514_1_Denitrovibrio_acetiphilus_NiFe_Group_1c:0.15925228,WP_022851983_1_Geovibrio_sp_L21-Ace-BES_NiFe_Group_1c:0.14431915)0.7540:0.01023091,(WP_012468242_1_Geobacter_lovleyi_NiFe_Group_1c:0.11569007,(WP_010941450_1_Geobacter_sulfurreducens_NiFe_Group_1c:0.09640270,(WP_011938839_1_Geobacter_uraniireducens_NiFe_Group_1c:0.06717926,(WP_015721386_1_Geobacter_sp_M18_NiFe_Group_1c:0.02647969,WP_012774796_1_Geobacter_sp_M21_NiFe_Group_1c:0.02539867)1.0000:0.04552199)1.0000:0.02999489)0.7460:0.00961740)1.0000:0.03568235)1.0000:0.03208728)0.9950:0.03380194)1.0000:0.04637666,(((WP_018502767_1_Frankia_sp_BCU110501_NiFe_Group_1f:0.01133750,WP_020460947_1_Frankia_sp_EAN1pec_NiFe_Group_1f:0.01135011)1.0000:0.04806420,(WP_018637732_1_Frankia_sp_BMG512_NiFe_Group_1f:0.03473330,WP_006544185_1_Frankia_sp_EUN1f_NiFe_Group_1f:0.03356792)1.0000:0.02236180)1.0000:0.18099718,((((((((((WP_012470110_1_Geobacter_lovleyi_NiFe_Group_1f:0.08594127,WP_011937483_1_Geobacter_uraniireducens_NiFe_Group_1f:0.08720361)0.6050:0.00768568,WP_015718812_1_Geobacter_sp_M18_NiFe_Group_1f:0.09777728)0.9900:0.02406029,(WP_004512555_1_Geobacter_metallireducens_NiFe_Group_1f:0.04959496,WP_010940798_1_Geobacter_sulfurreducens_NiFe_Group_1f:0.04404462)1.0000:0.07511249)0.9970:0.02126261,(WP_027713781_1_Desulfuromonas_sp_TF_NiFe_Group_1f:0.09232772,WP_020678214_1_Geopsychrobacter_electrodiphilus_NiFe_Group_1f:0.08486526)1.0000:0.06200354)0.6670:0.00450430,((WP_013011747_1_Denitrovibrio_acetiphilus_NiFe_Group_1f:0.11322375,WP_022851572_1_Geovibrio_sp_L21-Ace-BES_NiFe_Group_1f:0.11292466)0.9720:0.01955095,(WP_013885838_1_Flexistipes_sinusarabici_NiFe_Group_1f:0.10134428,(WP_013450229_1_Calditerrivibrio_nitroreducens_NiFe_Group_1f:0.07389000,WP_013006836_1_Deferribacter_desulfuricans_NiFe_Group_1f:0.06821526)0.9910:0.01795397)0.9940:0.03014993)1.0000:0.03289963)0.7650:0.00732398,WP_025324524_1_Deferrisoma_camini_NiFe_Group_1f:0.17139374)0.9910:0.01798995,(WP_028845527_1_Thermodesulfovibrio_thiophilus_NiFe_Group_1f:0.11035406,(WP_028842875_1_Thermodesulfovibrio_islandicus_NiFe_Group_1f:0.00318433,WP_012546172_1_Thermodesulfovibrio_yellowstonii_NiFe_Group_1f:0.00400991)1.0000:0.10457400)1.0000:0.07148360)0.8520:0.00828095,(WP_006562194_1_Oscillochloris_trichoides_NiFe_Group_1f:0.12959492,(WP_012121625_1_Roseiflexus_castenholzii_NiFe_Group_1f:0.03301692,WP_011957045_1_Roseiflexus_sp_RS-1_NiFe_Group_1f:0.03189536)1.0000:0.09759806)1.0000:0.04452793)0.8500:0.01005877,(GCA_003599535_scaffold_2_86:0.17242772,(WP_015898101_1_Acidobacterium_capsulatum_NiFe_Group_1f:0.11299887,WP_026441619_1_Acidobacterium_sp_PMMR2_NiFe_Group_1f:0.11642320)1.0000:0.05028405)1.0000:0.04451821)0.8390:0.01306838,((((((WP_005509950_1_Corynebacterium_amycolatum_NiFe_Group_1f:0.00404996,WP_016422186_1_Corynebacterium_sp_HFH0082_NiFe_Group_1f:0.00454111)1.0000:0.13679915,(WP_005388873_1_Corynebacterium_glucuronolyticum_NiFe_Group_1f:0.04022743,WP_016458088_1_Corynebacterium_pyruviciproducens_NiFe_Group_1f:0.03853970)1.0000:0.10603378)0.6240:0.00994903,(WP_025252525_1_Corynebacterium_vitaeruminis_NiFe_Group_1f:0.14985086,(WP_014310124_1_Corynebacterium_diphtheriae_NiFe_Group_1f:0.11759572,(WP_006062526_1_Corynebacterium_durum_NiFe_Group_1f:0.10943398,WP_027012481_1_Corynebacterium_freiburgense_NiFe_Group_1f:0.11125567)0.7610:0.00933835)0.9960:0.02862347)0.3990:0.00619569)0.9940:0.02187185,(WP_020489980_1_Dehalobacter_sp_FTH1_NiFe_Group_1f:0.13908811,(WP_004013385_1_Mobiluncus_mulieris_NiFe_Group_1f:0.10127755,(WP_004007712_1_Mobiluncus_curtisii_NiFe_Group_1f:0.05396345,WP_022865058_1_Varibaculum_cambriense_NiFe_Group_1f:0.05465724)1.0000:0.04872245)1.0000:0.04379132)0.9990:0.02741286)1.0000:0.07009117,((WP_012529798_1_Geobacter_bemidjiensis_NiFe_Group_1f:0.00438998,WP_026840074_1_Geobacter_bremensis_NiFe_Group_1f:0.00436658)1.0000:0.20991520,(WP_012421152_1_Akkermansia_muciniphila_NiFe_Group_1f:0.01512146,WP_022397361_1_Akkermansia_sp_CAG_344_NiFe_Group_1f:0.01564777)1.0000:0.21427987)0.5130:0.00449541)1.0000:0.04716884,((((WP_010880593_1_Aquifex_aeolicus_NiFe_Group_1e:0.10884262,WP_008287448_1_Hydrogenivirga_sp_128-5-R1-1_NiFe_Group_1e:0.09505809)0.9970:0.03171656,WP_012962745_1_Hydrogenobacter_thermophilus_NiFe_Group_1e:0.12697139)0.6740:0.01160786,WP_012992451_1_Thermocrinis_albus_NiFe_Group_1e:0.13982612)1.0000:0.08196314,(((((((((((((WP_007191025_1_Thiocapsa_marina_NiFe_Group_1e:0.00394751,AAC38282_1_Thiocapsa_roseopersicina_NiFe_Group_1e:0.00473304)1.0000:0.05915907,(WP_014779054_1_Thiocystis_violascens_NiFe_Group_1e:0.04973544,WP_007039064_1_Thiorhodococcus_drewsii_NiFe_Group_1e:0.05616734)0.8090:0.00941732)0.9970:0.02122620,WP_020508075_1_Lamprocystis_purpurea_NiFe_Group_1e:0.08337449)0.6530:0.00802474,WP_012971230_1_Allochromatium_vinosum_NiFe_Group_1e:0.08919748)0.8090:0.01023477,WP_015282140_1_Thioflavicoccus_mobilis_NiFe_Group_1e:0.10467408)0.4870:0.00608708,WP_009147062_1_Thiorhodovibrio_sp_970_NiFe_Group_1e:0.11223975)0.6000:0.01956297,(WP_002684413_1_Beggiatoa_alba_NiFe_Group_1e:0.12315557,(WP_029133715_1_Sedimenticola_selenatireducens_NiFe_Group_1e:0.11269311,(WP_028490337_1_Thiothrix_lacustris_NiFe_Group_1e:0.03262325,WP_002706902_1_Thiothrix_nivea_NiFe_Group_1e:0.02845878)1.0000:0.07791972)0.4710:0.00534094)0.5730:0.00999060)0.3940:0.00927653,(((WP_018077111_1_Thiobacillus_denitrificans_NiFe_Group_1e:0.03785824,WP_018508052_1_Thiobacillus_thioparus_NiFe_Group_1e:0.03697170)1.0000:0.06424603,WP_013029748_1_Sideroxydans_lithotrophicus_NiFe_Group_1e:0.10217433)0.9880:0.03347261,(WP_008030254_1_Rhodobacter_sp_SW2_NiFe_Group_1e:0.13296843,((WP_015258842_1_Thioalkalivibrio_nitratireducens_NiFe_Group_1e:0.08668929,WP_026340838_1_Thioalkalivibrio_sp_ALJT_NiFe_Group_1e:0.08084094)1.0000:0.04010698,(WP_006786088_1_Thiorhodospira_sibirica_NiFe_Group_1e:0.10581145,(WP_018952796_1_Thioalkalivibrio_sp_ALJ17_NiFe_Group_1e:0.00416141,WP_012637835_1_Thioalkalivibrio_sulfidiphilus_NiFe_Group_1e:0.00441492)1.0000:0.09283648)0.6030:0.01192238)0.9790:0.01819042)0.7560:0.00556704)0.2670:0.00552509)0.1550:0.00114134,(WP_015279763_1_Thioflavicoccus_mobilis_NiFe_Group_1e:0.11024869,(WP_020503980_1_Lamprocystis_purpurea_NiFe_Group_1e:0.09474510,(WP_014777800_1_Thiocystis_violascens_NiFe_Group_1e:0.07347749,WP_007039027_1_Thiorhodococcus_drewsii_NiFe_Group_1e:0.07061973)0.7330:0.01723407)0.9970:0.02473394)0.6470:0.02611418)0.5410:0.01190780,WP_012537694_1_Acidithiobacillus_ferrooxidans_NiFe_Group_1e:0.15480026)0.9750:0.01533098,(WP_013755279_1_Glaciecola_sp_4H-3-7+YE-5_NiFe_Group_1e:0.03107754,(WP_015066016_1_Alteromonas_macleodii_NiFe_Group_1e:0.00681035,WP_006991846_1_Glaciecola_mesophila_NiFe_Group_1e:0.00598965)1.0000:0.02652246)1.0000:0.14989463)0.9340:0.01291959,WP_018610610_1_Uliginosibacterium_gangwonense_NiFe_Group_1e:0.24483386)0.9590:0.02039341,(((((((((WP_008862337_1_Barnesiella_intestinihominis_NiFe_Group_1d:0.05461028,WP_025279286_1_Barnesiella_viscericola_NiFe_Group_1d:0.05552958)1.0000:0.06685178,(WP_022602547_1_Coprobacter_fastidiosus_NiFe_Group_1d:0.00066592,WP_009317267_1_Tannerella_sp_6_1_58FAA_CT1_NiFe_Group_1d:0.00108233)1.0000:0.11059577)1.0000:0.08675756,((WP_007653239_1_Parabacteroides_goldsteinii_NiFe_Group_1d:0.03131659,WP_028728436_1_Parabacteroides_gordonii_NiFe_Group_1d:0.03151063)1.0000:0.05653295,(WP_008157836_1_Parabacteroides_johnsonii_NiFe_Group_1d:0.01708810,WP_005643376_1_Parabacteroides_merdae_NiFe_Group_1d:0.02130632)1.0000:0.06650369)1.0000:0.09455682)0.6430:0.00649632,(WP_012025884_1_Flavobacterium_johnsoniae_NiFe_Group_1d:0.16770120,(WP_013764260_1_Haliscomenobacter_hydrossis_NiFe_Group_1d:0.10081493,(WP_008510449_1_Mucilaginibacter_paludis_NiFe_Group_1d:0.09040885,WP_014217548_1_Niastella_koreensis_NiFe_Group_1d:0.09774446)0.9280:0.01664687)1.0000:0.04993268)0.9430:0.02177687)0.9750:0.01552750,(WP_006930451_1_Caldithrix_abyssi_NiFe_Group_1d:0.10735950,(M3-10_Bin_262_scaffold_26726_7:0.00100216,M3-22_Bin_282_scaffold_61118_2:0.00074915)1.0000:0.10892772)1.0000:0.06331210)0.7300:0.01112595,((WP_012501193_1_Chloroherpeton_thalassium_NiFe_Group_1d:0.09131410,WP_012505437_1_Prosthecochloris_aestuarii_NiFe_Group_1d:0.09050408)0.5100:0.00298266,(WP_012502532_1_Chlorobaculum_parvum_NiFe_Group_1d:0.07476608,((WP_012465814_1_Chlorobium_limicola_NiFe_Group_1d:0.04904598,WP_011744848_1_Chlorobium_phaeobacteroides_NiFe_Group_1d:0.04710786)0.8210:0.01814086,(WP_011358178_1_Pelodictyon_luteolum_NiFe_Group_1d:0.06013286,(WP_006366944_1_Chlorobium_ferrooxidans_NiFe_Group_1d:0.04301284,WP_012508571_1_Pelodictyon_phaeoclathratiforme_NiFe_Group_1d:0.04090325)0.8690:0.01067133)0.6510:0.01179795)0.8450:0.00991486)0.9580:0.01499155)1.0000:0.08977215)0.3310:0.00405273,((WP_012281726_1_Heliobacterium_modesticaldum_NiFe_Group_1d:0.12284555,WP_012282567_1_Heliobacterium_modesticaldum_NiFe_Group_1d:0.11590878)1.0000:0.06179134,(WP_027414715_1_Aneurinibacillus_terranovensis_NiFe_Group_1d:0.19757259,((WP_023510524_1_Sporolactobacillus_laevolacticus_NiFe_Group_1d:0.10112409,WP_010631937_1_Sporolactobacillus_vineae_NiFe_Group_1d:0.09225570)1.0000:0.05618572,(((WP_020062534_1_Bacillus_sp_123MFChir2_NiFe_Group_1d:0.10162118,WP_015594636_1_Bacillus_sp_1NLA3E_NiFe_Group_1d:0.09035089)0.8200:0.01584046,WP_019241710_1_Bacillus_massilioanorexius_NiFe_Group_1d:0.10719619)0.4720:0.01131286,(WP_028552966_1_Paenibacillus_sp_UNC451MF_NiFe_Group_1d:0.11214816,(WP_003330153_1_Bacillus_azotoformans_NiFe_Group_1d:0.09831442,((WP_013400922_1_Geobacillus_sp_Y41MC1_NiFe_Group_1d:0.00192072,WP_013876989_1_Geobacillus_thermoglucosidasius_NiFe_Group_1d:0.00156968)1.0000:0.04575392,(WP_003397243_1_Anoxybacillus_flavithermus_NiFe_Group_1d:0.01358084,(WP_021094790_1_Anoxybacillus_sp_SK3-4_NiFe_Group_1d:0.00214920,(WP_019416530_1_Anoxybacillus_kamchatkensis_NiFe_Group_1d:0.00106630,WP_009361199_1_Anoxybacillus_sp_DT3-1_NiFe_Group_1d:0.00067890)0.7640:0.00134120)1.0000:0.01085197)1.0000:0.03496161)1.0000:0.04874472)0.3160:0.00769122)0.5010:0.01222796)0.9990:0.02477480)1.0000:0.03808496)0.9610:0.02377088)0.2850:0.00057439)0.3280:0.00730148,((((WP_014904046_1_Desulfosporosinus_meridiei_NiFe_Group_1d:0.04737542,WP_009623566_1_Desulfosporosinus_sp_OT_NiFe_Group_1d:0.04752792)0.7230:0.00611328,WP_014186363_1_Desulfosporosinus_orientis_NiFe_Group_1d:0.05188321)0.9280:0.01126073,WP_014826810_1_Desulfosporosinus_acidiphilus_NiFe_Group_1d:0.06035614)1.0000:0.04402345,(((WP_025206080_1_Dehalobacter_restrictus_NiFe_Group_1d:0.00835380,WP_019226053_1_Dehalobacter_sp_E1_NiFe_Group_1d:0.00580549)0.7690:0.00319816,WP_026156348_1_Dehalobacter_sp_FTH1_NiFe_Group_1d:0.00830626)1.0000:0.08574423,(WP_015261076_1_Desulfitobacterium_dichloroeliminans_NiFe_Group_1d:0.05747564,(WP_005811167_1_Desulfitobacterium_hafniense_NiFe_Group_1d:0.02482729,(WP_014794600_1_Desulfitobacterium_dehalogenans_NiFe_Group_1d:0.00200342,WP_019850866_1_Desulfitobacterium_sp_PCE1_NiFe_Group_1d:0.00150536)1.0000:0.02341832)1.0000:0.03594542)1.0000:0.03775277)0.7400:0.00698612)1.0000:0.09356325)0.4780:0.00321928,((((((((((WP_006305436_1_Centipeda_periodontii_NiFe_Group_1d:0.01221231,WP_006692428_1_Selenomonas_infelix_NiFe_Group_1d:0.01290542)1.0000:0.02442324,WP_006696448_1_Selenomonas_noxia_NiFe_Group_1d:0.03444646)0.8720:0.01095081,WP_006690835_1_Selenomonas_flueggei_NiFe_Group_1d:0.04752642)0.9310:0.01015952,WP_026762838_1_Selenomonas_artemidis_NiFe_Group_1d:0.05616701)1.0000:0.08928396,(WP_006192752_1_Selenomonas_sputigena_NiFe_Group_1d:0.13212353,(WP_029541750_1_Selenomonas_ruminantium_NiFe_Group_1d:0.10099302,(WP_005840788_1_Mitsuokella_multacida_NiFe_Group_1d:0.09156217,WP_019542170_1_Selenomonas_bovis_NiFe_Group_1d:0.08611079)0.9150:0.01283531)1.0000:0.03082038)0.8630:0.01468494)0.9740:0.02557172,WP_027889016_1_Megamonas_hypermegale_NiFe_Group_1d:0.17434421)0.6180:0.00890107,((WP_027937761_1_Anaeroarcus_burkinensis_NiFe_Group_1d:0.00170904,WP_018702099_1_Anaeromusa_acidaminophila_NiFe_Group_1d:0.00147061)1.0000:0.14083197,(WP_021167302_1_Sporomusa_ovata_NiFe_Group_1d:0.12477622,((WP_004573252_1_Acetonema_longum_NiFe_Group_1d:0.10247071,WP_007290417_1_Thermosinus_carboxydivorans_NiFe_Group_1d:0.09401491)0.9840:0.02252520,(WP_007954318_1_Pelosinus_fermentans_NiFe_Group_1d:0.10768040,WP_019554568_1_Zymophilus_raffinosivorans_NiFe_Group_1d:0.11225630)0.6000:0.01150932)0.4500:0.00440603)0.9720:0.02197081)0.7990:0.01910919)0.5260:0.00397658,((WP_028254735_1_Veillonella_magna_NiFe_Group_1d:0.06527602,WP_006555093_1_Veillonella_ratti_NiFe_Group_1d:0.07058495)1.0000:0.03689180,(WP_028257253_1_Veillonella_montpellierensis_NiFe_Group_1d:0.10461818,(WP_005376164_1_Veillonella_atypica_NiFe_Group_1d:0.02292380,(WP_005386103_1_Veillonella_dispar_NiFe_Group_1d:0.01320054,WP_004696380_1_Veillonella_parvula_NiFe_Group_1d:0.01365570)0.9550:0.00946166)1.0000:0.08140077)0.5100:0.00309635)1.0000:0.08232103)0.9790:0.01621605,(WP_012513102_1_Hydrogenobaculum_sp_Y04AAS1_NiFe_Group_1d:0.13097412,(WP_010880393_1_Aquifex_aeolicus_NiFe_Group_1d:0.10017021,(WP_008286892_1_Hydrogenivirga_sp_128-5-R1-1_NiFe_Group_1d:0.06591257,(WP_012992146_1_Thermocrinis_albus_NiFe_Group_1d:0.05189804,(WP_012963651_1_Hydrogenobacter_thermophilus_NiFe_Group_1d:0.04728186,WP_025306136_1_Thermocrinis_ruber_NiFe_Group_1d:0.04434532)0.8020:0.00834898)0.9900:0.01404285)1.0000:0.03551375)0.8250:0.01305232)1.0000:0.06014624)1.0000:0.08623791,(((((((WP_003830872_1_Citrobacter_freundii_NiFe_Group_1d:0.00946132,WP_006685852_1_Citrobacter_youngae_NiFe_Group_1d:0.00896414)1.0000:0.01690027,(WP_000070977_1_Salmonella_bongori_NiFe_Group_1d:0.01308137,WP_023228007_1_Salmonella_enterica_NiFe_Group_1d:0.01204426)0.9890:0.01283172)0.9270:0.00985492,(WP_015872618_1_Edwardsiella_ictaluri_NiFe_Group_1d:0.00446614,(WP_024524424_1_Edwardsiella_hoshinae_NiFe_Group_1d:0.00192474,WP_005282283_1_Edwardsiella_tarda_NiFe_Group_1d:0.00142535)0.8370:0.00223402)1.0000:0.02783352)0.7080:0.00589266,(WP_000107397_1_Escherichia_albertii_NiFe_Group_1d:0.00526116,(WP_021522685_1_Escherichia_coli_NiFe_Group_1d:0.00339350,(WP_000107363_1_Escherichia_fergusonii_NiFe_Group_1d:0.00145138,(WP_000107390_1_Shigella_sonnei_NiFe_Group_1d:0.00057768,(WP_000107401_1_Shigella_flexneri_NiFe_Group_1d:0.00000000,(WP_000107372_1_Shigella_boydii_NiFe_Group_1d:0.00000000,WP_005028143_1_Shigella_dysenteriae_NiFe_Group_1d:0.01412215)0.3090:0.00475386)0.3140:0.00287775)0.3660:0.00189871)0.4940:0.00165796)0.7070:0.00231604)1.0000:0.03065618)1.0000:0.04712807,WP_010863916_1_Plesiomonas_shigelloides_NiFe_Group_1d:0.07646060)1.0000:0.08475261,(WP_011526524_1_Lawsonia_intracellularis_NiFe_Group_1d:0.15104483,(WP_009378513_1_Bilophila_sp_4_1_30_NiFe_Group_1d:0.00259576,WP_005026843_1_Bilophila_wadsworthia_NiFe_Group_1d:0.00242097)1.0000:0.15079464)0.9850:0.02563123)0.8400:0.04680833,((((((((((WP_022981892_1_Ideonella_sp_B508-1_NiFe_Group_1d:0.04668297,WP_014429772_1_Rubrivivax_gelatinosus_NiFe_Group_1d:0.04069567)0.6410:0.00337979,(WP_026224841_1_Methyloversatilis_sp_NVD_NiFe_Group_1d:0.02594724,WP_008063479_1_Methyloversatilis_universalis_NiFe_Group_1d:0.02421457)0.9930:0.01927394)0.8140:0.01220783,(WP_018314860_1_Cupriavidus_sp_UYPR2512_NiFe_Group_1d:0.03537792,(WP_026436975_1_Acidovorax_sp_JHL-9_NiFe_Group_1d:0.02867736,WP_011516064_1_Cupriavidus_metallidurans_NiFe_Group_1d:0.02624994)0.8620:0.00847123)1.0000:0.02565660)0.6850:0.01264359,(WP_011801364_1_Polaromonas_naphthalenivorans_NiFe_Group_1d:0.04806779,(WP_011830409_1_Methylibium_petroleiphilum_NiFe_Group_1d:0.04033673,WP_018904264_1_Variovorax_paradoxus_NiFe_Group_1d:0.03571505)0.7080:0.00533027)0.9900:0.02227280)0.6260:0.00768263,(WP_028309978_1_Derxia_gummosa_NiFe_Group_1d:0.06463345,(WP_028999751_1_Azohydromonas_australica_NiFe_Group_1d:0.06795934,(WP_011153927_1_Ralstonia_eutropha_NiFe_Group_1d:0.06462667,(WP_028007256_1_Solimonas_flava_NiFe_Group_1d:0.00165151,WP_020647929_1_Solimonas_variicoloris_NiFe_Group_1d:0.00158998)1.0000:0.05449812)0.4270:0.00405893)0.5320:0.00592143)0.5700:0.00703022)1.0000:0.02499632,(((WP_028215130_1_Burkholderia_mimosarum_NiFe_Group_1d:0.01328760,WP_028209126_1_Burkholderia_nodosa_NiFe_Group_1d:0.01422049)1.0000:0.02250625,WP_018435806_1_Burkholderia_sp_JPY251_NiFe_Group_1d:0.04950022)1.0000:0.04607721,((WP_023105852_1_Pseudomonas_aeruginosa_NiFe_Group_1d:0.03321414,WP_024762404_1_Pseudomonas_nitroreducens_NiFe_Group_1d:0.03151078)0.7930:0.00571574,(WP_010563027_1_Pseudomonas_extremaustralis_NiFe_Group_1d:0.00199280,WP_017845591_1_Pseudomonas_veronii_NiFe_Group_1d:0.00124345)1.0000:0.03635546)1.0000:0.04544787)0.9550:0.01553567)0.5500:0.00787271,AAB25780_1_Alcaligenes_hydrogenophilus_NiFe_Group_1d:0.13875945)0.9990:0.02519396,((((WP_025825897_1_Acetobacter_okinawensis_NiFe_Group_1d:0.04593501,WP_025861579_1_Acetobacter_papayae_NiFe_Group_1d:0.04482406)0.6610:0.00445877,WP_025813214_1_Komagataeibacter_kakiaceti_NiFe_Group_1d:0.05512037)0.7620:0.00904299,WP_012384150_1_Beijerinckia_indica_NiFe_Group_1d:0.05583305)1.0000:0.06441959,((WP_029908155_1_Hydrogenovibrio_marinus_NiFe_Group_1d:0.03999010,WP_029939087_1_Thiomicrospira_sp_MA2-6_NiFe_Group_1d:0.04347963)1.0000:0.07542638,((WP_013124489_1_Thiomonas_intermedia_NiFe_Group_1d:0.09600542,WP_020394857_1_Thiothrix_disciformis_NiFe_Group_1d:0.09108067)0.8050:0.01119296,((WP_023457248_1_Asticcacaulis_sp_AC466_NiFe_Group_1d:0.07996056,WP_013913761_1_Oligotropha_carboxidovorans_NiFe_Group_1d:0.08560236)0.6880:0.00746185,((WP_029009006_1_Azospirillum_halopraeferens_NiFe_Group_1d:0.06178731,WP_014249365_1_Azospirillum_lipoferum_NiFe_Group_1d:0.05576236)0.9870:0.02399001,(WP_029356678_1_Bosea_sp_117_NiFe_Group_1d:0.06789568,(WP_018391449_1_Ancylobacter_sp_FA202_NiFe_Group_1d:0.04868821,((WP_012169130_1_Azorhizobium_caulinodans_NiFe_Group_1d:0.02026522,WP_029004862_1_Azorhizobium_doebereinerae_NiFe_Group_1d:0.01946988)1.0000:0.02206342,(WP_012114202_1_Xanthobacter_autotrophicus_NiFe_Group_1d:0.02010525,(WP_024276826_1_Xanthobacter_sp_126_NiFe_Group_1d:0.00086818,WP_029556065_1_Xanthobacter_sp_91_NiFe_Group_1d:0.00078745)1.0000:0.01797422)0.9990:0.02139685)0.6350:0.00615450)0.7620:0.01460683)0.9080:0.01637726)0.7540:0.00825692)0.5340:0.00880865)0.5470:0.01477672)0.3470:0.01031200)0.9120:0.01453991)0.5160:0.00385426,((WP_020745479_1_Alteromonas_macleodii_NiFe_Group_1d:0.06749947,WP_028293254_1_Oceanobacter_kriegii_NiFe_Group_1d:0.07369654)0.7670:0.01106013,((WP_027859843_1_Marinobacterium_jannaschii_NiFe_Group_1d:0.06726779,WP_007019929_1_Neptuniibacter_caesariensis_NiFe_Group_1d:0.06396144)0.2290:0.00446705,(WP_012703499_1_Azotobacter_vinelandii_NiFe_Group_1d:0.05446247,(WP_027853880_1_Marinobacterium_litorale_NiFe_Group_1d:0.04559968,WP_028302021_1_Oceanospirillum_beijerinckii_NiFe_Group_1d:0.04591446)0.7190:0.01042938)0.5530:0.01360706)0.5010:0.00670545)1.0000:0.05941768)0.9960:0.05115446,((WP_009059758_1_Methylacidiphilum_fumariolicum_NiFe_Group_1d:0.09863130,WP_012463656_1_Methylacidiphilum_infernorum_NiFe_Group_1d:0.09502479)1.0000:0.06593461,(WP_014450582_1_Leptospirillum_ferrooxidans_NiFe_Group_1d:0.14833634,(((WP_015004151_1_Burkholderia_phenoliruptrix_NiFe_Group_1d:0.00242626,WP_012406417_1_Burkholderia_phymatum_NiFe_Group_1d:0.00260730)1.0000:0.12761351,WP_023226188_1_Salmonella_enterica_NiFe_Group_1d:0.12238649)0.9440:0.02401156,((((((WP_027157817_1_Methylobacter_luteus_NiFe_Group_1d:0.00881636,WP_020157432_1_Methylobacter_marinus_NiFe_Group_1d:0.00957829)0.9990:0.01380294,(WP_027149878_1_Methylobacter_tundripaludum_NiFe_Group_1d:0.01778765,WP_019865813_1_Methylovulum_miyakonense_NiFe_Group_1d:0.01732940)0.9100:0.00668201)0.9970:0.01522017,(WP_013818449_1_Methylomonas_methanica_NiFe_Group_1d:0.02775013,(WP_026603256_1_Methylomonas_sp_11b_NiFe_Group_1d:0.00446139,WP_020483431_1_Methylomonas_sp_MK1_NiFe_Group_1d:0.00389981)1.0000:0.02576158)0.9600:0.00954990)1.0000:0.06281731,((WP_013418645_1_Rhodomicrobium_vannielii_NiFe_Group_1d:0.08521276,WP_015597373_1_Hyphomicrobium_denitrificans_NiFe_Group_1d:0.09234168)0.6200:0.00538262,((WP_008838370_1_Mesorhizobium_alhagi_NiFe_Group_1d:0.06697967,WP_006939138_1_Labrenzia_aggregata_NiFe_Group_1d:0.06679959)0.7600:0.01463545,(WP_028877918_1_Terasakiella_pusilla_NiFe_Group_1d:0.08572802,WP_008068262_1_Novosphingobium_nitrogenifigens_NiFe_Group_1d:0.08205722)0.4620:0.00334187)0.8390:0.01434039)0.7640:0.00894086)0.9790:0.02124597,((((WP_009505608_1_Citreicella_sp_357_NiFe_Group_1d:0.03471980,WP_007796504_1_Pelagibaca_bermudensis_NiFe_Group_1d:0.02893179)0.9560:0.01281290,WP_008886699_1_Citreicella_sp_SE45_NiFe_Group_1d:0.03995092)0.9720:0.01568070,(WP_005863657_1_Sagittula_stellata_NiFe_Group_1d:0.04983496,WP_020041893_1_Salipiger_mucosus_NiFe_Group_1d:0.05401764)0.2700:0.00211662)0.4370:0.01166516,(WP_008282509_1_Roseovarius_sp_TM1035_NiFe_Group_1d:0.06007195,((WP_028714011_1_Paracoccus_sp_J55_NiFe_Group_1d:0.03643373,WP_028717753_1_Paracoccus_yeei_NiFe_Group_1d:0.03726811)0.9960:0.02031148,(WP_002720659_1_Rhodobacter_sphaeroides_NiFe_Group_1d:0.05086111,(WP_023664202_1_Rhodobacter_sp_CACIA14H1_NiFe_Group_1d:0.04812350,WP_008030831_1_Rhodobacter_sp_SW2_NiFe_Group_1d:0.04583623)0.4920:0.00375227)0.4910:0.00587742)0.3100:0.00237246)0.3300:0.00635906)1.0000:0.05800879)0.8290:0.02390697,(((((((((((WP_007190983_1_Thiocapsa_marina_NiFe_Group_1d:0.01102220,AAA27410_1_Thiocapsa_roseopersicina_NiFe_Group_1d:0.01414559)1.0000:0.04193409,(WP_014779996_1_Thiocystis_violascens_NiFe_Group_1d:0.03573938,WP_007039718_1_Thiorhodococcus_drewsii_NiFe_Group_1d:0.03473042)0.9840:0.01721021)0.5990:0.00922424,WP_015282042_1_Thioflavicoccus_mobilis_NiFe_Group_1d:0.06397206)0.4700:0.00527157,WP_009149949_1_Thiorhodovibrio_sp_970_NiFe_Group_1d:0.07295830)0.3850:0.00488700,WP_020502968_1_Lamprocystis_purpurea_NiFe_Group_1d:0.06841417)0.9150:0.01178366,WP_002706872_1_Thiothrix_nivea_NiFe_Group_1d:0.08804856)0.6160:0.00850248,(WP_026610556_1_Methylocaldum_szegediense_NiFe_Group_1d:0.05583194,WP_017366017_1_Methylococcus_capsulatus_NiFe_Group_1d:0.05472082)1.0000:0.03471903)0.5190:0.01316364,WP_011629764_1_Alkalilimnicola_ehrlichii_NiFe_Group_1d:0.10971547)0.3310:0.00866952,(WP_011767509_1_Azoarcus_sp_BH72_NiFe_Group_1d:0.08247192,(WP_026685892_1_Azovibrio_restrictus_NiFe_Group_1d:0.06276300,(WP_028993715_1_Azonexus_hydrophilus_NiFe_Group_1d:0.03767148,WP_011289709_1_Dechloromonas_aromatica_NiFe_Group_1d:0.03590711)0.9990:0.02502965)1.0000:0.02889482)0.6900:0.02561223)0.1610:0.00218783,WP_002683184_1_Beggiatoa_alba_NiFe_Group_1d:0.11347257)0.2900:0.01142674,((WP_011388917_1_Rhodospirillum_rubrum_NiFe_Group_1d:0.12747711,WP_009540200_1_Caenispirillum_salinarum_NiFe_Group_1d:0.12630441)0.4520:0.00483459,(WP_028336746_1_Bradyrhizobium_elkanii_NiFe_Group_1d:0.10427844,((((WP_026783388_1_Pleomorphomonas_koreensis_NiFe_Group_1d:0.02225587,WP_026790280_1_Pleomorphomonas_oryzae_NiFe_Group_1d:0.02136829)1.0000:0.05358260,WP_016919626_1_Methylocystis_parvus_NiFe_Group_1d:0.06806169)0.2160:0.00305769,(WP_011156496_1_Rhodopseudomonas_palustris_NiFe_Group_1d:0.07766717,(WP_021130964_1_Phaeospirillum_fulvum_NiFe_Group_1d:0.02142458,WP_002725307_1_Phaeospirillum_molischianum_NiFe_Group_1d:0.02219958)1.0000:0.05152746)0.4780:0.00229046)0.4430:0.01396378,((((WP_026600032_1_Methylocystis_sp_LW5_NiFe_Group_1d:0.00503964,WP_024878508_1_Methylosinus_sp_LW3_NiFe_Group_1d:0.00334962)0.5810:0.00153185,WP_018266919_1_Methylosinus_sp_LW4_NiFe_Group_1d:0.00517956)1.0000:0.02062676,WP_003612200_1_Methylosinus_trichosporium_NiFe_Group_1d:0.02719203)1.0000:0.05148446,((((WP_028135606_1_Bradyrhizobium_japonicum_NiFe_Group_1d:0.02296480,WP_022723664_1_Rhodopseudomonas_sp_B29_NiFe_Group_1d:0.02401506)0.6190:0.00242738,WP_015668917_1_Bradyrhizobium_oligotrophicum_NiFe_Group_1d:0.02357933)1.0000:0.03677021,WP_014891816_1_Methylocystis_sp_SC2_NiFe_Group_1d:0.05970630)0.4890:0.00621548,((WP_028738633_1_Rhizobium_selenitireducens_NiFe_Group_1d:0.05923387,WP_006205723_1_Mesorhizobium_amorphae_NiFe_Group_1d:0.06157150)0.3920:0.00407308,(WP_020923409_1_Rhizobium_etli_NiFe_Group_1d:0.05743730,((WP_018240255_1_Ensifer_sp_BR816_NiFe_Group_1d:0.04002413,WP_018098934_1_Sinorhizobium_meliloti_NiFe_Group_1d:0.04890204)0.8340:0.01291446,(WP_028002579_1_Sinorhizobium_arboris_NiFe_Group_1d:0.03293761,(WP_018517046_1_Rhizobium_leguminosarum_NiFe_Group_1d:0.02398864,WP_022718972_1_Rhizobium_mongolense_NiFe_Group_1d:0.02634693)0.8990:0.00816977)0.7670:0.01015601)0.5590:0.00598145)0.8940:0.01236980)0.4890:0.00707260)0.9890:0.01712108)0.3320:0.00506048)0.5020:0.00635697)0.9750:0.02860493)0.2370:0.00026658)0.4190:0.00617983)0.4300:0.00766814)0.2800:0.00345047)0.2840:0.01074970)0.3330:0.01038934)0.7500:0.01472786)0.9930:0.01938922)0.9210:0.01758841)0.8530:0.01167200)0.3410:0.00049646)0.8900:0.01234158)0.4450:0.00393582)0.2690:0.00323422)0.8080:0.01162699)0.8370:0.01282416)0.4080:0.00174631)1.0000:0.03248260)0.8050:0.01432301)0.7110:0.01044273)0.3230:0.00947412)0.9080:0.01278085)0.3700:0.01435698)0.9870:0.03214134);
