# Supplementary material for: New globally distributed bacterial phyla within the FCB superphylum
Source: Nat Commun. 2022 Dec 6;13:7516. doi: 10.1038/s41467-022-34388-1 (PMC9727166; doi:10.1038/s41467-022-34388-1)
Supplement: Supplementary file 5 — source data 1-9 [file 41467_2022_34388_MOESM5_ESM.zip › Source Data/Supplementary Figure 1a GB abundance.xlsx]

## Sheet: GB abundance
All Bins			Novel genomes in sample
Rank	Abundance		Rank	Bin_abun
1	1.33051		2597	0.005226
2	1.30107		2133	0.00793563
3	1.27542		1230	0.0165863
4	1.22878		1621	0.0118464
5	1.20616		2385	0.00647903
6	1.1969		2902	0.00341288
7	1.16474		1298	0.0158582
8	1.10921		2760	0.00437655
9	1.00798		2177	0.00767216
10	0.581994		2774	0.00428189
11	0.555034		2321	0.00686553
12	0.548642		1380	0.0147199
13	0.547637		1639	0.0116961
14	0.545378		1556	0.012536
15	0.54511		2572	0.00536764
16	0.545106		2876	0.00357961
17	0.542163		2630	0.00505204
18	0.540107		1118	0.0182262
19	0.538415		1582	0.0122397
20	0.535856		2174	0.0076862
21	0.533122		1238	0.0165155
22	0.531896		2309	0.00694214
23	0.499599		1281	0.0160459
24	0.45992		2709	0.00465155
25	0.459599		1559	0.0124846
26	0.438343		2733	0.00452023
27	0.43583		1837	0.00999161
28	0.417024		2333	0.00681314
29	0.398988		2008	0.00875527
30	0.397082		2397	0.0064159
31	0.394967
32	0.388649
33	0.383288
34	0.378364
35	0.374523
36	0.373847
37	0.373696
38	0.36897
39	0.361803
40	0.360935
41	0.358107
42	0.348359
43	0.346424
44	0.330586
45	0.328882
46	0.315819
47	0.310565
48	0.298008
49	0.297361
50	0.295538
51	0.293131
52	0.292436
53	0.280058
54	0.27691
55	0.272194
56	0.270996
57	0.2704
58	0.270279
59	0.267733
60	0.267716
61	0.264564
62	0.264245
63	0.259382
64	0.258109
65	0.255912
66	0.255633
67	0.249541
68	0.248067
69	0.24737
70	0.239697
71	0.238544
72	0.23448
73	0.228686
74	0.22495
75	0.222892
76	0.216466
77	0.210433
78	0.207142
79	0.205876
80	0.203243
81	0.198382
82	0.196957
83	0.182578
84	0.176613
85	0.174148
86	0.173558
87	0.173111
88	0.173036
89	0.172973
90	0.172521
91	0.171311
92	0.171029
93	0.169598
94	0.158595
95	0.158558
96	0.155434
97	0.154045
98	0.152728
99	0.149516
100	0.148593
101	0.144784
102	0.143956
103	0.143594
104	0.14234
105	0.140503
106	0.14009
107	0.136466
108	0.135406
109	0.134502
110	0.13302
111	0.12944
112	0.125454
113	0.125211
114	0.120438
115	0.120188
116	0.119705
117	0.119063
118	0.118848
119	0.118565
120	0.118477
121	0.118211
122	0.118173
123	0.117562
124	0.117054
125	0.116257
126	0.116042
127	0.114501
128	0.112714
129	0.112529
130	0.112331
131	0.111987
132	0.11175
133	0.111721
134	0.111717
135	0.111484
136	0.109946
137	0.109639
138	0.108183
139	0.108045
140	0.10756
141	0.106723
142	0.106655
143	0.106422
144	0.106124
145	0.105376
146	0.105157
147	0.104912
148	0.104868
149	0.104794
150	0.104195
151	0.103744
152	0.103334
153	0.102884
154	0.102844
155	0.10272
156	0.102469
157	0.102317
158	0.102189
159	0.101338
160	0.101087
161	0.100542
162	0.100072
163	0.0999794
164	0.0997299
165	0.0994752
166	0.098588
167	0.0982115
168	0.0968937
169	0.0965403
170	0.095142
171	0.0943647
172	0.0942548
173	0.0940063
174	0.09366
175	0.0934997
176	0.0932586
177	0.0927374
178	0.092697
179	0.0925106
180	0.092218
181	0.0918237
182	0.0913394
183	0.0912397
184	0.0905721
185	0.0904744
186	0.0904622
187	0.0903614
188	0.0894954
189	0.0890801
190	0.0868842
191	0.086818
192	0.0858371
193	0.0857368
194	0.0855192
195	0.0853273
196	0.0851059
197	0.0848202
198	0.0846532
199	0.0835875
200	0.0831285
201	0.0830252
202	0.0828989
203	0.0815045
204	0.0803223
205	0.0802792
206	0.0800584
207	0.0794418
208	0.0792889
209	0.079266
210	0.079108
211	0.0788871
212	0.0788034
213	0.0778996
214	0.0771206
215	0.0770864
216	0.0765599
217	0.0759644
218	0.0757346
219	0.0756919
220	0.0750372
221	0.0739731
222	0.0737163
223	0.0735125
224	0.0733576
225	0.0731903
226	0.0730395
227	0.0730297
228	0.0726107
229	0.0721591
230	0.0721442
231	0.0719963
232	0.0715021
233	0.071437
234	0.0713804
235	0.0712464
236	0.0704514
237	0.0704153
238	0.0703823
239	0.0702424
240	0.0701105
241	0.0699917
242	0.0699312
243	0.0695285
244	0.0695204
245	0.0695154
246	0.0693283
247	0.0692527
248	0.0690761
249	0.0690198
250	0.0688782
251	0.0688392
252	0.0686786
253	0.0682944
254	0.0682389
255	0.0682173
256	0.0674463
257	0.0673955
258	0.0673602
259	0.0671259
260	0.0670595
261	0.0668557
262	0.0667736
263	0.0667447
264	0.0664844
265	0.0662562
266	0.0662117
267	0.0662014
268	0.0658546
269	0.0657734
270	0.0656401
271	0.0654594
272	0.0654347
273	0.0652841
274	0.0651282
275	0.0650621
276	0.0649818
277	0.0649558
278	0.0649059
279	0.0648832
280	0.0647209
281	0.0644866
282	0.0642387
283	0.0641268
284	0.0639869
285	0.0638725
286	0.063829
287	0.0632576
288	0.0632277
289	0.0631259
290	0.063046
291	0.0628962
292	0.0627971
293	0.0627248
294	0.0626737
295	0.0626122
296	0.0625622
297	0.0625304
298	0.0624623
299	0.0623114
300	0.062244
301	0.0621049
302	0.0620672
303	0.0619016
304	0.0614333
305	0.0614167
306	0.0609167
307	0.0607035
308	0.0606172
309	0.0605035
310	0.0603692
311	0.0600195
312	0.0599529
313	0.059636
314	0.0595226
315	0.0595122
316	0.0594968
317	0.0594813
318	0.0594151
319	0.05941
320	0.0593686
321	0.0593189
322	0.0592815
323	0.0592659
324	0.0591193
325	0.0590839
326	0.059011
327	0.0587911
328	0.058679
329	0.0586705
330	0.0585715
331	0.0585669
332	0.0584361
333	0.0582809
334	0.0581744
335	0.0579746
336	0.0578249
337	0.0574902
338	0.0572139
339	0.0571044
340	0.0568938
341	0.0564073
342	0.0563352
343	0.0562436
344	0.0560327
345	0.0559964
346	0.0558247
347	0.0555136
348	0.0554222
349	0.0554165
350	0.055406
351	0.0552431
352	0.0551631
353	0.0550448
354	0.0550174
355	0.0549639
356	0.0549408
357	0.0547562
358	0.0546517
359	0.0545918
360	0.0543878
361	0.054163
362	0.0538315
363	0.0535638
364	0.0535312
365	0.0532792
366	0.0525914
367	0.0524796
368	0.0524195
369	0.0523667
370	0.0523369
371	0.0522758
372	0.0522593
373	0.0521934
374	0.0521078
375	0.0520497
376	0.0519396
377	0.0519341
378	0.0519335
379	0.0518335
380	0.0517023
381	0.0515109
382	0.0514575
383	0.0513984
384	0.0512471
385	0.0511925
386	0.0511342
387	0.0508713
388	0.0508577
389	0.0507964
390	0.0507463
391	0.0507457
392	0.050735
393	0.0505983
394	0.0505699
395	0.0505449
396	0.0504091
397	0.0503708
398	0.0503378
399	0.0503329
400	0.0503308
401	0.0502718
402	0.0497924
403	0.0497869
404	0.0497169
405	0.0496904
406	0.0493029
407	0.0491088
408	0.0490034
409	0.0488183
410	0.0488152
411	0.0487152
412	0.0486754
413	0.0486467
414	0.0486324
415	0.0485471
416	0.0484694
417	0.048437
418	0.0483962
419	0.0483236
420	0.0480553
421	0.0480426
422	0.0478944
423	0.047878
424	0.0477488
425	0.0477183
426	0.0474987
427	0.0474659
428	0.0472014
429	0.0467808
430	0.0467272
431	0.0465945
432	0.0465167
433	0.0465004
434	0.0464809
435	0.0464435
436	0.0464253
437	0.0464161
438	0.0462516
439	0.046239
440	0.0461494
441	0.0460497
442	0.04595
443	0.045921
444	0.0457977
445	0.0454645
446	0.0454638
447	0.0452131
448	0.0447269
449	0.0445889
450	0.0445886
451	0.044553
452	0.0444557
453	0.0444311
454	0.044179
455	0.044163
456	0.0440271
457	0.0440124
458	0.0439052
459	0.0436852
460	0.0435919
461	0.0434521
462	0.0432974
463	0.0432217
464	0.0430483
465	0.0430472
466	0.0429856
467	0.042956
468	0.0428611
469	0.0428299
470	0.0426702
471	0.0425335
472	0.0424592
473	0.0423657
474	0.0423611
475	0.0422117
476	0.0421507
477	0.0420666
478	0.041889
479	0.0418782
480	0.0416806
481	0.0416
482	0.0415677
483	0.0414812
484	0.041466
485	0.0414473
486	0.0414193
487	0.041285
488	0.0412245
489	0.0411603
490	0.0410587
491	0.0410058
492	0.0409281
493	0.0409259
494	0.0407413
495	0.0405546
496	0.0404524
497	0.0403711
498	0.0402854
499	0.040239
500	0.0402137
501	0.0400911
502	0.0400887
503	0.0400467
504	0.0400248
505	0.0400094
506	0.0400064
507	0.0399898
508	0.0398923
509	0.0398462
510	0.0397697
511	0.0397364
512	0.0396732
513	0.0395009
514	0.0394664
515	0.0393866
516	0.0393731
517	0.0392593
518	0.0391972
519	0.0390855
520	0.0390454
521	0.0388644
522	0.0387172
523	0.038604
524	0.0385703
525	0.0385542
526	0.0383722
527	0.0382695
528	0.0382121
529	0.0380814
530	0.0379197
531	0.0379101
532	0.0378524
533	0.0377838
534	0.0372588
535	0.0372156
536	0.0371336
537	0.0370523
538	0.0369653
539	0.0368242
540	0.0366789
541	0.0366138
542	0.0365456
543	0.0365301
544	0.036523
545	0.0364768
546	0.0363645
547	0.0362681
548	0.0362304
549	0.0361318
550	0.0360332
551	0.0360319
552	0.0359621
553	0.0358922
554	0.0358886
555	0.0358459
556	0.0358166
557	0.0357759
558	0.0356968
559	0.0356791
560	0.0356533
561	0.0356402
562	0.0355675
563	0.0355357
564	0.0353875
565	0.0352994
566	0.0352804
567	0.0352361
568	0.0352273
569	0.0350633
570	0.0350192
571	0.0350109
572	0.0349494
573	0.0348332
574	0.0348164
575	0.0347843
576	0.0347643
577	0.034632
578	0.0345922
579	0.0345385
580	0.0344817
581	0.0343872
582	0.0342749
583	0.0342494
584	0.03402
585	0.0340094
586	0.0337329
587	0.0337146
588	0.0336835
589	0.0336751
590	0.0336495
591	0.0336468
592	0.0335868
593	0.0335323
594	0.0335272
595	0.03348
596	0.0334645
597	0.0331529
598	0.0329975
599	0.0329218
600	0.0328918
601	0.0328583
602	0.0328303
603	0.0328033
604	0.0327207
605	0.0327078
606	0.0326428
607	0.0326187
608	0.0325696
609	0.0324943
610	0.0324813
611	0.0324268
612	0.0323912
613	0.0323773
614	0.0323709
615	0.0322919
616	0.0322752
617	0.0319985
618	0.031844
619	0.0318192
620	0.0317408
621	0.0317249
622	0.0317234
623	0.0316772
624	0.0315488
625	0.0314514
626	0.0314345
627	0.0313833
628	0.0313099
629	0.0312933
630	0.0311288
631	0.0308838
632	0.0306813
633	0.030632
634	0.0306061
635	0.0305635
636	0.03051
637	0.0304817
638	0.0304626
639	0.0304459
640	0.0304116
641	0.0303666
642	0.0303421
643	0.0303172
644	0.0302938
645	0.0302671
646	0.0302083
647	0.0302004
648	0.0301962
649	0.0300319
650	0.0300297
651	0.029988
652	0.0299843
653	0.0299324
654	0.0299214
655	0.0298796
656	0.0297359
657	0.02968
658	0.0296754
659	0.0295985
660	0.0295719
661	0.029533
662	0.0294301
663	0.0293267
664	0.0292786
665	0.0292291
666	0.0292049
667	0.0291645
668	0.0291543
669	0.0291405
670	0.0291039
671	0.0290315
672	0.0289544
673	0.0287774
674	0.0287691
675	0.0287308
676	0.0287168
677	0.028648
678	0.0284461
679	0.0284354
680	0.0283794
681	0.0282744
682	0.0282636
683	0.0281744
684	0.0281598
685	0.0281531
686	0.0281277
687	0.0280953
688	0.028089
689	0.0280747
690	0.0280371
691	0.0280203
692	0.0279802
693	0.0279193
694	0.0279096
695	0.0279008
696	0.0278232
697	0.027799
698	0.0277923
699	0.0277871
700	0.0276734
701	0.0276047
702	0.0275812
703	0.0275763
704	0.0275688
705	0.0275352
706	0.0275054
707	0.0274917
708	0.0274733
709	0.027356
710	0.0273555
711	0.0273486
712	0.027348
713	0.027346
714	0.0273309
715	0.0273074
716	0.027306
717	0.0272799
718	0.027277
719	0.0272669
720	0.0272275
721	0.0272189
722	0.0271257
723	0.0270747
724	0.0270083
725	0.0269809
726	0.026974
727	0.026924
728	0.0269141
729	0.0269122
730	0.0268994
731	0.0268609
732	0.0268581
733	0.026847
734	0.0266932
735	0.0266864
736	0.0266837
737	0.0266759
738	0.0266648
739	0.0266544
740	0.0266402
741	0.0266281
742	0.0266052
743	0.0265245
744	0.0265245
745	0.026509
746	0.0264988
747	0.0264248
748	0.0264038
749	0.0264024
750	0.0263845
751	0.0263422
752	0.0263352
753	0.0262379
754	0.0262202
755	0.0261934
756	0.0261804
757	0.0261761
758	0.0261591
759	0.0261405
760	0.0260068
761	0.0259794
762	0.0259179
763	0.0258966
764	0.0258636
765	0.0257691
766	0.0257672
767	0.0256941
768	0.0256844
769	0.0256139
770	0.0255995
771	0.0255872
772	0.0255384
773	0.0255377
774	0.0254995
775	0.0254968
776	0.0253486
777	0.0253308
778	0.0253011
779	0.0252787
780	0.0252774
781	0.0252524
782	0.0252257
783	0.0251833
784	0.0251712
785	0.0251512
786	0.025133
787	0.0250705
788	0.0249847
789	0.0249555
790	0.0249544
791	0.0248608
792	0.0248439
793	0.0248028
794	0.0247556
795	0.0246855
796	0.0246802
797	0.0246105
798	0.0245941
799	0.0245486
800	0.0245361
801	0.0244708
802	0.0243817
803	0.0243662
804	0.0243561
805	0.0242659
806	0.0242549
807	0.0242282
808	0.0242189
809	0.0242025
810	0.024199
811	0.0241506
812	0.0241502
813	0.0241297
814	0.0241039
815	0.0240879
816	0.0240761
817	0.0240716
818	0.0240471
819	0.0240306
820	0.0239563
821	0.0239376
822	0.0239312
823	0.0238914
824	0.0238829
825	0.0238724
826	0.0237902
827	0.0237813
828	0.0237811
829	0.0237796
830	0.0237517
831	0.0237386
832	0.0237373
833	0.0236677
834	0.0236475
835	0.0236343
836	0.0236098
837	0.0235852
838	0.0235768
839	0.023524
840	0.0235192
841	0.0234564
842	0.0234483
843	0.0234469
844	0.0234413
845	0.0234234
846	0.0233693
847	0.0233496
848	0.0233314
849	0.0233279
850	0.0232935
851	0.0232527
852	0.0232207
853	0.0232178
854	0.0231948
855	0.0231846
856	0.0231802
857	0.0231698
858	0.0230743
859	0.0230722
860	0.0230721
861	0.0230616
862	0.0230473
863	0.0230392
864	0.0230252
865	0.0230196
866	0.0230163
867	0.0230049
868	0.0230031
869	0.0229858
870	0.0229734
871	0.0229392
872	0.0229265
873	0.0229217
874	0.0229195
875	0.0228964
876	0.0228804
877	0.0227419
878	0.022714
879	0.0226915
880	0.0226854
881	0.0226409
882	0.0226111
883	0.0225902
884	0.0225616
885	0.02253
886	0.0225108
887	0.022505
888	0.0224985
889	0.0224046
890	0.0224026
891	0.022346
892	0.0223379
893	0.0223046
894	0.0222653
895	0.0222374
896	0.0222269
897	0.022203
898	0.0221885
899	0.0221637
900	0.0221548
901	0.0220438
902	0.0220428
903	0.021991
904	0.0219669
905	0.0219347
906	0.0219335
907	0.0218761
908	0.0218587
909	0.0218243
910	0.0218201
911	0.0217615
912	0.0216536
913	0.021627
914	0.0216192
915	0.0216003
916	0.0215642
917	0.0215564
918	0.0215508
919	0.021524
920	0.0214805
921	0.0214599
922	0.0214254
923	0.0214158
924	0.0214
925	0.0213996
926	0.0213704
927	0.0213313
928	0.0213206
929	0.0213032
930	0.0212809
931	0.0212764
932	0.0212504
933	0.0212484
934	0.021238
935	0.0212101
936	0.0212005
937	0.021154
938	0.0211375
939	0.0211301
940	0.0211038
941	0.0211023
942	0.021099
943	0.0210715
944	0.0210712
945	0.0210562
946	0.0210196
947	0.0210145
948	0.0209988
949	0.020984
950	0.0209193
951	0.0209086
952	0.0209026
953	0.0208942
954	0.0208491
955	0.0208458
956	0.020833
957	0.0207657
958	0.0207321
959	0.0207232
960	0.0207116
961	0.0206903
962	0.0206882
963	0.0206155
964	0.0206052
965	0.0206045
966	0.0205956
967	0.0205759
968	0.0205657
969	0.0205605
970	0.0205546
971	0.0205464
972	0.0205348
973	0.0205313
974	0.0205222
975	0.0204966
976	0.0204939
977	0.0204756
978	0.0204738
979	0.0204646
980	0.0204594
981	0.0204541
982	0.0204318
983	0.0204263
984	0.0204232
985	0.0203879
986	0.0203657
987	0.0203582
988	0.020354
989	0.0203513
990	0.0203415
991	0.0203014
992	0.020293
993	0.020268
994	0.0202099
995	0.020199
996	0.0201939
997	0.0201827
998	0.0201813
999	0.0201713
1000	0.0201378
1001	0.0201096
1002	0.0201055
1003	0.0200845
1004	0.0200498
1005	0.020049
1006	0.0200327
1007	0.0200169
1008	0.0200122
1009	0.0200092
1010	0.0199786
1011	0.0199777
1012	0.0199773
1013	0.0199518
1014	0.0199421
1015	0.0199409
1016	0.0199404
1017	0.0199328
1018	0.0199285
1019	0.0198902
1020	0.0198715
1021	0.0198474
1022	0.0198183
1023	0.0198159
1024	0.0198067
1025	0.0198053
1026	0.0197596
1027	0.0197465
1028	0.0197147
1029	0.0197109
1030	0.0197071
1031	0.0196968
1032	0.0196936
1033	0.0196871
1034	0.0196579
1035	0.0196329
1036	0.0196217
1037	0.0196103
1038	0.0195823
1039	0.0195649
1040	0.0195526
1041	0.019543
1042	0.0195422
1043	0.019532
1044	0.0195
1045	0.0194931
1046	0.0194827
1047	0.0194819
1048	0.0194635
1049	0.0194608
1050	0.019445
1051	0.0194441
1052	0.0194372
1053	0.0194348
1054	0.0194341
1055	0.0194079
1056	0.0194064
1057	0.0193475
1058	0.0193344
1059	0.0193329
1060	0.019324
1061	0.0193176
1062	0.0193122
1063	0.0192829
1064	0.0192653
1065	0.0192522
1066	0.0191621
1067	0.0191559
1068	0.019154
1069	0.0191394
1070	0.0191369
1071	0.0191278
1072	0.0191276
1073	0.0190922
1074	0.01908
1075	0.0190706
1076	0.0190381
1077	0.0190355
1078	0.019007
1079	0.0189978
1080	0.0189652
1081	0.0189234
1082	0.0188849
1083	0.0188819
1084	0.018875
1085	0.0188654
1086	0.018856
1087	0.0187945
1088	0.018781
1089	0.0187584
1090	0.0187367
1091	0.0187358
1092	0.0187112
1093	0.0187084
1094	0.018697
1095	0.0186741
1096	0.0186544
1097	0.0186378
1098	0.0186346
1099	0.0186339
1100	0.0186293
1101	0.0186239
1102	0.0185906
1103	0.0185558
1104	0.0184879
1105	0.0184618
1106	0.0184511
1107	0.0184507
1108	0.0184189
1109	0.0183991
1110	0.0183741
1111	0.0183553
1112	0.018347
1113	0.0182869
1114	0.0182772
1115	0.0182428
1116	0.018234
1117	0.0182331
1118	0.0182262
1119	0.0182139
1120	0.0182123
1121	0.0182086
1122	0.0181929
1123	0.0181815
1124	0.0181609
1125	0.0181215
1126	0.0181081
1127	0.0180931
1128	0.0180931
1129	0.0180921
1130	0.0180547
1131	0.0180081
1132	0.0179674
1133	0.017954
1134	0.017942
1135	0.0179349
1136	0.0179108
1137	0.0178294
1138	0.0177755
1139	0.0177388
1140	0.0177332
1141	0.0177219
1142	0.0177137
1143	0.0177106
1144	0.0176825
1145	0.0176493
1146	0.0176487
1147	0.0176428
1148	0.0176168
1149	0.0176144
1150	0.0176132
1151	0.0176081
1152	0.0176077
1153	0.0176025
1154	0.0175525
1155	0.0175521
1156	0.0175234
1157	0.0175058
1158	0.0174554
1159	0.0174363
1160	0.0173987
1161	0.0173987
1162	0.0173922
1163	0.0173837
1164	0.0173835
1165	0.0173808
1166	0.0173688
1167	0.0173631
1168	0.0173586
1169	0.0173469
1170	0.0173453
1171	0.0173427
1172	0.0173103
1173	0.01727
1174	0.0172665
1175	0.0172585
1176	0.017252
1177	0.0172389
1178	0.0172386
1179	0.017233
1180	0.0172301
1181	0.017225
1182	0.0172101
1183	0.0171945
1184	0.0171871
1185	0.0171835
1186	0.0171701
1187	0.017168
1188	0.0171533
1189	0.0171514
1190	0.0171381
1191	0.0171351
1192	0.0170941
1193	0.0170813
1194	0.0170448
1195	0.0170178
1196	0.0170101
1197	0.0169771
1198	0.0169457
1199	0.0169347
1200	0.0169314
1201	0.0169245
1202	0.0169175
1203	0.0169174
1204	0.0168669
1205	0.0168644
1206	0.0168616
1207	0.0168573
1208	0.016857
1209	0.0168547
1210	0.0168454
1211	0.0168441
1212	0.0168371
1213	0.016828
1214	0.0167907
1215	0.0167729
1216	0.0167717
1217	0.0167662
1218	0.0167572
1219	0.016747
1220	0.0167457
1221	0.0167405
1222	0.0167317
1223	0.0167007
1224	0.0166989
1225	0.0166297
1226	0.0166249
1227	0.0166187
1228	0.0166011
1229	0.0166005
1230	0.0165863
1231	0.0165796
1232	0.0165371
1233	0.0165366
1234	0.0165363
1235	0.0165276
1236	0.0165247
1237	0.0165245
1238	0.0165155
1239	0.0164716
1240	0.0164685
1241	0.0164545
1242	0.0164541
1243	0.0164407
1244	0.0164363
1245	0.0164072
1246	0.0164063
1247	0.0163916
1248	0.0163837
1249	0.0163833
1250	0.0163822
1251	0.0163682
1252	0.0163575
1253	0.0163564
1254	0.0163092
1255	0.0162985
1256	0.0162957
1257	0.0162894
1258	0.0162863
1259	0.0162446
1260	0.0162344
1261	0.0162243
1262	0.0162076
1263	0.0161914
1264	0.0161854
1265	0.0161562
1266	0.016152
1267	0.0161514
1268	0.0161482
1269	0.0161393
1270	0.0161252
1271	0.0161104
1272	0.0161079
1273	0.0161053
1274	0.0161037
1275	0.016099
1276	0.0160964
1277	0.0160864
1278	0.0160799
1279	0.0160765
1280	0.0160486
1281	0.0160459
1282	0.0160421
1283	0.0160221
1284	0.0160101
1285	0.015975
1286	0.0159501
1287	0.0159421
1288	0.0159358
1289	0.0159344
1290	0.0159145
1291	0.0159144
1292	0.0159135
1293	0.0159132
1294	0.0158799
1295	0.0158772
1296	0.0158745
1297	0.0158689
1298	0.0158582
1299	0.0158547
1300	0.0158287
1301	0.0158197
1302	0.0158048
1303	0.0157923
1304	0.0157544
1305	0.0157181
1306	0.0157011
1307	0.0156949
1308	0.0156646
1309	0.0156585
1310	0.0156558
1311	0.0156511
1312	0.0156505
1313	0.0156174
1314	0.0156161
1315	0.0155994
1316	0.0155911
1317	0.0155724
1318	0.0155724
1319	0.0155425
1320	0.0155176
1321	0.0154985
1322	0.0154694
1323	0.015466
1324	0.0154575
1325	0.0154448
1326	0.0154243
1327	0.0154175
1328	0.0154169
1329	0.0153854
1330	0.0153797
1331	0.0153504
1332	0.0153475
1333	0.0153406
1334	0.0153375
1335	0.0153138
1336	0.0153008
1337	0.0152947
1338	0.0152941
1339	0.0152775
1340	0.0152685
1341	0.0152603
1342	0.0152571
1343	0.015252
1344	0.0152063
1345	0.0151902
1346	0.0151891
1347	0.0151809
1348	0.0151469
1349	0.0151422
1350	0.015125
1351	0.0151144
1352	0.0151086
1353	0.0150911
1354	0.0150808
1355	0.0150739
1356	0.0150668
1357	0.0150595
1358	0.015057
1359	0.0150502
1360	0.0150457
1361	0.0150302
1362	0.015018
1363	0.0150117
1364	0.0150016
1365	0.0149418
1366	0.0149317
1367	0.0149176
1368	0.0149156
1369	0.0148916
1370	0.0148893
1371	0.0148823
1372	0.0148687
1373	0.0148295
1374	0.0148236
1375	0.0148156
1376	0.0148077
1377	0.0147857
1378	0.0147764
1379	0.0147241
1380	0.0147199
1381	0.0146962
1382	0.0146641
1383	0.0146583
1384	0.0146525
1385	0.0146513
1386	0.0146477
1387	0.0146389
1388	0.0146326
1389	0.0146317
1390	0.0146301
1391	0.0145887
1392	0.0145851
1393	0.0145656
1394	0.0145552
1395	0.0145547
1396	0.0145282
1397	0.0145165
1398	0.0145123
1399	0.0145099
1400	0.0145039
1401	0.0144871
1402	0.0144794
1403	0.014471
1404	0.0144693
1405	0.014464
1406	0.0144195
1407	0.0144114
1408	0.0144013
1409	0.0143915
1410	0.0143743
1411	0.0143516
1412	0.0143469
1413	0.0142803
1414	0.014275
1415	0.0142727
1416	0.0142694
1417	0.0142602
1418	0.0142569
1419	0.0142513
1420	0.0142512
1421	0.0142454
1422	0.0142382
1423	0.0142282
1424	0.0142197
1425	0.0142191
1426	0.0142132
1427	0.0142005
1428	0.0141926
1429	0.0141798
1430	0.0141658
1431	0.0141257
1432	0.0141048
1433	0.0140994
1434	0.0140927
1435	0.0140864
1436	0.0140782
1437	0.0140598
1438	0.0140515
1439	0.0140503
1440	0.0140479
1441	0.0140373
1442	0.0140037
1443	0.0139785
1444	0.0139615
1445	0.0139601
1446	0.0139508
1447	0.0139243
1448	0.0138856
1449	0.0138787
1450	0.013869
1451	0.0138528
1452	0.0138423
1453	0.0138347
1454	0.0138324
1455	0.0138009
1456	0.0138002
1457	0.0137978
1458	0.0137916
1459	0.0137812
1460	0.0137695
1461	0.0137655
1462	0.013762
1463	0.013749
1464	0.0136743
1465	0.0136626
1466	0.0136562
1467	0.013618
1468	0.0136006
1469	0.0135677
1470	0.0135662
1471	0.0135523
1472	0.0135322
1473	0.0135292
1474	0.0135274
1475	0.0135209
1476	0.0135195
1477	0.0135146
1478	0.013512
1479	0.0135079
1480	0.013485
1481	0.0134847
1482	0.0134703
1483	0.0134694
1484	0.0134665
1485	0.0134589
1486	0.0134572
1487	0.0134389
1488	0.0134384
1489	0.0133869
1490	0.0133737
1491	0.0133616
1492	0.013322
1493	0.0133158
1494	0.0133136
1495	0.0133106
1496	0.0132998
1497	0.0132883
1498	0.0132574
1499	0.0132497
1500	0.0132361
1501	0.0132238
1502	0.0132074
1503	0.0131705
1504	0.0131671
1505	0.0131546
1506	0.0131461
1507	0.0131443
1508	0.0131416
1509	0.0131194
1510	0.0131186
1511	0.013112
1512	0.0131117
1513	0.0131103
1514	0.0131054
1515	0.013097
1516	0.0130847
1517	0.0130811
1518	0.0130728
1519	0.0130693
1520	0.0130682
1521	0.0130478
1522	0.0130348
1523	0.013034
1524	0.0130329
1525	0.0130321
1526	0.0129796
1527	0.0129724
1528	0.0129713
1529	0.0128854
1530	0.0128822
1531	0.0128735
1532	0.0128533
1533	0.0128506
1534	0.0128478
1535	0.0128472
1536	0.0128409
1537	0.0128396
1538	0.0128278
1539	0.0128194
1540	0.0128032
1541	0.0127914
1542	0.0127906
1543	0.0127612
1544	0.0127316
1545	0.0127209
1546	0.0126445
1547	0.0126233
1548	0.0126033
1549	0.0125996
1550	0.0125706
1551	0.0125702
1552	0.0125648
1553	0.0125563
1554	0.0125538
1555	0.0125383
1556	0.012536
1557	0.012523
1558	0.0125137
1559	0.0124846
1560	0.0124829
1561	0.0124811
1562	0.0124738
1563	0.0124502
1564	0.0124211
1565	0.0124161
1566	0.0124156
1567	0.0124151
1568	0.0123993
1569	0.0123818
1570	0.0123736
1571	0.0123628
1572	0.012347
1573	0.0123411
1574	0.01232
1575	0.0123062
1576	0.0123028
1577	0.0122808
1578	0.0122767
1579	0.0122733
1580	0.0122578
1581	0.0122472
1582	0.0122397
1583	0.0122226
1584	0.0122054
1585	0.0121971
1586	0.0121846
1587	0.0121626
1588	0.0121208
1589	0.0121175
1590	0.0121173
1591	0.0121004
1592	0.0120897
1593	0.0120841
1594	0.0120683
1595	0.0120589
1596	0.0120565
1597	0.0120445
1598	0.0120443
1599	0.0120418
1600	0.0120318
1601	0.0120312
1602	0.012016
1603	0.0119855
1604	0.0119837
1605	0.0119789
1606	0.0119617
1607	0.0119579
1608	0.0119543
1609	0.0119388
1610	0.0119065
1611	0.0119063
1612	0.0118994
1613	0.0118867
1614	0.0118864
1615	0.0118797
1616	0.0118786
1617	0.0118731
1618	0.0118691
1619	0.0118679
1620	0.0118646
1621	0.0118464
1622	0.0118378
1623	0.011829
1624	0.0118258
1625	0.0118193
1626	0.011814
1627	0.0118118
1628	0.0117968
1629	0.0117887
1630	0.0117693
1631	0.0117469
1632	0.0117437
1633	0.0117403
1634	0.0117385
1635	0.0117313
1636	0.0117192
1637	0.011699
1638	0.0116974
1639	0.0116961
1640	0.0116943
1641	0.0116844
1642	0.0116682
1643	0.0116608
1644	0.0116436
1645	0.0116402
1646	0.0116371
1647	0.0116255
1648	0.0116039
1649	0.0116031
1650	0.0115866
1651	0.0115859
1652	0.0115834
1653	0.0115516
1654	0.0115452
1655	0.0115357
1656	0.0115269
1657	0.0115184
1658	0.0115068
1659	0.0115018
1660	0.0114869
1661	0.0114848
1662	0.0114467
1663	0.0114286
1664	0.0114083
1665	0.0114008
1666	0.0113808
1667	0.0113794
1668	0.0113766
1669	0.011372
1670	0.0113671
1671	0.0113496
1672	0.0113411
1673	0.0113382
1674	0.0113367
1675	0.0113251
1676	0.0113117
1677	0.0112947
1678	0.0112862
1679	0.0112659
1680	0.0112581
1681	0.0112276
1682	0.0112154
1683	0.0112062
1684	0.0111959
1685	0.011184
1686	0.0111661
1687	0.0111601
1688	0.0111492
1689	0.0111414
1690	0.0111349
1691	0.0111286
1692	0.0110987
1693	0.0110976
1694	0.0110878
1695	0.0110771
1696	0.011075
1697	0.0110716
1698	0.0110592
1699	0.0110402
1700	0.0110382
1701	0.0110356
1702	0.0110315
1703	0.0110311
1704	0.0110131
1705	0.0110068
1706	0.0110043
1707	0.0110035
1708	0.011001
1709	0.0109968
1710	0.0109941
1711	0.0109814
1712	0.0109797
1713	0.0109563
1714	0.0109456
1715	0.0109346
1716	0.0109249
1717	0.010917
1718	0.0109158
1719	0.0109058
1720	0.0108784
1721	0.0108769
1722	0.0108727
1723	0.0108714
1724	0.0108511
1725	0.010843
1726	0.0108393
1727	0.0108227
1728	0.0108095
1729	0.0108033
1730	0.0107952
1731	0.0107949
1732	0.0107654
1733	0.0107521
1734	0.0107444
1735	0.0107364
1736	0.0107268
1737	0.0107228
1738	0.0107159
1739	0.0107144
1740	0.0106992
1741	0.0106823
1742	0.0106662
1743	0.0106623
1744	0.0106503
1745	0.0106496
1746	0.01064
1747	0.0106121
1748	0.0106051
1749	0.0105984
1750	0.0105907
1751	0.0105886
1752	0.0105877
1753	0.010584
1754	0.0105794
1755	0.010569
1756	0.010558
1757	0.0105512
1758	0.0105388
1759	0.0105387
1760	0.0105281
1761	0.0105126
1762	0.0105124
1763	0.0105103
1764	0.0105063
1765	0.010504
1766	0.010491
1767	0.0104807
1768	0.0104803
1769	0.0104793
1770	0.010468
1771	0.0104662
1772	0.0104541
1773	0.0104516
1774	0.0104474
1775	0.0104382
1776	0.0104327
1777	0.0104308
1778	0.0104292
1779	0.0104267
1780	0.0104228
1781	0.0104169
1782	0.0104078
1783	0.0104057
1784	0.010403
1785	0.0104008
1786	0.0103965
1787	0.0103852
1788	0.0103851
1789	0.0103844
1790	0.0103788
1791	0.0103487
1792	0.0103416
1793	0.010277
1794	0.0102471
1795	0.0102447
1796	0.0102422
1797	0.0102395
1798	0.0102394
1799	0.0102099
1800	0.0102085
1801	0.0102024
1802	0.0101939
1803	0.0101878
1804	0.010187
1805	0.0101858
1806	0.0101791
1807	0.0101775
1808	0.0101689
1809	0.0101641
1810	0.0101505
1811	0.0101491
1812	0.0101401
1813	0.0101305
1814	0.0101284
1815	0.0101283
1816	0.0101246
1817	0.0101179
1818	0.0101172
1819	0.0101154
1820	0.0101096
1821	0.0100871
1822	0.0100864
1823	0.0100717
1824	0.010067
1825	0.0100628
1826	0.0100595
1827	0.0100581
1828	0.010054
1829	0.0100389
1830	0.0100324
1831	0.0100138
1832	0.0100101
1833	0.0100097
1834	0.00999899
1835	0.00999609
1836	0.00999258
1837	0.00999161
1838	0.00998911
1839	0.00998542
1840	0.00997522
1841	0.00995969
1842	0.00995466
1843	0.00994715
1844	0.00994635
1845	0.00994605
1846	0.00994328
1847	0.00993838
1848	0.00990574
1849	0.0099042
1850	0.00989629
1851	0.00989295
1852	0.0098889
1853	0.0098813
1854	0.00987908
1855	0.00987762
1856	0.00986654
1857	0.00986503
1858	0.00985701
1859	0.00985066
1860	0.00983173
1861	0.00982936
1862	0.00981114
1863	0.00980595
1864	0.00980459
1865	0.00974569
1866	0.00974516
1867	0.00974334
1868	0.00973735
1869	0.00973542
1870	0.0097192
1871	0.00971609
1872	0.00971388
1873	0.00970355
1874	0.00970271
1875	0.00970063
1876	0.00970054
1877	0.0096981
1878	0.0096907
1879	0.00968739
1880	0.00968391
1881	0.00968182
1882	0.0096691
1883	0.00966795
1884	0.00966222
1885	0.00965263
1886	0.00962714
1887	0.00961951
1888	0.00961585
1889	0.00961239
1890	0.00960487
1891	0.00959941
1892	0.00959926
1893	0.00959335
1894	0.00959099
1895	0.00956993
1896	0.00956912
1897	0.00956809
1898	0.0095626
1899	0.00955675
1900	0.00955468
1901	0.00955226
1902	0.00954622
1903	0.0095461
1904	0.00954011
1905	0.00953906
1906	0.00952363
1907	0.00951547
1908	0.00950427
1909	0.0095023
1910	0.0095007
1911	0.00949039
1912	0.00948956
1913	0.00946033
1914	0.00944847
1915	0.00944846
1916	0.00944844
1917	0.00943997
1918	0.00942141
1919	0.00942004
1920	0.00941827
1921	0.00940697
1922	0.00940514
1923	0.0093979
1924	0.00939451
1925	0.00939417
1926	0.0093922
1927	0.00938444
1928	0.0093677
1929	0.00934769
1930	0.00931227
1931	0.00930472
1932	0.00928035
1933	0.00928004
1934	0.00926945
1935	0.00924943
1936	0.0092018
1937	0.00919528
1938	0.0091898
1939	0.00918575
1940	0.00917886
1941	0.00917613
1942	0.00917423
1943	0.00917028
1944	0.00915901
1945	0.00915774
1946	0.00912512
1947	0.00912191
1948	0.00912046
1949	0.00911311
1950	0.00910249
1951	0.00910211
1952	0.00908815
1953	0.00907794
1954	0.00907562
1955	0.0090672
1956	0.00906332
1957	0.009061
1958	0.00905787
1959	0.00904961
1960	0.00904417
1961	0.00903345
1962	0.00902899
1963	0.00902827
1964	0.00902324
1965	0.0090175
1966	0.00901453
1967	0.00901166
1968	0.00901079
1969	0.00900692
1970	0.00900486
1971	0.00900205
1972	0.00896294
1973	0.00896218
1974	0.00896106
1975	0.00895968
1976	0.00895561
1977	0.00895305
1978	0.00893008
1979	0.00892424
1980	0.00891289
1981	0.00891012
1982	0.00890922
1983	0.00890047
1984	0.00888815
1985	0.00888679
1986	0.00888365
1987	0.00885682
1988	0.00884963
1989	0.00884116
1990	0.00883723
1991	0.00883647
1992	0.00883544
1993	0.00882995
1994	0.00882944
1995	0.00881917
1996	0.00881559
1997	0.00881449
1998	0.00881294
[truncated: 996 more rows]
