# Supplementary material for: New globally distributed bacterial phyla within the FCB superphylum
Source: Nat Commun. 2022 Dec 6;13:7516. doi: 10.1038/s41467-022-34388-1 (PMC9727166; doi:10.1038/s41467-022-34388-1)
Supplement: Supplementary file 5 — source data 1-9 [file 41467_2022_34388_MOESM5_ESM.zip › Source Data/Supplementary Figure 1b BS abundance.xlsx]

## Sheet: BS abundance
All Bins			Novel genomes in sample
Rank	Abundance		Rank	Bin_abun
1	0.250356		4234	0.00541635
2	0.244438		4572	0.00440619
3	0.24074		4578	0.0043933
4	0.240498		5201	0.00174179
5	0.23971		5192	0.00185128
6	0.23953		2651	0.0110001
7	0.235535		2693	0.0108266
8	0.235427		4422	0.00487571
9	0.234972		5000	0.00291859
10	0.234309		4568	0.00442041
11	0.234308		4957	0.00306572
12	0.234085		4692	0.00401247
13	0.232968		4778	0.00369758
14	0.230234		5032	0.00272271
15	0.227793
16	0.215398
17	0.185837
18	0.18556
19	0.185533
20	0.18526
21	0.185077
22	0.184987
23	0.184968
24	0.184652
25	0.183381
26	0.183347
27	0.183208
28	0.182011
29	0.181502
30	0.18124
31	0.180899
32	0.180095
33	0.179931
34	0.179911
35	0.179
36	0.178349
37	0.178088
38	0.162269
39	0.160872
40	0.158643
41	0.158616
42	0.158416
43	0.157991
44	0.15758
45	0.156907
46	0.155875
47	0.155477
48	0.155459
49	0.155199
50	0.155097
51	0.154191
52	0.153006
53	0.152725
54	0.152562
55	0.152492
56	0.152454
57	0.152394
58	0.151814
59	0.151553
60	0.1514
61	0.151276
62	0.151014
63	0.150009
64	0.149899
65	0.149197
66	0.149179
67	0.148586
68	0.148507
69	0.146006
70	0.145388
71	0.14444
72	0.143735
73	0.143185
74	0.143086
75	0.143042
76	0.142302
77	0.141839
78	0.141406
79	0.141163
80	0.140992
81	0.140206
82	0.140198
83	0.139818
84	0.13847
85	0.137923
86	0.137428
87	0.132498
88	0.119226
89	0.119218
90	0.11901
91	0.118999
92	0.118586
93	0.118521
94	0.118456
95	0.118447
96	0.118439
97	0.118424
98	0.118242
99	0.118198
100	0.118179
101	0.118018
102	0.117902
103	0.114779
104	0.113538
105	0.113271
106	0.111612
107	0.110934
108	0.109209
109	0.107987
110	0.106156
111	0.105221
112	0.105105
113	0.104824
114	0.102157
115	0.101831
116	0.101239
117	0.101132
118	0.100186
119	0.100038
120	0.0992417
121	0.0988681
122	0.0982114
123	0.0979686
124	0.0973898
125	0.0973835
126	0.0973424
127	0.0970974
128	0.0960269
129	0.0955829
130	0.0952803
131	0.0951589
132	0.0950963
133	0.0950285
134	0.0946762
135	0.0946351
136	0.0945145
137	0.094488
138	0.0944555
139	0.0943429
140	0.0943428
141	0.0943334
142	0.094091
143	0.0939296
144	0.0932314
145	0.093186
146	0.0931417
147	0.0928587
148	0.0926427
149	0.0911022
150	0.0902904
151	0.0895816
152	0.0876816
153	0.0874764
154	0.0871644
155	0.0871257
156	0.0869767
157	0.0868757
158	0.0866393
159	0.0866375
160	0.086491
161	0.0860399
162	0.0859021
163	0.0852181
164	0.0851213
165	0.0849767
166	0.084945
167	0.0849291
168	0.0848661
169	0.0845879
170	0.0840759
171	0.083881
172	0.0838461
173	0.0837462
174	0.0837166
175	0.0836482
176	0.0830084
177	0.0819199
178	0.0819019
179	0.0817622
180	0.0817189
181	0.0816057
182	0.0815843
183	0.0814706
184	0.0813544
185	0.08129
186	0.081091
187	0.0810215
188	0.0810088
189	0.0809699
190	0.080747
191	0.0803629
192	0.0801343
193	0.0799176
194	0.0796902
195	0.0796508
196	0.0795609
197	0.0795121
198	0.079418
199	0.0793804
200	0.0791444
201	0.0789969
202	0.0789196
203	0.0789105
204	0.0784462
205	0.0782003
206	0.0781275
207	0.0771666
208	0.0771226
209	0.0769288
210	0.0764534
211	0.0762034
212	0.0761847
213	0.0761236
214	0.0758644
215	0.0757169
216	0.0755488
217	0.0752523
218	0.0752168
219	0.0749426
220	0.0748557
221	0.0747648
222	0.0747528
223	0.074652
224	0.0746005
225	0.074143
226	0.0740128
227	0.0737162
228	0.0735584
229	0.0731623
230	0.0731574
231	0.0731225
232	0.0719573
233	0.0717582
234	0.0716803
235	0.0716184
236	0.0713722
237	0.0712126
238	0.0707623
239	0.0699925
240	0.0698313
241	0.0696226
242	0.0695378
243	0.0689679
244	0.0683507
245	0.0682732
246	0.0678469
247	0.0675084
248	0.0658378
249	0.0658167
250	0.0656895
251	0.0655789
252	0.0649629
253	0.064774
254	0.0645016
255	0.0644209
256	0.0643569
257	0.064348
258	0.0642366
259	0.06418
260	0.0640129
261	0.063876
262	0.0638217
263	0.0637753
264	0.0637215
265	0.0636805
266	0.0636319
267	0.0635811
268	0.0634702
269	0.0634083
270	0.0633684
271	0.0633595
272	0.063177
273	0.0631746
274	0.0631086
275	0.0630589
276	0.0630538
277	0.062975
278	0.0629363
279	0.0629246
280	0.0627881
281	0.0626589
282	0.062505
283	0.0623948
284	0.0623777
285	0.0623442
286	0.0614932
287	0.0612233
288	0.0611115
289	0.0611046
290	0.0610787
291	0.0609399
292	0.0608783
293	0.0608736
294	0.0606687
295	0.0605454
296	0.0605322
297	0.0605168
298	0.060068
299	0.0596396
300	0.0596158
301	0.0594098
302	0.0592847
303	0.0592703
304	0.0591343
305	0.0585714
306	0.0585711
307	0.0584783
308	0.0584781
309	0.0584633
310	0.0583875
311	0.0583731
312	0.0583606
313	0.0582424
314	0.0582303
315	0.0582049
316	0.0581064
317	0.0580504
318	0.0580045
319	0.0579927
320	0.057943
321	0.0579049
322	0.0577653
323	0.0576708
324	0.0575775
325	0.0575746
326	0.0575505
327	0.0575012
328	0.0574624
329	0.0573195
330	0.0569178
331	0.0568709
332	0.0568695
333	0.0566831
334	0.0564578
335	0.0563641
336	0.0563579
337	0.0561192
338	0.0559343
339	0.0559171
340	0.055855
341	0.0558517
342	0.0558273
343	0.0556467
344	0.055586
345	0.0555286
346	0.0551305
347	0.054968
348	0.0549003
349	0.0547139
350	0.0546456
351	0.0544962
352	0.0543344
353	0.0543176
354	0.054097
355	0.0538857
356	0.0536853
357	0.0536582
358	0.0533867
359	0.0530265
360	0.0529699
361	0.052779
362	0.0526724
363	0.0521995
364	0.0521699
365	0.0520683
366	0.0520472
367	0.0518164
368	0.0517668
369	0.0515623
370	0.051432
371	0.0512466
372	0.051206
373	0.0511638
374	0.0511388
375	0.0507776
376	0.0506944
377	0.0505756
378	0.0497099
379	0.0494637
380	0.0492413
381	0.0489355
382	0.0484064
383	0.0480116
384	0.0479888
385	0.0478816
386	0.0478064
387	0.0476832
388	0.0475972
389	0.0474675
390	0.047425
391	0.047296
392	0.0472849
393	0.0472403
394	0.0471491
395	0.047133
396	0.0469092
397	0.0468747
398	0.0467847
399	0.0466671
400	0.0466606
401	0.0466349
402	0.0465993
403	0.0461517
404	0.0461007
405	0.0451969
406	0.0449323
407	0.0447739
408	0.0447304
409	0.0446763
410	0.0445872
411	0.0442722
412	0.0441991
413	0.0441319
414	0.0440106
415	0.0437793
416	0.0437677
417	0.043753
418	0.0436956
419	0.0436772
420	0.0436471
421	0.043576
422	0.0435713
423	0.043558
424	0.0435506
425	0.0434794
426	0.0434616
427	0.0434338
428	0.0431391
429	0.0431268
430	0.0430646
431	0.0428009
432	0.0427293
433	0.042674
434	0.0426034
435	0.0424056
436	0.042358
437	0.0423401
438	0.0422109
439	0.042139
440	0.042113
441	0.0420205
442	0.0419793
443	0.0419597
444	0.0419141
445	0.0417485
446	0.041744
447	0.0416835
448	0.0416576
449	0.0416339
450	0.0413267
451	0.0413007
452	0.0412784
453	0.0412111
454	0.0411898
455	0.0411874
456	0.0411731
457	0.0411184
458	0.0410903
459	0.0410511
460	0.0410182
461	0.0410171
462	0.0408116
463	0.0407485
464	0.0407397
465	0.0407229
466	0.0406935
467	0.0405817
468	0.0403915
469	0.0402984
470	0.0400584
471	0.0400386
472	0.0396638
473	0.0395228
474	0.0394626
475	0.0394576
476	0.0394397
477	0.0394348
478	0.0394253
479	0.0394197
480	0.0392641
481	0.0391724
482	0.0391401
483	0.0391382
484	0.0391081
485	0.039071
486	0.0390597
487	0.0390559
488	0.0390254
489	0.0390248
490	0.039016
491	0.0389275
492	0.0389027
493	0.0388714
494	0.038821
495	0.0384553
496	0.0384411
497	0.0384398
498	0.0384233
499	0.0384105
500	0.038348
501	0.0382712
502	0.0377031
503	0.0375679
504	0.0375655
505	0.0375605
506	0.0374713
507	0.0373855
508	0.0373752
509	0.0372327
510	0.0371642
511	0.0371555
512	0.0371191
513	0.0370779
514	0.0370482
515	0.0369752
516	0.0369625
517	0.0368064
518	0.0367127
519	0.0366847
520	0.0366668
521	0.0366524
522	0.0365979
523	0.0365722
524	0.0364832
525	0.0364196
526	0.0363424
527	0.0362863
528	0.0362817
529	0.0362799
530	0.0362681
531	0.0362362
532	0.0362259
533	0.0361793
534	0.0361734
535	0.0361585
536	0.0361469
537	0.0360877
538	0.0360366
539	0.0360048
540	0.0359759
541	0.0359254
542	0.0359076
543	0.0359036
544	0.0357755
545	0.0357391
546	0.0356532
547	0.0355829
548	0.0355471
549	0.0355187
550	0.0354324
551	0.0354277
552	0.0353659
553	0.035279
554	0.0352429
555	0.0352088
556	0.0351951
557	0.0351431
558	0.0350693
559	0.0350675
560	0.0349651
561	0.0348004
562	0.034766
563	0.0347197
564	0.034709
565	0.0346962
566	0.0346214
567	0.0346135
568	0.0345572
569	0.0345487
570	0.0345427
571	0.0343812
572	0.0343529
573	0.0342983
574	0.03425
575	0.0342364
576	0.034064
577	0.034008
578	0.0339944
579	0.0338076
580	0.0337623
581	0.03374
582	0.0335466
583	0.03352
584	0.0334942
585	0.0334306
586	0.0334291
587	0.0333853
588	0.033316
589	0.0332886
590	0.0331525
591	0.0331302
592	0.0330948
593	0.033083
594	0.0330621
595	0.0328362
596	0.0327547
597	0.0327371
598	0.0326663
599	0.0325826
600	0.0325673
601	0.0325625
602	0.0325003
603	0.0324875
604	0.0324123
605	0.0323896
606	0.0322051
607	0.0321291
608	0.0320725
609	0.0320407
610	0.0320301
611	0.0320115
612	0.03197
613	0.031932
614	0.0319039
615	0.0318924
616	0.0318887
617	0.0318511
618	0.0318281
619	0.0318237
620	0.0318135
621	0.0318078
622	0.0317626
623	0.0317561
624	0.0317406
625	0.0317403
626	0.031735
627	0.0317143
628	0.0316018
629	0.0315935
630	0.0315717
631	0.0315604
632	0.031544
633	0.0315133
634	0.0314829
635	0.0314822
636	0.0314436
637	0.0314199
638	0.0314178
639	0.0313873
640	0.0313163
641	0.0312972
642	0.0312908
643	0.0312792
644	0.0312781
645	0.0312716
646	0.0312541
647	0.0311725
648	0.0311716
649	0.0311313
650	0.0310925
651	0.0310611
652	0.0310485
653	0.0309686
654	0.0309172
655	0.030846
656	0.0308023
657	0.0307803
658	0.0307585
659	0.0307366
660	0.0307288
661	0.0307036
662	0.0306907
663	0.0306711
664	0.0306566
665	0.0306516
666	0.0306474
667	0.0306394
668	0.0306145
669	0.0305981
670	0.0305048
671	0.0304855
672	0.0304484
673	0.0303732
674	0.0303543
675	0.0302664
676	0.0302313
677	0.0302102
678	0.0301977
679	0.0301903
680	0.0301473
681	0.0301305
682	0.0300978
683	0.0300823
684	0.030051
685	0.0300307
686	0.029974
687	0.0299544
688	0.0299322
689	0.0299174
690	0.0298578
691	0.029847
692	0.0298345
693	0.0298329
694	0.0298146
695	0.0298124
696	0.0297994
697	0.0297873
698	0.029739
699	0.0297132
700	0.0297019
701	0.0297015
702	0.0296124
703	0.0295799
704	0.0295216
705	0.029516
706	0.029496
707	0.0294683
708	0.029462
709	0.0294455
710	0.0292952
711	0.0292946
712	0.0291427
713	0.0290692
714	0.0290505
715	0.0290488
716	0.0289997
717	0.0289942
718	0.0289848
719	0.0289065
720	0.0288487
721	0.0287362
722	0.0287105
723	0.0286917
724	0.0286656
725	0.0286472
726	0.0285564
727	0.0285383
728	0.028514
729	0.0284692
730	0.028314
731	0.0282899
732	0.0282875
733	0.0282696
734	0.028268
735	0.0282466
736	0.0282418
737	0.0282361
738	0.0281669
739	0.0281298
740	0.0280971
741	0.0280159
742	0.0280103
743	0.0279849
744	0.0279767
745	0.027932
746	0.0279131
747	0.0278643
748	0.0277336
749	0.0275987
750	0.0275843
751	0.0275577
752	0.0275492
753	0.0275247
754	0.0275192
755	0.0274466
756	0.0274435
757	0.0274273
758	0.0274179
759	0.0274085
760	0.0273889
761	0.0273801
762	0.0273449
763	0.0273381
764	0.0273063
765	0.0272879
766	0.0272568
767	0.0272449
768	0.0271908
769	0.027181
770	0.0271068
771	0.0270932
772	0.0270826
773	0.0270406
774	0.0270332
775	0.0270211
776	0.0269995
777	0.0269652
778	0.0269404
779	0.0269077
780	0.0268667
781	0.0268527
782	0.0268308
783	0.0268197
784	0.0267801
785	0.0267517
786	0.0267466
787	0.0267397
788	0.026729
789	0.0267254
790	0.0267203
791	0.0266954
792	0.0266601
793	0.02666
794	0.0266583
795	0.0266132
796	0.0265996
797	0.0265946
798	0.0265822
799	0.0265815
800	0.0265661
801	0.0265627
802	0.0265476
803	0.0265276
804	0.0265191
805	0.026505
806	0.0264554
807	0.026445
808	0.0264266
809	0.0264197
810	0.0263801
811	0.0263739
812	0.0263166
813	0.026307
814	0.0263043
815	0.026294
816	0.0262856
817	0.0262692
818	0.0262647
819	0.0262553
820	0.0262498
821	0.0262231
822	0.0262053
823	0.0262035
824	0.0261904
825	0.0261849
826	0.0261754
827	0.026142
828	0.0261414
829	0.0261333
830	0.0261203
831	0.026103
832	0.0260857
833	0.0260791
834	0.0260729
835	0.026063
836	0.0260534
837	0.0260066
838	0.0259977
839	0.0259918
840	0.0259896
841	0.0259647
842	0.0259478
843	0.0258847
844	0.0258768
845	0.0258677
846	0.0258515
847	0.0258433
848	0.0258375
849	0.0258261
850	0.0258006
851	0.0257952
852	0.0257936
853	0.0257799
854	0.0257394
855	0.025716
856	0.0257032
857	0.0256838
858	0.0256826
859	0.0256776
860	0.0256757
861	0.0256623
862	0.0256542
863	0.0256389
864	0.0256334
865	0.0256318
866	0.0255794
867	0.0255714
868	0.0255617
869	0.0255551
870	0.0255477
871	0.0255454
872	0.0255408
873	0.0255353
874	0.0255051
875	0.025493
876	0.0254918
877	0.0254393
878	0.0254205
879	0.0254022
880	0.0253979
881	0.0253782
882	0.0253751
883	0.0253736
884	0.0253681
885	0.0253448
886	0.0253415
887	0.0253197
888	0.0252766
889	0.0252544
890	0.0252408
891	0.0252384
892	0.0251832
893	0.025181
894	0.0251727
895	0.0251607
896	0.0251492
897	0.0251164
898	0.025114
899	0.025113
900	0.0251122
901	0.0250858
902	0.0250819
903	0.0250808
904	0.0250682
905	0.0250307
906	0.0250193
907	0.0250168
908	0.0250166
909	0.0250083
910	0.0250041
911	0.0249948
912	0.0249834
913	0.0249808
914	0.0249784
915	0.0249629
916	0.0249201
917	0.0248734
918	0.0248568
919	0.0248551
920	0.0248215
921	0.0248124
922	0.024811
923	0.0247753
924	0.0247607
925	0.0247544
926	0.0247463
927	0.0247342
928	0.024711
929	0.0246982
930	0.0246777
931	0.0246764
932	0.0246381
933	0.0246374
934	0.0246298
935	0.0246238
936	0.0246189
937	0.024604
938	0.0246024
939	0.0245807
940	0.0245764
941	0.0245705
942	0.024566
943	0.0245446
944	0.024507
945	0.0245052
946	0.0245025
947	0.0244785
948	0.0244737
949	0.0244598
950	0.024441
951	0.0244308
952	0.0244078
953	0.024397
954	0.0243927
955	0.0243665
956	0.0243605
957	0.0243449
958	0.0243435
959	0.0243175
960	0.0242863
961	0.0242771
962	0.0242614
963	0.0242486
964	0.0242072
965	0.0241997
966	0.0241982
967	0.0241962
968	0.0241936
969	0.0241929
970	0.0241702
971	0.0241604
972	0.0241525
973	0.0241513
974	0.0241466
975	0.0241325
976	0.0241254
977	0.0241217
978	0.0241138
979	0.0241046
980	0.0240983
981	0.0240473
982	0.0240297
983	0.0240262
984	0.0240245
985	0.0240168
986	0.0240131
987	0.0240085
988	0.0239829
989	0.0239806
990	0.0239587
991	0.0239398
992	0.0239286
993	0.0239123
994	0.023908
995	0.023905
996	0.0239029
997	0.0238718
998	0.0238717
999	0.023866
1000	0.0238657
1001	0.0238623
1002	0.0238516
1003	0.0238292
1004	0.0238287
1005	0.0238043
1006	0.0238008
1007	0.0237964
1008	0.0237726
1009	0.0237621
1010	0.0237549
1011	0.0237405
1012	0.0237067
1013	0.0236851
1014	0.023682
1015	0.0236729
1016	0.0236646
1017	0.0236452
1018	0.0236439
1019	0.0236414
1020	0.0236411
1021	0.0236363
1022	0.0236289
1023	0.0236273
1024	0.0236251
1025	0.0236001
1026	0.0235949
1027	0.0235943
1028	0.023586
1029	0.0235859
1030	0.0235822
1031	0.0235666
1032	0.0235418
1033	0.023541
1034	0.0235357
1035	0.0235103
1036	0.023462
1037	0.0234491
1038	0.0234352
1039	0.0234301
1040	0.0234286
1041	0.023412
1042	0.0234017
1043	0.0233884
1044	0.0233826
1045	0.02338
1046	0.0233766
1047	0.0233687
1048	0.0233473
1049	0.0233348
1050	0.0233166
1051	0.0233068
1052	0.023301
1053	0.0232912
1054	0.0232698
1055	0.0232558
1056	0.023255
1057	0.023234
1058	0.0232217
1059	0.0232163
1060	0.0232039
1061	0.0232019
1062	0.0231988
1063	0.0231951
1064	0.0231522
1065	0.0231487
1066	0.0231445
1067	0.0231428
1068	0.0231313
1069	0.0231297
1070	0.0231292
1071	0.0231121
1072	0.0231044
1073	0.0230905
1074	0.0230896
1075	0.0230679
1076	0.0230653
1077	0.0230598
1078	0.023054
1079	0.0230398
1080	0.0230177
1081	0.0230098
1082	0.0229947
1083	0.0229833
1084	0.022975
1085	0.0229451
1086	0.0229405
1087	0.0229198
1088	0.0229184
1089	0.0228664
1090	0.0228257
1091	0.0228103
1092	0.0227722
1093	0.0227559
1094	0.0227327
1095	0.0227284
1096	0.0227081
1097	0.0227005
1098	0.0226884
1099	0.0226764
1100	0.022665
1101	0.0226455
1102	0.0226364
1103	0.0226304
1104	0.022629
1105	0.0226264
1106	0.0226063
1107	0.0225758
1108	0.0225673
1109	0.0225657
1110	0.0225595
1111	0.0225497
1112	0.0225331
1113	0.0225152
1114	0.0224474
1115	0.0224417
1116	0.022395
1117	0.0223849
1118	0.0223732
1119	0.0223221
1120	0.0223204
1121	0.0222959
1122	0.0222913
1123	0.02229
1124	0.022285
1125	0.0222803
1126	0.0222794
1127	0.0222793
1128	0.0222475
1129	0.0222385
1130	0.0222339
1131	0.0222167
1132	0.0222124
1133	0.0221811
1134	0.022178
1135	0.0221647
1136	0.0221548
1137	0.0221412
1138	0.0221288
1139	0.0221101
1140	0.0221074
1141	0.0220962
1142	0.0220647
1143	0.0220606
1144	0.0220592
1145	0.0220541
1146	0.0220521
1147	0.0220362
1148	0.022036
1149	0.0220348
1150	0.0220278
1151	0.0220266
1152	0.0219947
1153	0.0219898
1154	0.0219816
1155	0.0219741
1156	0.0219637
1157	0.0219361
1158	0.021936
1159	0.0219333
1160	0.0219225
1161	0.0219186
1162	0.0218867
1163	0.0218832
1164	0.0218646
1165	0.0218626
1166	0.021845
1167	0.0218177
1168	0.0218138
1169	0.0217832
1170	0.0217804
1171	0.0217658
1172	0.021764
1173	0.0217495
1174	0.0217432
1175	0.021716
1176	0.0217067
1177	0.0217016
1178	0.0216933
1179	0.0216803
1180	0.0216749
1181	0.0216715
1182	0.0216593
1183	0.0216568
1184	0.0216546
1185	0.0216524
1186	0.0216507
1187	0.0216493
1188	0.0216386
1189	0.0216246
1190	0.0216153
1191	0.021598
1192	0.0215846
1193	0.0215452
1194	0.0215376
1195	0.0215376
1196	0.0215309
1197	0.0215299
1198	0.0214749
1199	0.02145
1200	0.0214491
1201	0.0214437
1202	0.0214363
1203	0.0214322
1204	0.0214238
1205	0.0214106
1206	0.0214042
1207	0.0213759
1208	0.0213723
1209	0.02137
1210	0.0213631
1211	0.0213606
1212	0.0213602
1213	0.0213408
1214	0.0213399
1215	0.0213398
1216	0.0213222
1217	0.0213177
1218	0.0213094
1219	0.0213072
1220	0.0213062
1221	0.0212973
1222	0.0212912
1223	0.0212738
1224	0.0212697
1225	0.0212621
1226	0.0212497
1227	0.0212487
1228	0.0212401
1229	0.0212371
1230	0.0212363
1231	0.0212138
1232	0.021213
1233	0.0211986
1234	0.021195
1235	0.021184
1236	0.021177
1237	0.0211756
1238	0.0211741
1239	0.0211578
1240	0.0211548
1241	0.0211523
1242	0.0211509
1243	0.021131
1244	0.0211151
1245	0.0211069
1246	0.0210947
1247	0.0210859
1248	0.0210847
1249	0.0210812
1250	0.0210795
1251	0.0210784
1252	0.0210784
1253	0.0210749
1254	0.0210584
1255	0.0210419
1256	0.0210186
1257	0.0210099
1258	0.0210061
1259	0.0209878
1260	0.0209788
1261	0.0209719
1262	0.0209594
1263	0.0209422
1264	0.020921
1265	0.0209131
1266	0.0209018
1267	0.0208996
1268	0.0208973
1269	0.0208871
1270	0.0208862
1271	0.0208508
1272	0.0208312
1273	0.0208157
1274	0.0208128
1275	0.0208096
1276	0.020798
1277	0.0207953
1278	0.0207809
1279	0.0207769
1280	0.0207607
1281	0.0207518
1282	0.0207372
1283	0.0207292
1284	0.0207169
1285	0.020703
1286	0.0206843
1287	0.0206814
1288	0.0206809
1289	0.0206738
1290	0.0206535
1291	0.0206428
1292	0.0206025
1293	0.0205948
1294	0.0205841
1295	0.0205514
1296	0.0205497
1297	0.0205404
1298	0.0205381
1299	0.0205302
1300	0.0205293
1301	0.0205221
1302	0.020504
1303	0.0205032
1304	0.020491
1305	0.0204892
1306	0.0204712
1307	0.0204566
1308	0.0204525
1309	0.0204462
1310	0.020437
1311	0.0204339
1312	0.0204259
1313	0.0204109
1314	0.0204058
1315	0.0204055
1316	0.0204035
1317	0.0203846
1318	0.0203687
1319	0.0203682
1320	0.0203647
1321	0.0203516
1322	0.0203362
1323	0.0203302
1324	0.0203124
1325	0.0203063
1326	0.0202737
1327	0.0202734
1328	0.0202397
1329	0.0202285
1330	0.0202222
1331	0.020222
1332	0.0202081
1333	0.0201896
1334	0.020142
1335	0.0201259
1336	0.0201249
1337	0.0201101
1338	0.0200945
1339	0.0200945
1340	0.0200821
1341	0.0200615
1342	0.0200553
1343	0.0200449
1344	0.0200444
1345	0.0200404
1346	0.0200378
1347	0.0200284
1348	0.0200263
1349	0.0200025
1350	0.0200007
1351	0.0200003
1352	0.01999
1353	0.0199842
1354	0.0199818
1355	0.0199491
1356	0.0199468
1357	0.0199292
1358	0.0199282
1359	0.019923
1360	0.0199214
1361	0.0199194
1362	0.0199131
1363	0.019897
1364	0.0198966
1365	0.019875
1366	0.0198721
1367	0.019872
1368	0.0198678
1369	0.0198656
1370	0.0198564
1371	0.0198469
1372	0.0198402
1373	0.019839
1374	0.0198273
1375	0.0198182
1376	0.0198076
1377	0.0197982
1378	0.0197863
1379	0.019782
1380	0.0197808
1381	0.0197807
1382	0.0197778
1383	0.0197714
1384	0.0197681
1385	0.0197611
1386	0.0197585
1387	0.0197527
1388	0.0197325
1389	0.0197284
1390	0.019725
1391	0.0197181
1392	0.0197176
1393	0.0197152
1394	0.0197149
1395	0.0197099
1396	0.0197059
1397	0.0196752
1398	0.0196539
1399	0.0196535
1400	0.0196522
1401	0.0196503
1402	0.019617
1403	0.0196065
1404	0.0195918
1405	0.0195869
1406	0.0195644
1407	0.0195614
1408	0.0195607
1409	0.0195342
1410	0.0195311
1411	0.0195157
1412	0.0195083
1413	0.0194723
1414	0.0194689
1415	0.0194652
1416	0.0194417
1417	0.0194135
1418	0.0193894
1419	0.0193864
1420	0.0193831
1421	0.0193818
1422	0.0193795
1423	0.0193587
1424	0.0193553
1425	0.0193516
1426	0.0193477
1427	0.0193437
1428	0.01934
1429	0.0193374
1430	0.0193281
1431	0.0193223
1432	0.0192591
1433	0.0192525
1434	0.0192467
1435	0.0192392
1436	0.0192349
1437	0.0192235
1438	0.0192224
1439	0.0192163
1440	0.0192143
1441	0.0192057
1442	0.0192031
1443	0.0191945
1444	0.0191939
1445	0.019169
1446	0.0191683
1447	0.0191657
1448	0.0191355
1449	0.0191333
1450	0.0191296
1451	0.0191078
1452	0.0191043
1453	0.0190996
1454	0.0190918
1455	0.0190866
1456	0.0190827
1457	0.0190756
1458	0.0190744
1459	0.0190628
1460	0.0190511
1461	0.0190501
1462	0.0190472
1463	0.0190334
1464	0.0190212
1465	0.0190167
1466	0.019013
1467	0.0190103
1468	0.0189961
1469	0.0189953
1470	0.0189875
1471	0.0189843
1472	0.018979
1473	0.0189723
1474	0.0189663
1475	0.0189633
1476	0.0189532
1477	0.0189209
1478	0.0189142
1479	0.0189093
1480	0.0189015
1481	0.018896
1482	0.0188893
1483	0.0188832
1484	0.0188758
1485	0.0188749
1486	0.0188648
1487	0.018864
1488	0.0188607
1489	0.0188572
1490	0.0188505
1491	0.0188302
1492	0.01883
1493	0.0188271
1494	0.0188226
1495	0.0188203
1496	0.0188201
1497	0.0188094
1498	0.0187926
1499	0.0187923
1500	0.0187822
1501	0.0187743
1502	0.0187676
1503	0.0187564
1504	0.0187471
1505	0.018738
1506	0.0187354
1507	0.0187349
1508	0.0187066
1509	0.0187065
1510	0.0187055
1511	0.0187024
1512	0.0186965
1513	0.0186964
1514	0.0186853
1515	0.0186802
1516	0.0186672
1517	0.0186648
1518	0.0186641
1519	0.0186168
1520	0.0186011
1521	0.0185974
1522	0.0185945
1523	0.0185896
1524	0.0185776
1525	0.01857
1526	0.0185694
1527	0.0185532
1528	0.0185511
1529	0.0185496
1530	0.0185471
1531	0.0185412
1532	0.0185336
1533	0.0185311
1534	0.0185065
1535	0.0184968
1536	0.0184491
1537	0.0184402
1538	0.018423
1539	0.0184198
1540	0.0184196
1541	0.0184111
1542	0.0184106
1543	0.0184095
1544	0.0184
1545	0.0183917
1546	0.0183654
1547	0.0183523
1548	0.0183458
1549	0.0183348
1550	0.018329
1551	0.0182906
1552	0.0182862
1553	0.018286
1554	0.0182803
1555	0.0182759
1556	0.0182708
1557	0.0182625
1558	0.0182544
1559	0.0182531
1560	0.0182513
1561	0.0182449
1562	0.0182346
1563	0.0182317
1564	0.0181967
1565	0.0181848
1566	0.0181714
1567	0.0181709
1568	0.01817
1569	0.0181678
1570	0.0181675
1571	0.0181638
1572	0.0181575
1573	0.0181339
1574	0.0181337
1575	0.018109
1576	0.0181008
1577	0.0180936
1578	0.0180745
1579	0.0180628
1580	0.0180602
1581	0.0180536
1582	0.0180506
1583	0.0180225
1584	0.0180181
1585	0.0180153
1586	0.0180078
1587	0.0179961
1588	0.0179936
1589	0.0179774
1590	0.0179696
1591	0.0179683
1592	0.0179598
1593	0.017941
1594	0.0179356
1595	0.0179281
1596	0.0179251
1597	0.0179027
1598	0.0178981
1599	0.0178891
1600	0.0178847
1601	0.01788
1602	0.0178682
1603	0.0178494
1604	0.0178488
1605	0.0178465
1606	0.0178456
1607	0.0178389
1608	0.0178234
1609	0.0178169
1610	0.0178152
1611	0.0178142
1612	0.0178074
1613	0.017807
1614	0.0177945
1615	0.0177738
1616	0.0177606
1617	0.0177525
1618	0.0177486
1619	0.0177485
1620	0.0177469
1621	0.0177208
1622	0.0177203
1623	0.0177136
1624	0.0177102
1625	0.0177101
1626	0.0177035
1627	0.0177022
1628	0.0177017
1629	0.0176988
1630	0.0176838
1631	0.0176827
1632	0.017651
1633	0.0176498
1634	0.0176463
1635	0.0176419
1636	0.0176209
1637	0.0176174
1638	0.0175971
1639	0.0175918
1640	0.0175866
1641	0.0175828
1642	0.0175815
1643	0.0175654
1644	0.0175535
1645	0.0175469
1646	0.0175442
1647	0.0175338
1648	0.0175273
1649	0.0175272
1650	0.0175268
1651	0.0175045
1652	0.0174996
1653	0.0174865
1654	0.0174761
1655	0.0174684
1656	0.0174683
1657	0.0174661
1658	0.0174435
1659	0.0174375
1660	0.0174337
1661	0.0174281
1662	0.0174266
1663	0.0174084
1664	0.0174038
1665	0.0173989
1666	0.0173892
1667	0.0173884
1668	0.017383
1669	0.0173824
1670	0.0173781
1671	0.0173765
1672	0.0173696
1673	0.0173612
1674	0.0173433
1675	0.0173379
1676	0.0173366
1677	0.0173347
1678	0.0173314
1679	0.0173207
1680	0.0172993
1681	0.017294
1682	0.0172837
1683	0.0172719
1684	0.0172682
1685	0.0172643
1686	0.0172543
1687	0.0172492
1688	0.0172405
1689	0.0172373
1690	0.0172331
1691	0.0172273
1692	0.0172224
1693	0.0172184
1694	0.0172169
1695	0.0172061
1696	0.0171761
1697	0.0171756
1698	0.0171707
1699	0.0171664
1700	0.0171276
1701	0.0171263
1702	0.0171172
1703	0.017111
1704	0.0171007
1705	0.0170994
1706	0.0170877
1707	0.0170856
1708	0.017085
1709	0.0170846
1710	0.0170729
1711	0.0170606
1712	0.0170534
1713	0.0170524
1714	0.0170468
1715	0.0170427
1716	0.0170405
1717	0.0170293
1718	0.017028
1719	0.0170105
1720	0.0170024
1721	0.0169965
1722	0.0169938
1723	0.0169682
1724	0.0169449
1725	0.0169404
1726	0.01694
1727	0.0169349
1728	0.0169344
1729	0.0169164
1730	0.0168926
1731	0.0168722
1732	0.0168569
1733	0.016849
1734	0.0168442
1735	0.0168239
1736	0.0168202
1737	0.0168189
1738	0.0168132
1739	0.016809
1740	0.0168023
1741	0.0168018
1742	0.0167978
1743	0.0167943
1744	0.0167936
1745	0.0167893
1746	0.0167856
1747	0.01677
1748	0.0167594
1749	0.0167477
1750	0.0167474
1751	0.0167399
1752	0.0167346
1753	0.0167327
1754	0.0167291
1755	0.0167238
1756	0.0167141
1757	0.0166988
1758	0.0166763
1759	0.0166731
1760	0.0166723
1761	0.0166633
1762	0.0166592
1763	0.0166536
1764	0.0166528
1765	0.0166369
1766	0.0166246
1767	0.0166165
1768	0.0166135
1769	0.0166122
1770	0.0166025
1771	0.0165939
1772	0.0165752
1773	0.0165685
1774	0.0165604
1775	0.0165517
1776	0.0165388
1777	0.0165319
1778	0.0165235
1779	0.0165208
1780	0.0165105
1781	0.0165037
1782	0.0164821
1783	0.0164811
1784	0.0164784
1785	0.0164339
1786	0.0164308
1787	0.0164215
1788	0.0164037
1789	0.0164021
1790	0.0163985
1791	0.0163883
1792	0.0163879
1793	0.0163873
1794	0.0163868
1795	0.0163746
1796	0.0163711
1797	0.0163589
1798	0.0163381
1799	0.016329
1800	0.0162953
1801	0.0162939
1802	0.0162735
1803	0.0162726
1804	0.0162693
1805	0.0162477
1806	0.0162426
1807	0.0162421
1808	0.0162269
1809	0.0162249
1810	0.0162224
1811	0.0162078
1812	0.0162069
1813	0.0162058
1814	0.0162035
1815	0.0161926
1816	0.0161876
1817	0.0161739
1818	0.0161715
1819	0.016165
1820	0.0161625
1821	0.0161571
1822	0.0161557
1823	0.0161496
1824	0.0161432
1825	0.0161308
1826	0.0161227
1827	0.0161207
1828	0.0161078
1829	0.0160713
1830	0.016066
1831	0.0160466
1832	0.0160404
1833	0.0160315
1834	0.0160253
1835	0.0160155
1836	0.0160098
1837	0.0160056
1838	0.0160028
1839	0.0159967
1840	0.015995
1841	0.0159913
1842	0.0159793
1843	0.0159584
1844	0.0159259
1845	0.0159152
1846	0.0159105
1847	0.0159089
1848	0.0159075
1849	0.015901
1850	0.0158945
1851	0.0158881
1852	0.0158834
1853	0.015856
1854	0.0158544
1855	0.0158481
1856	0.0158424
1857	0.0158407
1858	0.0158382
1859	0.01583
1860	0.0158114
1861	0.0158052
1862	0.0157932
1863	0.0157931
1864	0.0157834
1865	0.0157618
1866	0.0157506
1867	0.0157292
1868	0.0157197
1869	0.0156915
1870	0.0156843
1871	0.0156818
1872	0.015676
1873	0.0156711
1874	0.0156631
1875	0.0156516
1876	0.0156289
1877	0.0156167
1878	0.0156117
1879	0.0156017
1880	0.0155972
1881	0.0155925
1882	0.0155866
1883	0.0155833
1884	0.0155698
1885	0.0155622
1886	0.0155619
1887	0.0155392
1888	0.0155386
1889	0.0155343
1890	0.0155335
1891	0.0155291
1892	0.0155179
1893	0.0155096
1894	0.0155083
1895	0.0155019
1896	0.0154987
1897	0.0154932
1898	0.0154919
1899	0.0154876
1900	0.0154558
1901	0.015436
1902	0.0154344
1903	0.0154325
1904	0.0154137
1905	0.0154113
1906	0.015404
1907	0.015399
1908	0.0153976
1909	0.0153967
1910	0.0153909
1911	0.0153906
1912	0.0153884
1913	0.0153847
1914	0.0153671
1915	0.0153637
1916	0.0153622
1917	0.0153537
1918	0.0153414
1919	0.0153399
1920	0.0153379
1921	0.0153261
1922	0.0153144
1923	0.0153131
1924	0.0153061
1925	0.0153056
1926	0.0153024
1927	0.0153001
1928	0.0152984
1929	0.0152956
1930	0.0152839
1931	0.0152777
1932	0.0152679
1933	0.0152673
1934	0.0152636
1935	0.0152541
1936	0.0152502
1937	0.015247
1938	0.0152403
1939	0.0152376
1940	0.0152319
1941	0.0152286
1942	0.0152276
1943	0.0152236
1944	0.0152218
1945	0.0152168
1946	0.0152064
1947	0.0152037
1948	0.0152016
1949	0.0151973
1950	0.0151874
1951	0.0151827
1952	0.015165
1953	0.0151573
1954	0.0151503
1955	0.0151182
1956	0.0151115
1957	0.0151098
1958	0.0151061
1959	0.0151041
1960	0.0150958
1961	0.0150803
1962	0.0150748
1963	0.0150709
1964	0.0150623
1965	0.0150585
1966	0.0150497
1967	0.0150456
1968	0.0150452
1969	0.0150378
1970	0.0150147
1971	0.015014
1972	0.0150124
1973	0.0149929
1974	0.0149596
1975	0.0149564
1976	0.0149405
1977	0.0149341
1978	0.0149277
1979	0.0149211
1980	0.0149206
1981	0.0149194
1982	0.0149185
1983	0.0149056
1984	0.0148804
1985	0.014875
1986	0.014872
1987	0.01487
1988	0.0148512
1989	0.0148277
1990	0.0148211
1991	0.0148199
1992	0.0148128
1993	0.0148081
1994	0.0148049
1995	0.0148036
1996	0.0148004
1997	0.0147878
1998	0.0147866
[truncated: 3,235 more rows]
