# Supplementary material for: New globally distributed bacterial phyla within the FCB superphylum
Source: Nat Commun. 2022 Dec 6;13:7516. doi: 10.1038/s41467-022-34388-1 (PMC9727166; doi:10.1038/s41467-022-34388-1)
Supplement: Supplementary file 5 — source data 1-9 [file 41467_2022_34388_MOESM5_ESM.zip › Source Data/Supplementary Figure 1c Cold abundance.xlsx]

## Sheet: Cold abundance
All Bins			Novel genomes in sample
Rank	Abundance		Rank	Bin_abun
1	8.37632		512	0.0477867
2	1.34344		364	0.0869441
3	1.06504		487	0.0548853
4	1.0377		241	0.131005
5	1.0294		409	0.073777
6	0.935913		24	0.500569
7	0.929275		256	0.125465
8	0.921146		19	0.539419
9	0.882809		399	0.0763023
10	0.882613
11	0.671283
12	0.655486
13	0.651558
14	0.65147
15	0.62328
16	0.617743
17	0.593213
18	0.553028
19	0.539419
20	0.521034
21	0.518784
22	0.508347
23	0.5079
24	0.500569
25	0.45548
26	0.448016
27	0.447898
28	0.440074
29	0.4321
30	0.42593
31	0.425648
32	0.417054
33	0.417015
34	0.412608
35	0.404656
36	0.40129
37	0.397724
38	0.397334
39	0.396226
40	0.394675
41	0.394162
42	0.392716
43	0.384512
44	0.381179
45	0.379648
46	0.3788
47	0.371886
48	0.371726
49	0.367076
50	0.366426
51	0.364277
52	0.363303
53	0.361948
54	0.361324
55	0.360826
56	0.360659
57	0.356931
58	0.356378
59	0.355749
60	0.354543
61	0.351872
62	0.351575
63	0.35143
64	0.349125
65	0.346719
66	0.33686
67	0.336268
68	0.331795
69	0.327349
70	0.326052
71	0.322555
72	0.320029
73	0.316175
74	0.315444
75	0.315347
76	0.313482
77	0.305598
78	0.304155
79	0.30298
80	0.302116
81	0.301727
82	0.297736
83	0.296763
84	0.29654
85	0.284314
86	0.280431
87	0.278954
88	0.278787
89	0.277612
90	0.266778
91	0.263344
92	0.26241
93	0.2611
94	0.255735
95	0.254023
96	0.250757
97	0.243676
98	0.240091
99	0.238817
100	0.23808
101	0.233418
102	0.232203
103	0.229076
104	0.226932
105	0.226335
106	0.223939
107	0.223876
108	0.221054
109	0.220793
110	0.220773
111	0.219247
112	0.216015
113	0.215915
114	0.213828
115	0.213248
116	0.211295
117	0.210856
118	0.209817
119	0.208572
120	0.207648
121	0.20501
122	0.204482
123	0.202564
124	0.202121
125	0.201979
126	0.201086
127	0.200811
128	0.200284
129	0.200235
130	0.200054
131	0.199685
132	0.199273
133	0.196349
134	0.19612
135	0.193876
136	0.19341
137	0.192889
138	0.192069
139	0.192063
140	0.191964
141	0.191657
142	0.190357
143	0.190007
144	0.18979
145	0.189456
146	0.188937
147	0.188775
148	0.188132
149	0.187324
150	0.186728
151	0.186271
152	0.182936
153	0.18109
154	0.180634
155	0.180209
156	0.179872
157	0.179713
158	0.179653
159	0.179563
160	0.174734
161	0.174229
162	0.173256
163	0.171726
164	0.170923
165	0.170484
166	0.170317
167	0.169667
168	0.169026
169	0.167842
170	0.165945
171	0.165406
172	0.165405
173	0.163881
174	0.163615
175	0.163476
176	0.162736
177	0.162543
178	0.161913
179	0.159967
180	0.159555
181	0.159499
182	0.158674
183	0.157918
184	0.157638
185	0.15706
186	0.157016
187	0.156371
188	0.155528
189	0.153937
190	0.153843
191	0.151595
192	0.150327
193	0.149163
194	0.148627
195	0.148506
196	0.147082
197	0.146998
198	0.146754
199	0.146235
200	0.146018
201	0.145443
202	0.14496
203	0.144913
204	0.144784
205	0.144677
206	0.144234
207	0.144201
208	0.142635
209	0.141897
210	0.141413
211	0.141129
212	0.140962
213	0.140851
214	0.140747
215	0.140663
216	0.139096
217	0.139031
218	0.138631
219	0.138552
220	0.138241
221	0.136716
222	0.136233
223	0.135974
224	0.135935
225	0.135514
226	0.135149
227	0.135047
228	0.134935
229	0.134857
230	0.134493
231	0.134425
232	0.134252
233	0.134247
234	0.133498
235	0.133446
236	0.133381
237	0.132721
238	0.132526
239	0.132269
240	0.131613
241	0.131005
242	0.130979
243	0.130418
244	0.130335
245	0.130003
246	0.1291
247	0.128462
248	0.128215
249	0.127994
250	0.127629
251	0.127599
252	0.127434
253	0.126788
254	0.126037
255	0.125763
256	0.125465
257	0.125272
258	0.124518
259	0.124416
260	0.123927
261	0.123803
262	0.123302
263	0.122936
264	0.122825
265	0.122275
266	0.122265
267	0.120552
268	0.119566
269	0.118255
270	0.118117
271	0.117908
272	0.117325
273	0.117111
274	0.116996
275	0.116949
276	0.115857
277	0.115799
278	0.115457
279	0.115359
280	0.115338
281	0.115018
282	0.114911
283	0.114314
284	0.114308
285	0.113981
286	0.11397
287	0.113431
288	0.112476
289	0.112344
290	0.112207
291	0.112032
292	0.111243
293	0.110453
294	0.10962
295	0.109579
296	0.109283
297	0.108799
298	0.108476
299	0.108329
300	0.107768
301	0.107767
302	0.107502
303	0.107192
304	0.106736
305	0.106412
306	0.106398
307	0.106319
308	0.106311
309	0.106271
310	0.105756
311	0.105719
312	0.104971
313	0.104855
314	0.104588
315	0.104578
316	0.104191
317	0.103996
318	0.103551
319	0.102806
320	0.101567
321	0.101114
322	0.100833
323	0.100616
324	0.100348
325	0.0998837
326	0.0995449
327	0.0995158
328	0.0992182
329	0.0990998
330	0.0979856
331	0.0979187
332	0.0977786
333	0.0975827
334	0.097309
335	0.0968293
336	0.0967032
337	0.0959046
338	0.0952682
339	0.0951875
340	0.0951511
341	0.0950614
342	0.0950084
343	0.0948949
344	0.0941187
345	0.0936585
346	0.0935798
347	0.0931086
348	0.0929465
349	0.092576
350	0.0908647
351	0.0900992
352	0.0900429
353	0.0898963
354	0.0898019
355	0.0897366
356	0.0897133
357	0.0896636
358	0.089387
359	0.0892659
360	0.0892294
361	0.0891888
362	0.0883177
363	0.0877288
364	0.0869441
365	0.0868718
366	0.0867981
367	0.0867977
368	0.0867862
369	0.0862394
370	0.0859428
371	0.0858651
372	0.0855755
373	0.084905
374	0.0848633
375	0.0847069
376	0.0845497
377	0.0839488
378	0.0837993
379	0.0829032
380	0.0825808
381	0.0825221
382	0.0823318
383	0.0822487
384	0.0820868
385	0.0815583
386	0.0815115
387	0.0815088
388	0.0814567
389	0.0813962
390	0.0813469
391	0.0808188
392	0.0803768
393	0.0803734
394	0.0802437
395	0.0795509
396	0.078372
397	0.0776644
398	0.0769086
399	0.0763023
400	0.0759847
401	0.0756373
402	0.0755987
403	0.0750908
404	0.0749625
405	0.07476
406	0.0747136
407	0.0743471
408	0.0741557
409	0.073777
410	0.0736396
411	0.0733869
412	0.0729485
413	0.0724272
414	0.0723792
415	0.072288
416	0.0722623
417	0.0721048
418	0.0720371
419	0.0717956
420	0.0713752
421	0.0713304
422	0.0712897
423	0.0711217
424	0.0705562
425	0.0698349
426	0.0697528
427	0.0695583
428	0.0695422
429	0.0693871
430	0.0692384
431	0.0689039
432	0.0684475
433	0.06821
434	0.0681234
435	0.0679924
436	0.0679602
437	0.067953
438	0.0677639
439	0.0672806
440	0.0668473
441	0.0665814
442	0.0663983
443	0.0659746
444	0.0654999
445	0.0650026
446	0.06487
447	0.0645224
448	0.0640515
449	0.0637824
450	0.0635797
451	0.0633642
452	0.0631078
453	0.0623991
454	0.0622045
455	0.0621807
456	0.0614087
457	0.0609972
458	0.0608892
459	0.0608284
460	0.0606403
461	0.0605126
462	0.060491
463	0.0602474
464	0.0602292
465	0.06018
466	0.0601065
467	0.0600491
468	0.0598081
469	0.0596109
470	0.059501
471	0.0593928
472	0.0592689
473	0.0592606
474	0.0591227
475	0.0589067
476	0.0588339
477	0.0583799
478	0.0575056
479	0.0574701
480	0.0573403
481	0.057075
482	0.0568571
483	0.056484
484	0.055761
485	0.0553544
486	0.0549643
487	0.0548853
488	0.0546826
489	0.0545614
490	0.0544565
491	0.0539837
492	0.0536103
493	0.0533132
494	0.0528593
495	0.0527864
496	0.0523074
497	0.0521523
498	0.0513445
499	0.0509694
500	0.0508939
501	0.0506884
502	0.0506226
503	0.0503497
504	0.0502965
505	0.0499591
506	0.0499059
507	0.0495639
508	0.049436
509	0.0492817
510	0.048882
511	0.0479268
512	0.0477867
513	0.0475608
514	0.0462231
515	0.0461774
516	0.0460514
517	0.0460279
518	0.0455098
519	0.0451373
520	0.0449895
521	0.0449467
522	0.0449319
523	0.0447976
524	0.0431815
525	0.0426475
526	0.0411934
527	0.0409793
528	0.0407506
529	0.0401556
530	0.0394719
531	0.0388107
532	0.0382129
533	0.0369006
534	0.0364913
535	0.0364092
536	0.0361432
537	0.0347206
538	0.0340437
539	0.0329782
540	0.0299846
541	0.0284243
