# Supplementary material for: New globally distributed bacterial phyla within the FCB superphylum
Source: Nat Commun. 2022 Dec 6;13:7516. doi: 10.1038/s41467-022-34388-1 (PMC9727166; doi:10.1038/s41467-022-34388-1)
Supplement: Supplementary file 5 — source data 1-9 [file 41467_2022_34388_MOESM5_ESM.zip › Source Data/Supplementary Figure 3 16S contree.txt]

(UncRh672:0.0362581076,((((((((((((((((HYJStal3:0.0539934140,UncP1979:0.0859466816)100:0.0823842795,(A6BAnam2:0.0107889623,UncPl979:0.0106020733)100:0.0644011550)79:0.0274268006,M0ZMarin:0.1277681254)73:0.0178825420,((Rr2Obsti:0.0605834535,(Rd0Rubr3:0.0239368991,Rd0Balt3:0.0074791896)100:0.0370289447)76:0.0240511657,(Rm5Ulvae:0.0033125554,Unc2qrun:0.0041178277)100:0.0358718522)100:0.0757312910)39:0.0118329580,(I9HBacte:0.1880042047,(I87Creme:0.0489108093,I87Mari2:0.0399889420)100:0.0569436794)39:0.0252375407)99:0.0412067173,(IGZObscu:0.1554331992,(ZZZRu106:0.0520676100,UncPiet5:0.1098541484)94:0.0523693963)100:0.2452480707)66:0.0207020035,((HAKLimno:0.0011252551,GYZLimn2:0.0005714889)100:0.1631383110,(I9HBact2:0.1341694072,GYZBrasi:0.0763589238)98:0.0503797504)99:0.0582894049)100:0.1808329825,(((Unc0482c:0.2771171383,UncE7776:0.1458541748)93:0.0474678123,UncE8606:0.1695987306)100:0.5226057609,((UncKor49:0.0087432089,UncKor26:0.0226986466)100:0.0678634092,(UncA9523:0.0533805136,Unc042ob:0.0329718247)81:0.0352175480)100:0.4566871572)100:0.8329071814)98:0.1086127821,((((FNWYC183:0.0099300237,Unc00wk5:0.0129194561)76:0.0077318681,A6BAegi2:0.0099520823)100:0.0947214367,((Unc27991:0.0112426083,(Unc0mkzi:0.0119305288,UncOr714:0.0017687950)98:0.0084636237)95:0.0068750448,((UncOr496:0.0008163471,Unc0nbpd:0.0094786218)98:0.0036232091,Unc0m5ka:0.0072077969)77:0.0042524163)100:0.0849786025)100:0.1400751836,(((((Unc00imq:0.0382534762,A6BCloac:0.0523871992)78:0.0130404799,UncCloa6:0.0698329311)59:0.0099096052,Unc2qsug:0.0406730048)100:0.0702609177,UncS1027:0.1430286764)100:0.1345774750,G8PBac35:0.1438162064)100:0.2169097186)66:0.0159785584)94:0.0359343758,((UncGe189:0.0457799375,UncGemm3:0.0571441119)100:0.1225723458,(((((((HX7Auran:0.0316388045,HX7Speci:0.0299767378)100:0.0500612548,((UncGe172:0.0902558596,UncGe262:0.0952482130)91:0.0312138421,HX7Spec2:0.1067073211)81:0.0135953591)46:0.0110772850,Gt1Bact3:0.1000046696)47:0.0210868507,UncGem60:0.1012071721)63:0.0221315239,UncGe305:0.0677893633)100:0.1514454688,(UncGem80:0.1225933504,UncGem35:0.1653439304)86:0.0409969875)88:0.0623666932,(UncGem23:0.1006107256,UncGe349:0.0797633409)100:0.0860126579)99:0.0511078380)99:0.0694993637)42:0.0000024752,((((((((((((H0LBrev4:0.0377864211,H0LRum11:0.0605694048)99:0.0497979800,(H0LScop3:0.0113978982,H0LMela6:0.0130054420)100:0.0660421860)87:0.0378465051,((H0LLoes4:0.0293730637,H0LShah2:0.0175996578)98:0.0281301458,(H0LSacch:0.0403629930,H0LMarsh:0.0525444747)97:0.0287752746)100:0.0572047003)100:0.1419445800,((GG7Vul16:0.0265824632,GG7Dor14:0.0158978336)100:0.0352805874,GG7Mass3:0.0482498057)100:0.0556621356)100:0.0613654027,(HDJInte4:0.0238174804,HDJVisc6:0.0276413529)100:0.1858200932)65:0.0303437324,HQFProp5:0.0971344121)97:0.0904147867,H8MXylan:0.0752089654)59:0.0274134629,J6SRubic:0.0399333412)85:0.0539436639,IADXiame:0.0953861674)100:0.3915003729,((((UncM1123:0.0997680663,UncCa539:0.0821601171)100:0.0302954919,(((UncMa938:0.0351456383,UncM1044:0.0304486569)100:0.0363180400,UncM1043:0.0986683839)81:0.0156524731,(Unc0gsoa:0.1085409979,UncM1400:0.0313418379)100:0.0478592447)100:0.0282319618)98:0.0375905987,(UncM1064:0.1365079344,(((UncM1042:0.0309260787,UncM1062:0.0317092175)90:0.0151922638,UncM1054:0.0278249675)64:0.0080480217,UncM1149:0.0767420097)100:0.0255202437)100:0.0897303841)83:0.0373944137,A6BMar26:0.1487307197)100:0.0858343729)90:0.0349130784,((((H1ZAbys2:0.0000028884,H1ZAbyss:0.0000028884)100:0.0170247763,(H1ZPalae:0.0124237507,(Unc97163:0.0124192960,Unc029rt:0.0556641452)98:0.0391632234)68:0.0229969522)100:0.0495291926,((Unc0myv5:0.0330736051,Unc00965:0.0262312110)90:0.0125882377,Unc00r7i:0.0139766217)100:0.0902454767)100:0.1156597464,((UncCa307:0.0607186015,UncCa372:0.0366121936)100:0.0676546592,((UncCa287:0.0132576608,(UncO1184:0.0036511031,Unc00hn3:0.0184976440)98:0.0000026320)69:0.0005631349,Unc003nb:0.0163501778)100:0.0809388011)100:0.1275938381)66:0.0247043469)58:0.0112391276,((((((UncFi711:0.0888722764,UncFib82:0.0358565267)100:0.1876654436,IFHSucc3:0.1299904393)100:0.2796456513,(ZZZAlkal:0.1679326048,A6BRaym6:0.1529299341)100:0.0437752907)97:0.0514638332,(((((((((((UncFibro:0.0009509370,(((Unc01izc:0.0088995961,Unc02fqm:0.0938156371)91:0.0053393021,UncB8821:0.0061581326)94:0.0083851615,Unc2qttk:0.0094682398)54:0.0014178278)100:0.0272627849,Unc018f2:0.0388249507)100:0.0810806585,(((((Unc59960:0.0177263942,Unc2lger:0.0179991527)95:0.0098140285,Unc10090:0.0222199498)63:0.0075618895,((((((UncPro19:0.0483682269,(UncBa412:0.1127310218,((3300033004_Ga0335084_109785571:0.0000023049,(3300018060_Ga0187765_106323861:0.0305670489,3300006937_Ga0081243_10019581:0.0160613328)97:0.0123059647)97:0.0117152451,3300009873_Ga0131077_102135183:0.0101948770)76:0.0070867558)41:0.0033692640)100:0.0244593993,(3300037478_Ga0395800_0057241_2418_3475:0.0043696445,3300026144_Ga0209954_10291571:0.0189852806)89:0.0139348692)57:0.0088365450,(((Unc05ulj:0.0246130049,3300009515_Ga0129286_100583571:0.0535843690)71:0.0088477925,3300010392_Ga0118731_1151335742:0.0149685484)85:0.0142924881,3300030620_Ga0302046_109012881:0.0291359387)40:0.0124055631)42:0.0073463428,((Unc57240:0.0282524545,3300036935_Ga0392312_0162819_1_883:0.0336395510)67:0.0089987344,3300027917_Ga0209536_1010290981:0.0124847875)68:0.0093315550)35:0.0059878009,((Unc05ulo:0.0174806701,(3300037422_Ga0394882_0015765_1_1063:0.0178106374,3300010413_Ga0136851_102066482:0.0250329566)60:0.0085478102)81:0.0123308225,3300035128_Ga0373565_0025358_1_1468:0.0441332183)87:0.0078983036)30:0.0040484432,3300037479_Ga0394879_1337189_1_872:0.0538961103)43:0.0026177318)70:0.0072269518,((((((Unc01ndx:0.0000026585,3300009156_Ga0111538_100516131:0.0000028909)100:0.0020412947,3300009100_Ga0075418_116853641:0.0022008218)100:0.0182459944,UncB9166:0.0357354937)100:0.0415594499,(UncB9390:0.0163592176,3300035205_Ga0373649_0029162_2369_3787:0.0632437563)59:0.0043021762)70:0.0065090127,3300009509_Ga0123573_102741021:0.0378409466)85:0.0077246820,(GBSZZZZZ:0.0369202217,3300013233_Ga0172420_104165021:0.0326722647)43:0.0071110204)28:0.0047013401)87:0.0440420709,3300009102_Ga0114948_107151571:0.1108761985)100:0.1106195575)97:0.0338233809,((((((Unc36524:0.0202633053,(Unc67757:0.0100261885,GJ6Z8884:0.0056442011)100:0.0309262538)100:0.0554234950,Unc00fsf:0.0267640723)40:0.0085782876,UncDee61:0.0508433616)55:0.0160479493,UncM4037:0.0508448285)100:0.0324205007,((((((Unc014b7:0.0293421137,Unc00e9q:0.0076086754)49:0.0066097961,UncB2263:0.0179481129)100:0.0450695198,UncB8559:0.0265147682)61:0.0136020485,UncB1358:0.0385697006)64:0.0115097095,(Unc003ai:0.0326408019,UncB8739:0.0359398349)38:0.0079273092)33:0.0097949836,UncSed34:0.0612139310)60:0.0151015038)100:0.0466914504,Unc01gve:0.1457779274)100:0.0404269141)85:0.0320828797,((((Unc039vi:0.0168335466,((UncAc110:0.0278275715,UncB8485:0.0379007310)58:0.0037266387,(UncB9887:0.0328932653,UncB5907:0.0211861472)79:0.0086485452)98:0.0100628906)50:0.0028865334,UncLat11:0.0323249782)99:0.0300649466,Unc2qt56:0.0420088760)100:0.0889940476,UncB9380:0.1377956771)88:0.0323885789)34:0.0033768572,((((((((UncB8033:0.0178744364,UncB7890:0.0161138884)100:0.0296681817,((UncB9073:0.0065665972,(3300013111_Ga0171654_10002729:0.0000028884,3300009372_Ga0118718_10073884:0.0000028884)100:0.0116280948)100:0.0125506135,Unc04spl:0.0122322660)100:0.0103901212)98:0.0192880645,((((((((((Unc04xys:0.0062148174,3300006373_Ga0075483_13012851:0.0048365991)100:0.0113175321,((((UncB7791:0.0129576770,3300027858_Ga0209013_100235084:0.0124739552)59:0.0068636773,3300026133_Ga0209940_10051772:0.0062173926)58:0.0047784763,UncB1346:0.0058539396)88:0.0100142167,3300027852_Ga0209345_101045141:0.0021004373)67:0.0046012752)91:0.0070472986,3300001665_SAud_1008431:0.0278853209)73:0.0012915329,Unc04sww:0.0044484726)79:0.0032909477,(((((Unc05j1t:0.0024457381,(GBYZZZZ2:0.0026324198,3300009494_Ga0127413_101106131:0.0020347287)77:0.0000028909)48:0.0000028884,3300037246_Ga0392329_0011600_3746_5303:0.0008018084)59:0.0007989897,3300037234_Ga0392327_0002514_2459_4016:0.0008013871)52:0.0000028909,3300037245_Ga0392328_0290388_1_1357:0.0000028884)64:0.0007922660,3300014903_Ga0164321_100656241:0.0124223868)86:0.0024402455)39:0.0007796704,3300009874_Ga0131789_100124442:0.0181292841)69:0.0000024191,(3300022938_Ga0233409_100004892:0.0008013888,3300009135_Ga0118736_100011704:0.0016047232)77:0.0008018012)83:0.0081102863,3300037480_Ga0392325_0110429_1_1497:0.0000024191)87:0.0069379518,(((((3300035139_Ga0373588_0117327_90_835:0.0000028884,3300037253_Ga0394150_016467_230_1349:0.0011430966)100:0.0098131728,3300035129_Ga0373568_070169_1_1054:0.0044695787)100:0.0151950085,(3300017992_Ga0180435_1000104117:0.0000024191,3300018065_Ga0180430_102638661:0.0193223038)100:0.0082226594)78:0.0056159244,3300031371_Ga0307423_10623871:0.0233266700)88:0.0074462595,3300014913_Ga0164310_100847341:0.0057165458)86:0.0092776806)100:0.0232547985,((GBCZZZZZ:0.0053697576,3300006467_Ga0099972_108061532:0.0033845088)100:0.0241090234,3300028920_Ga0272441_10000005241:0.0316932747)38:0.0028118759)94:0.0089430572)88:0.0046200774,(((UncOr261:0.0009290763,3300037318_Ga0401367_0005471_1_1502:0.0015344146)99:0.0067967980,UncO1206:0.0114193437)100:0.0343583163,GBPZZZZ5:0.0313218737)94:0.0092339723)95:0.0073741666,((((3300013130_Ga0172363_102138881:0.0099058533,(3300025279_Ga0208047_10283671:0.0025687507,3300024054_Ga0233425_101153931:0.0080465500)81:0.0037922416)89:0.0032810720,((3300004078_Ga0055513_100427901:0.0050397689,((3300027900_Ga0209253_101326962:0.0000024987,3300032156_Ga0315295_101545552:0.0000028884)97:0.0297744186,3300037339_Ga0393273_0000031_36134_37691:0.0009478828)64:0.0015431369)74:0.0015824801,3300027726_Ga0209285_100260501:0.0024900024)98:0.0049833594)95:0.0036986310,(3300020221_Ga0194127_100281884:0.0000028884,3300020109_Ga0194112_1000003626:0.0000028884)100:0.0020325625)100:0.0267466598,3300033513_Ga0316628_1005073171:0.0213906612)92:0.0247529288)67:0.0096675293,(3300002053_SMTZ23_100185468:0.0053406453,(3300037540_Ga0392324_0700305_1_892:0.0124013072,3300036712_Ga0316584_0293931_1_1076:0.0180527384)72:0.0067661979)100:0.0142568722)81:0.0236867723,3300005265_Ga0073580_1081281:0.0183425431)100:0.1369381920,(UncB1801:0.0773234679,(((UncB1199:0.0146260153,(UncB1240:0.0125838732,(FNWEnri5:0.0320812181,Unc003da:0.0153170510)92:0.0059106126)90:0.0121674736)100:0.0293256448,(UncB1116:0.0279404143,(((UncB1481:0.0107243039,3300037124_Ga0394144_0042127_1_1488:0.0119091664)47:0.0018090839,3300017991_Ga0180434_101485291:0.0066017203)68:0.0024308174,(GBPZZZZ3:0.0037295606,3300009135_Ga0118736_100406421:0.0000021837)100:0.0160981821)95:0.0120858182)100:0.0246143547)88:0.0112570037,Unc05uir:0.0413161427)98:0.0346276501)100:0.0553690723)68:0.0199965479)74:0.0198297590,(((Unc00rgp:0.0361568756,(Unc96791:0.0093618223,UncD5340:0.0097668482)100:0.0257603168)61:0.0092148520,(UncLat38:0.0208903712,((GBGZZZZZ:0.0000028909,3300009146_Ga0105091_100174332:0.0000028884)100:0.0316661169,(((3300020222_Ga0194125_1000050323:0.0000000000,3300020074_Ga0194113_1000346712:0.0000000000):0.0000000000,3300020083_Ga0194111_100079933:0.0000000000):0.0000028884,3300020109_Ga0194112_100047312:0.0000028884)100:0.0300715717)74:0.0095450176)100:0.0407107021)98:0.0330428818,GB-12_16S_rRNA__LQ108M_Bin_12_scaffold_89_139826-141401_-_:0.0764395967)100:0.0751604355)99:0.0477007075,((((Unc00ump:0.0151234283,GUQHVe53:0.0091667632)100:0.0348511738,((Unc59945:0.0178495510,Unc04oi8:0.0098250035)96:0.0099048979,Unc2qrv6:0.0198168444)100:0.0310051760)91:0.0184791117,(Unc05j4e:0.0364647440,Unc00fy8:0.0486132890)78:0.0186496796)100:0.0929474534,(UncB6663:0.0130326313,Unc50591:0.0136371458)100:0.1194938737)95:0.0271331751)92:0.0276759510,(((UncB8277:0.0680909853,UncB8031:0.0188640014)81:0.0162767088,UncB9068:0.0438451821)89:0.0343796140,Unc15083:0.1289810576)100:0.0631789484)43:0.0083297043,(((Unc72788:0.0211397570,(Unc25106:0.0042308494,(GBPZZZZ4:0.0047948768,3300009105_Ga0117905_10031945:0.0009581959)99:0.0089921450)100:0.0175026983)91:0.0149607297,((((Unc2qtnw:0.0059085806,3300009150_Ga0114921_101238261:0.0026110794)88:0.0021915469,3300009034_Ga0115863_10771541:0.0048361826)100:0.0154712353,3300009529_Ga0114919_100039756:0.0134739776)68:0.0100658020,3300027865_Ga0255052_100806131:0.0218076968)90:0.0163168504)95:0.0126344212,3300017987_Ga0180431_100187654:0.0141526323)100:0.2211897942)49:0.0068492306,((((Unc00phf:0.0683597308,(Unc011ir:0.0584324854,(Unc0b1ti:0.0082692354,GG5Divis:0.0121061140)79:0.0034463786)100:0.0488156424)100:0.0865692195,UncB4303:0.0960654571)85:0.0195263030,(Unc87461:0.0333596298,GG5Di316:0.0368828553)100:0.0725518150)88:0.0333002153,GG5Div47:0.0646711742)100:0.1319952992)89:0.0167249275)94:0.0210468662,((Unc04odu:0.1003674702,Unc01e3f:0.1453677086)74:0.0240431615,(Unc91074:0.0700160558,FNWSM233:0.0670492131)100:0.0588754473)100:0.0759448192)61:0.0234976265,((((((Unc73226:0.0271188031,LCPZZZZZ:0.0339486634)97:0.0148971718,(((Unc03fei:0.0356998416,(((GBr1sca2:0.0000028884,3300007352_Ga0104756_100137930:0.0000027818)100:0.0447273637,((3300033489_Ga0299912_1000007560:0.0090982531,(3300032053_Ga0315284_1001178013:0.0069391109,3300006224_Ga0079037_1000448171:0.0046382374)97:0.0074868922)99:0.0220212394,3300031862_Ga0315280_100111607:0.0115169909)100:0.0246574389)60:0.0094131725,3300037264_Ga0393283_0038246_3379_4485:0.0478379269)100:0.0436329330)97:0.0152000037,Unc02j9s:0.0381637154)67:0.0077751914,Unc12639:0.1155939864)83:0.0126948742)60:0.0059840045,Unc24512:0.0432254422)42:0.0012248187,((Unc2ldd1:0.0497468992,(UncB9620:0.0292173586,GBPZZZZ2:0.0349860897)92:0.0155605367)85:0.0084720222,(3300021486_Ga0190346_10053753:0.0023433259,3300025156_Ga0209834_100267662:0.0010622869)100:0.0247894167)66:0.0080756836)100:0.0668252749,(((((Unc04tnd:0.0827468870,(AABZZZZZ:0.1197000302,((3300004627_Ga0066629_10100681:0.0000028884,3300022912_Ga0233430_10072163:0.0000028884)100:0.0056995481,3300007511_Ga0105000_10040947:0.0166593721)100:0.0696916680)81:0.0198536447)90:0.0283996764,(((GBPZZZZZ:0.0197918778,3300031651_Ga0315543_10085326:0.0194917486)90:0.0140784023,3300031111_Ga0272444_100595181:0.0311661771)56:0.0061074340,3300037424_Ga0395806_0005325_13300_14844:0.0579193644)84:0.0202947595)70:0.0147529373,(AABZZZZ2:0.0000028884,3300016590_Ga0186947_11704:0.0000028884)100:0.0615679184)75:0.0117947458,((ZZZBa992:0.0000028884,GBr1scaf:0.0000028884)100:0.0000028884,3300008516_Ga0111033_11854533:0.0000028884)100:0.0307326008)73:0.0149866110,3300032516_Ga0315273_104569251:0.0807123329)100:0.1027101249)85:0.0257058357,Unc041k9:0.1115094187)100:0.0664228062)50:0.0188941176)92:0.0440629907)89:0.0243614703,(((((N18Holl2:0.2478134859,((IPQAuran:0.0203345151,IPQAggre:0.0595258687)100:0.1478563103,(RsxCast2:0.0159078987,UncC1043:0.0618671364)100:0.1794719857)100:0.2400107880)90:0.0269541286,(I3RSpec2:0.2686189960,KteRace2:0.1782057908)100:0.1349927939)98:0.0782734456,(((((MBJFloc5:0.1931260163,((JAJTardi:0.0439464150,JBWArvor:0.0789959225)49:0.0120933222,ZZZFerm2:0.1040083574)54:0.0159204718)68:0.0081102767,GCZBact8:0.0809035479)91:0.0295457540,(IZMBact2:0.0757762651,UncCh956:0.0816884875)100:0.0678643801)84:0.0325665244,IYZDaxe2:0.0451378398)100:0.1152014010,(K2JBact4:0.0882712582,UncCh933:0.1954049836)52:0.0393282093)100:0.0794883235)77:0.0409985977,IICMcc12:0.2551759030)100:0.1321944701,(UncB2274:0.1823323013,((Unc01c9b:0.0118732748,Unc01brn:0.0126705454)100:0.0785957991,A6BEdwa7:0.0850510922)100:0.1208548330)100:0.0895152738)59:0.0545796700)54:0.0135225746,(((((GJXTherm:0.0163337438,GJXDesu2:0.0091459293)94:0.0183800235,GJXAbys2:0.0370897406)100:0.1010549429,(GV1Nitr3:0.0213025346,UncCald5:0.0182199715)100:0.1076960086)65:0.0270586870,(((UncDef52:0.0681891878,UncDef17:0.0549894179)100:0.0491255543,GVPScha2:0.1312230500)98:0.0529163500,((FNWL21Ac:0.0705475944,((UncDef13:0.0066124221,Unc034fl:0.0229699598)100:0.0326011053,K2GBacte:0.0139704934)100:0.0436759527)100:0.0547335652,GQXAceti:0.1326329348)99:0.0411577857)83:0.0200940041)100:0.1969976189,(((((((((GV2Macgi:0.0063497767,GV2Segme:0.0251447333)100:0.0347478960,(GV2Matr4:0.0504051158,GV2Spec8:0.0336457934)93:0.0307816207)75:0.0151434947,(GV2Atyp4:0.0409618229,GW8Otit2:0.0845614928)88:0.0199880281)100:0.0792072696,((TkrPaur6:0.0025293220,TkrSpe16:0.0197863700)100:0.0370032100,JP4Altam:0.0549097332)57:0.0164233535)97:0.0330502720,I53CEqui:0.0460854641)80:0.0323704063,JtrEndop:0.0741545921)97:0.0300562010,HQSAcidi:0.0807210113)100:0.0836727681,((I1YMinu3:0.0373357039,I9VAero3:0.2368360974)72:0.0277166729,I1YRima2:0.0526907872)100:0.1669059350)97:0.0841227303,(((((VgcFluv4:0.0202993039,VgcTeu18:0.0100421944)99:0.0213866944,VgcHumat:0.0269211793)80:0.0102125768,(((((LvmMisce:0.0609564139,UncFi503:0.0565609352)100:0.0718187055,(GFQSp288:0.0164914410,GFQLa184:0.0325563687)100:0.0346311933)100:0.0472982586,S53S4920:0.0456181404)78:0.0308309389,S53A3983:0.0513765162)100:0.0971269553,(GK9Doogi:0.0323031605,GK9Hal81:0.0302768447)100:0.0621409913)71:0.0172040073)100:0.0809121452,(GQWBeij4:0.0099601499,GQWCece4:0.0335849247)100:0.0450925945)100:0.0861217773,(KyrTusc4:0.0174285655,KyrSpor2:0.0121493804)100:0.2003598757)100:0.1008710699)49:0.0302863698)47:0.0312664445)76:0.0240940947,((((((GJJFerr8:0.0103780092,GJJFer91:0.0080628599)100:0.0234868496,GJJFer17:0.0690078445)100:0.1911520512,(((((((N07Mosc2:0.0348991311,N07Mosco:0.0006933826)100:0.0152737045,UncNit91:0.0206876504)100:0.0268839555,A6BNitr2:0.0757744833)100:0.0304086889,MF3Bac14:0.0284558955)97:0.0243156417,UncNi143:0.0342041185)100:0.0303663600,UncNit35:0.0858590957)76:0.0313101974,UncNi419:0.0669490166)100:0.0973492265)93:0.0581763126,UncNi373:0.2051298082)79:0.0416633363,((TdvAggre:0.0278350537,TdvThio2:0.0560654580)100:0.0979702781,MF3Bac13:0.1149754916)100:0.1341965952)89:0.0408807822,((((((IFQSpec2:0.0169904205,(IFQSaan2:0.0218024391,IFQRose6:0.0182449493)87:0.0107749658)100:0.0279392915,(IFFAggr2:0.0190343703,IFFModes:0.0104290933)95:0.0215474823)99:0.0222613677,A6BKorib:0.0790838085)64:0.0114068175,(((JEXBradu:0.0369783032,UncA4485:0.0205142920)85:0.0163487610,(IE0Bac10:0.0105359791,(IE0Bact8:0.0037734077,K2EGabre:0.0284191442)75:0.0094998607)96:0.0211434222)98:0.0229787829,IF9Caps2:0.0545067171)78:0.0120913812)100:0.1038097594,J4UMeth2:0.2254036443)59:0.0249370377,(GVTBac37:0.0800368070,((UncA4697:0.1010682719,Unc03m6h:0.0559397081)83:0.0210582697,UncA3781:0.0937161684)45:0.0119526613)100:0.1057251734)100:0.1556064894)79:0.0198252956)100:0.1241056976,((((GQNBac31:0.0346469857,UncGa844:0.0046257544)77:0.0019817915,H4RAp195:0.0117311452)100:0.0507847739,HecTima7:0.0608908432)100:0.0962730751,(GDJPsy13:0.0117188122,(UncGa689:0.0146464976,UncCo655:0.0309599829)90:0.0097487481)100:0.0862919171)100:0.1932354714)100:0.1239566271,Ob9Antar:0.1065444968)100:0.1059474200,IPABact9:0.0054610812);
