# Supplementary material for: New globally distributed bacterial phyla within the FCB superphylum
Source: Nat Commun. 2022 Dec 6;13:7516. doi: 10.1038/s41467-022-34388-1 (PMC9727166; doi:10.1038/s41467-022-34388-1)
Supplement: Supplementary file 5 — source data 1-9 [file 41467_2022_34388_MOESM5_ESM.zip › Source Data/Supplementary Figure 3 name mapping_file.txt]

>UncRh672	uncultured_Rhizobiales_bacterium_HF4000_32B18_Hawaii_Oceanographic_Time_series_study_site
>HYJStal3	Pirellula_staleyi
>H0LBrev4	Prevotella_brevis
>GJJFerr8	Leptospirillum_ferrooxidans_uranium_mining_deposition_site
>N07Mosc2	Nitrospira_moscoviensis_Bay_of_Bengal
>GJXTherm	Deferribacter_thermophilus
>H1ZAbys2	Caldithrix_abyssi
>GV2Macgi	Corynebacterium_macginleyi
>GV2Segme	Corynebacterium_segmentosum
>VgcFluv4	Vagococcus_fluvialis_calcium_carbonate_cementitious_materials
>TdvAggre	Thermodesulfovibrio_aggregans
>N07Mosco	Nitrospira_moscoviensis
>GV2Matr4	Corynebacterium_matruchotii
>JtrEndop	Jatrophihabitans_endophyticus
>GJXAbys2	Deferribacter_abyssi
>N18Holl2	Nitrolancea_hollandica_Lb_laboratory_scale_bioreactor_operated_at_35_degrees_C
>TkrPaur6	Tsukamurella_paurometabola
>HQSAcidi	Actinospica_acidiphila
>IGZObscu	Gemmata_obscuriglobus
>HAKLimno	Planctopirus_limnophila
>JP4Altam	Hoyosella_altamirensis
>LvmMisce	Lactovum_miscens
>H0LScop3	Prevotella_scopos_JCM_17725
>GG7Vul16	Bacteroides_vulgatus
>GJJFer17	Leptospirillum_ferrooxidans
>UncFi711	uncultured_Fibrobacteres_bacterium_Microcerotermes_sp_2
>HQFProp5	Paludibacter_propionicigenes_rice_straw_in_paddy_soil
>Rr2Obsti	Rubripirellula_obstinata
>UncDef52	uncultured_Deferribacteres_bacterium_Macrotermes_gilvus
>GV2Spec8	Corynebacterium_sp_canine_oral_taxon_423_Surrey
>H8MXylan	Cytophaga_xylanolytica
>IPABact9	Acuticoccus_sp_PTG4_2_sediment_of_the_Indian_Ocean
>UncFibro	uncultured_Fibrobacteres_bacterium_iron_oxidation_biofilm
>H0LMela6	Prevotella_melaninogenica
>GQWBeij4	Bhargavaea_beijingensis
>H0LLoes4	Prevotella_loescheii
>MBJFloc5	Flexilinea_flocculi_anaerobic_wastewater_treatment_sludge
>GVPScha2	Mucispirillum_schaedleri
>JAJTardi	Leptolinea_tardivitalis_mesophilic_UASB_granular_sludge
>H1ZPalae	Caldithrix_palaeochoryensis_sediment_of_shallow_hydrothermal_vent_on_Palaeochory_Bay_in_area_of_South_Aegian_Volcanic_Arc
>TkrSpe16	Tsukamurella_sp_HBUM179752_medicinal_plants_Gynura
>I9HBact2	Planctomicrobium_piriforme_littoral_wetland_of_a_boreal_lake
>IFQSpec2	Terriglobus_aquaticus_fresh_water
>I3RSpec2	Thermogemmatispora_carboxidivorans_geothermally_heated_biofilm
>A6BAnam2	Candidatus_Anammoximicrobium_moscowii_ANAMMOX_biotech_reactor
>FNWL21Ac	bacterium_L21_Ace_BES_hypersaline_microbial_mat
>I1YMinu3	Atopobium_minutum
>UncGe189	uncultured_Gemmatimonadetes_bacterium_microbial_mat_at_a_shallow_submarine_hot_spring
>M0ZMarin	Thermostilla_marina
>IFQSaan2	Terriglobus_saanensis_SP1PR4
>H0LShah2	Prevotella_shahii_saliva_of_a_periodontally_healthy_subject
>JEXBradu	Telmatobacter_bradus_sphagnum_peat
>TdvThio2	Thermodesulfovibrio_thiophilus_thermophilic_anaerobic_sludge
>ZZZAlkal	Chitinispirillum_alkaliphilum
>Rd0Rubr3	Rhodopirellula_rubra
>JBWArvor	Longilinea_arvoryzae_rice_paddy_soil
>FNWYC183	bacterium_YC_ZSS_LKJ186_Yuncheng_Salt_Lake
>HX7Auran	Gemmatimonas_aurantiaca_T_27_activated_sludge_for_phosphorus_removal
>I9HBacte	Mariniblastus_fucicola
>Rm5Ulvae	Roseimaritima_ulvae
>GV1Nitr3	Calditerrivibrio_nitroreducens_hot_spring_water
>GJXDesu2	Deferribacter_desulfuricans_SSM1
>J4UMeth2	Pyrinomonas_methylaliphatogenes_steam_affected_geothermal_soil
>UncM1123	uncultured_Candidatus_Marinimicrobia_bacterium_seawater_from_Arabian_Sea_Time_Series_ASTS_Station_depth_500m
>IE0Bac10	Occallatibacter_savannae_soil
>H0LRum11	Prevotella_ruminicola
>GVTBac37	Paludibaculum_fermentans_littoral_wetland_of_a_boreal_lake
>I87Creme	Blastopirellula_cremea_dead_ark_clams_during_mass_mortality_events
>J6SRubic	Geofilum_rubicundum_Core_sediment
>HDJInte4	Barnesiella_intestinihominis
>HDJVisc6	Barnesiella_viscericola_chicken_caecum
>IE0Bact8	Occallatibacter_riparius_soil
>GK9Doogi	Tetragenococcus_doogicus
>GQNBac31	Enterobacteriaceae_bacterium_Acj_122
>GCZBact8	Pelolinea_submarina_subseafloor_sediments
>IZMBact2	Thermomarinilinea_lacunifontana_hydrothermal_vent
>H0LSacch	Prevotella_saccharolytica
>HX7Speci	Gemmatimonas_phototrophica_Swan_Lake_surface_water_sample_05_m_deep
>GK9Hal81	Tetragenococcus_halophilus_'ngari'_fermented_Puntius_sophore_fish
>ZZZFerm2	Brevefilum_fermentans_Anaerobic_digester_biomass
>Unc36524	uncultured_bacterium_biofilms_in_a_full_scale_vermifilter
>GDJPsy13	Colwellia_psychrerythraea
>I87Mari2	Blastopirellula_marina
>GG7Mass3	Bacteroides_massiliensis
>Rd0Balt3	Rhodopirellula_baltica_SH_1
>IICMcc12	Dehalococcoides_mccartyi_195
>A6BKorib	Candidatus_Koribacter_versatilis_Ellin345
>IPQAuran	Chloroflexus_aurantiacus_J_10_fl
>I1YRima2	Lancefieldella_rimae
>I53CEqui	Crossiella_equi
>RsxCast2	Roseiflexus_castenholzii_DSM_13941
>Unc72788	uncultured_bacterium_Ocean_drilling_core_sample
>UncNi373	uncultured_Nitrospirae_bacterium_Red_Sea_Brine_seawater_interface_of_Discovery_Deep_brine_pool
>K2JBact4	Anaerolineales_bacterium_JdFR_64_basaltic_crustal_fluids
>MF3Bac13	Nitrospirae_bacterium_JdFR_88_basaltic_crustal_fluids
>IPQAggre	Chloroflexus_aggregans_DSM_9485
>UncFib82	uncultured_Fibrobacterales_bacterium_Nasutitermes_sp
>IF9Caps2	Acidobacterium_capsulatum_ATCC_51196
>VgcHumat	Vagococcus_humatus_soil
>GQWCece4	Bhargavaea_cecembensis
>GYZLimn2	Planctopirus_limnophila_DSM_3776_surface_water
>IFHSucc3	Fibrobacter_succinogenes_subsp_succinogenes_S85
>UncMa938	uncultured_Candidatus_Marinimicrobia_bacterium
>GQXAceti	Denitrovibrio_acetiphilus_DSM_12809
>Unc00rgp	uncultured_bacterium_Zodletone_Spring_source_sediments
>Unc00ump	uncultured_bacterium_Baltic_Sea_redoxcline_119_m_depth
>ZZZRu106	Fimbriiglobus_ruber_sphagnum_peat_bog_Obukhovskoye
>KyrTusc4	Kyrpidia_tusciae_DSM_2912
>H0LMarsh	Prevotella_marshii_DSM_16973_JCM_13450
>Unc014b7	uncultured_bacterium_Zodletone_Spring_source_sediments
>UncPiet5	uncultured_Pietermaritzburg_bacterium_Y14_6_sandy_soil
>UncSed34	uncultured_sediment_bacterium_Logatchev_hydrothermal_vent_fieldsite_F_watercolumn_depth_3000_m
>UncC1043	uncultured_Chloroflexaceae_bacterium
>UncM4037	uncultured_marine_bacterium_Arctic_marine_surface_sediment
>UncBa593	uncultured_bacterium_high_pressure_reactor
>VgcTeu18	Vagococcus_teuberi_milk
>Unc01gve	uncultured_bacterium_Zodletone_Spring_source_sediments
>Unc00wk5	uncultured_bacterium_Zodletone_Spring_source_sediments
>Unc04odu	uncultured_bacterium_sediments
>Unc73226	uncultured_bacterium_marine_sediment_South_Slope_South_China_Sea
>IFQRose6	Terriglobus_roseus_DSM_18391_soil_from_a_never_tilled_successional_plant_community
>Unc0482c	uncultured_archaeon_sediment_sediment_anoxic_zone_tucurui_hydroeletric_power_plant_reservoir
>Unc59945	uncultured_bacterium
>Unc59960	uncultured_bacterium_reef_water
>UncKor49	uncultured_korarchaeote_hot_spring
>GYZBrasi	Rubinisphaera_brasiliensis_DSM_5305_water_from_a_salt_pit
>Unc04oi8	uncultured_bacterium_sponge_tissue
>Unc00imq	uncultured_bacterium_oil_well
>UncDee61	uncultured_deep_sea_bacterium_Atlantic_OceanSouth_Atlantic_OceanGuinea_Basin
>UncGem23	uncultured_Gemmatimonadaceae_bacterium_sponge_mesohyl
>GUQHVe53	hydrothermal_vent_metagenome_deep_sea_hydrothermal_plume_seawater
>Unc00e9q	uncultured_bacterium_sediment
>Unc01izc	uncultured_bacterium_soil_from_an_undisturbed_mixed_grass_prairie_preserve
>Unc97163	uncultured_bacterium_exterior_of_a_deep_sea_hydrothermal_vent_sulfide_chimney_Juan_de_Fuca_Ridge_Pacific_Ocean
>UncB8033	uncultured_bacterium_sediment_and_soil_slurry
>Ob9Antar	Octadecabacter_antarcticus_307
>Unc02fqm	uncultured_bacterium_soil_from_an_undisturbed_mixed_grass_prairie_preserve
>UncP1979	uncultured_Planctomycetaceae_bacterium_pilot_scale_bioremediation_process_of_a_hydrocarbon_contaminated_soil
>Unc039vi	uncultured_bacterium_soil_from_an_undisturbed_mixed_grass_prairie_preserve
>UncB9073	uncultured_bacterium_marine_sediments
>UncA4697	uncultured_Acidobacteria_bacterium_soil_collected_from_0_7cm_of_agricultural_plots_KBS_LTER_T1_R4
>Unc03m6h	uncultured_Acidobacteriaceae_bacterium_pilot_scale_bioremediation_process_of_a_hydrocarbon_contaminated_soil
>UncB1801	uncultured_bacterium_pond_sediment
>UncOr261	uncultured_organism_hypersaline_microbial_mat
>UncB2263	uncultured_bacterium_pond_sediment
>UncGe172	uncultured_Gemmatimonadetes_bacterium_rhizosphere_soil
>UncPro19	uncultured_prokaryote_Dongping_Lake_sediment
>Unc003ai	uncultured_bacterium_marine_sediment_from_the_South_China_Sea
>H4RAp195	Gilliamella_apicola
>UncNit35	uncultured_Nitrospira_sp_petroleum_contaminated_saline_alkali_soils
>UncGa844	uncultured_gamma_proteobacterium
>Unc24512	uncultured_bacterium_Manantial_del_Toro_hypersaline_groundwater
>UncGe262	uncultured_Gemmatimonadetes_bacterium_farm_soil_adjacent_to_a_silage_storage_bunker
>UncCa539	uncultured_Candidatus_Marinimicrobia_bacterium_sea_water
>UncDef13	uncultured_Deferribacteres_bacterium_deep_terrestrial_subsurface_fluid_filled_fracture
>Unc96791	uncultured_bacterium_mud_volcano_sediments
>Unc04tnd	uncultured_bacterium_cold_seep_sediment_from_oxygen_mimimum_zone_in_Pakistan_Margin
>UncNit91	uncultured_Nitrospirae_bacterium_canyon_and_slope_sediment
>UncGe349	uncultured_Gemmatimonadetes_bacterium_serpentinized_dunite
>Unc2qrun	uncultured_Rhodopirellula_sp_shrimp_intestine
>Unc00phf	uncultured_bacterium_saturated_zone_of_the_Hanford_Site_300_Area_subsurface
>UncB6663	uncultured_bacterium_sediment
>Unc04xys	uncultured_bacterium_Janssand_tidal_subsurface_sediment_490_cmbsf
>UncLat11	uncultured_Latescibacteria_bacterium_Chongxi_wetland_soil
>UncE8606	uncultured_euryarchaeote_deep_sea_sediment_1260_m_deep
>UncB8277	uncultured_bacterium_siliciclastic_sedment_from_Thalassia_sea_grass_bed
>UncB5510	uncultured_bacterium_middle_sediment_from_Honghu_Lake
>Unc2qrv6	uncultured_bacterium_adult_sponge_material
>GG7Dor14	Bacteroides_dorei_DSM_17855
>GV2Atyp4	Corynebacterium_atypicum_unknown_human_clinical_source
>Unc04spl	uncultured_bacterium_subseafloor_sediment_at_the_Good_Weather_Ridge
>Unc011ir	uncultured_bacterium_saturated_zone_of_the_Hanford_Site_300_Area_subsurface
>Unc0b1ti	uncultured_bacterium_saturated_zone_of_the_Hanford_Site_300_Area_subsurface
>Unc018f2	uncultured_bacterium_saturated_zone_of_the_Hanford_Site_300_Area_subsurface
>Unc00fsf	uncultured_bacterium_marine_sediment
>UncCald5	uncultured_Calditerrivibrio_sp_marine_hot_spring
>Unc029rt	uncultured_bacterium_porewater_fluid_near_yellow_vent_off_Kueishan_Island
>Gt1Bact3	Gemmatirosa_kalamazoonesis
>UncB4303	uncultured_bacterium_middle_sediment_from_Honghu_Lake
>UncA9523	uncultured_archaeon_sulfide_microbial_incubator
>Unc01ndx	uncultured_bacterium_skin_volar_forearm
>GJJFer91	Leptospirillum_ferriphilum_YSK_acid_mine_drainage
>Unc50591	uncultured_bacterium_saturated_zone_of_the_Hanford_Site_300_Area_subsurface
>UncA3781	uncultured_Acidobacteria_bacterium_Chongxi_wetland_soil
>UncCa307	uncultured_candidate_division_KSB1_bacterium_hypersaline_microbial_mat_Guerrero_Negro
>UncB2274	uncultured_bacterium_middle_sediment_from_Honghu_Lake
>S53A3983	Streptococcus_agalactiae
>Unc10090	uncultured_bacterium_seafloor_lavas_from_Hawai'i_South_Point_X4
>UncB9390	uncultured_bacterium_sediment_from_station_DBSE_in_the_Northern_Bering_Sea
>UncGa689	uncultured_gamma_proteobacterium_sediments_from_Rodas_Beach_polluted_with_crude_oil
>UncB9166	uncultured_bacterium_microbial_biofillm
>UncB9392	uncultured_bacterium_Amsterdam_mud_volcano_sediment
>Unc04sww	uncultured_bacterium_Amsterdam_mud_volcano_sediment
>Unc87461	uncultured_bacterium_subseafloor_sediment_at_Porcupine_seabight_site_U1317_Hole_A
>UncCa287	uncultured_candidate_division_KSB1_bacterium_hypersaline_microbial_mat_Guerrero_Negro
>UncA4485	uncultured_Acidobacteria_bacterium_grassland_soil
>UncB8031	uncultured_bacterium_siliciclastic_sedment_from_Thalassia_sea_grass_bed
>UncB1199	uncultured_bacterium_siliciclastic_sedment_from_Thalassia_sea_grass_bed
>UncGem80	uncultured_Gemmatimonadetes_bacterium_coastal_soil
>UncB1116	uncultured_bacterium_mangrove_soil
>HX7Spec2	Gemmatimonas_sp_enrichment_culture_clone_AOCRB_EC_6_anaerobically_digested_sewage_sludge_from_a_municipal_wastewater_treatment_plant
>UncB1240	uncultured_bacterium_mangrove_soil
>UncCloa6	uncultured_Cloacimonetes_bacterium_digest_of_municipal_solid_waste_full_scale_anaerobic_reactor
>UncB1481	uncultured_bacterium_hypersaline_sediment
>Unc2ldd1	uncultured_bacterium_Orca_Basin_slope_sediment
>UncGem60	uncultured_Gemmatimonas_sp_variably_weathered_outcrop
>UncE7776	uncultured_euryarchaeote_Donana_coastal_aquifer
>UncCa372	uncultured_candidate_division_KSB1_bacterium_hypersaline_microbial_mat_Guerrero_Negro
>UncB9380	uncultured_bacterium_siliciclastic_sedment_from_Thalassia_sea_grass_bed
>Unc57240	uncultured_bacterium_seafloor_lavas_from_the_East_Pacific_Rise
>UncB8739	uncultured_bacterium_sediment_collected_from_station_X1_seamount_in_the_Pacific_Ocean
>UncGe305	uncultured_Gemmatimonadales_bacterium_trembling_aspen_rhizosphere_under_ambient_CO2_conditions
>UncB9068	uncultured_bacterium_hypersaline_sediment
>Unc042ob	uncultured_archaeon_shallow_hydrothermal_vent_sediment
>Unc0gsoa	uncultured_Candidatus_Marinimicrobia_bacterium_sea_water
>Unc05j1t	uncultured_bacterium_hydrothermal_seep
>Unc05j4e	uncultured_bacterium_hydrothermal_seep
>KyrSpor2	Kyrpidia_spormannii_Hydrothermal_Systems
>Unc05ulj	uncultured_bacterium_deep_sea_sediment
>FNWEnri5	bacterium_enrichment_culture_clone_58_sediment
>UncNi419	uncultured_Nitrospiraceae_bacterium_trembling_aspen_rhizosphere_under_ambient_CO2_conditions
>UncM1064	uncultured_Candidatus_Marinimicrobia_bacterium_water_at_depth_of_252m
>UncS1027	uncultured_Spirochaetes_bacterium_Saanich_Inlet_100_m_depth
>Unc00fy8	uncultured_bacterium_Saanich_Inlet_120_m_depth
>UncKor26	uncultured_korarchaeote_terrestrial_hot_spring_at_81_degrees_C_and_pH_55
>UncO1184	uncultured_organism_Guerrero_Negro_Hypersaline_Mat_04_altitude_310m_AMSL_sample_depth_1m_below_water_level_3_4mm_depth_into_the_mat
>Unc2lger	uncultured_bacterium_Gulf_of_Mexico_sediment
>Unc05uir	uncultured_bacterium_deep_sea_sediment
>UncB7791	uncultured_bacterium_North_Yellow_Sea_sediments
>Unc003nb	uncultured_organism_Guerrero_Negro_Hypersaline_Mat_08_altitude_310m_AMSL_sample_depth_1m_below_water_level_10_22mm_depth_into_the_mat
>A6BNitr2	Nitrospira_defluvii_bioflim_isolated_from_Biological_Aeration_Filter
>UncGem35	uncultured_Gemmatimonadetes_bacterium_cold_spring
>UncM1042	uncultured_Candidatus_Marinimicrobia_bacterium_water_at_depth_1000_m
>UncM1044	uncultured_Candidatus_Marinimicrobia_bacterium_water_at_depth_of_252m
>Unc0myv5	uncultured_organism_Guerrero_Negro_Hypersaline_Mat_09_altitude_310m_AMSL_sample_depth_1m_below_water_level_22_34mm_depth_into_the_mat
>Unc01c9b	uncultured_bacterium_three_granular_samples_from_lab_scale_upflow_anaerobic_bioreactors
>UncAc110	uncultured_Acidobacterium_sp_cold_spring
>Unc25106	uncultured_bacterium_marine_sediment
>UncB6516	uncultured_bacterium_marine_sediment
>UncM1043	uncultured_Candidatus_Marinimicrobia_bacterium_water_at_depth_of_400m
>UncM1062	uncultured_Candidatus_Marinimicrobia_bacterium_water_at_depth_of_252m
>UncCh956	uncultured_Chloroflexi_bacterium_Saanich_Inlet_215_m_depth
>UncBa412	uncultured_bacterium_soil
>Unc27991	uncultured_bacterium_hypersaline_microbial_mat
>Unc00hn3	uncultured_organism_Guerrero_Negro_Hypersaline_Mat_06_altitude_310m_AMSL_sample_depth_1m_below_water_level_5_6mm_depth_into_the_mat
>UncOr496	uncultured_organism_Guerrero_Negro_Hypersaline_Mat_09_altitude_310m_AMSL_sample_depth_1m_below_water_level_22_34mm_depth_into_the_mat
>UncCo655	uncultured_Colwellia_sp_surface_5m_water_samples_filtered_on_0_22_micron_filter_paper_derived_from_the_Southern_ocean_iron_fertilization_experiment_LOHAFEX
>Unc2qsug	uncultured_Candidatus_Cloacimonas_sp_sediment
>UncFi503	uncultured_Firmicutes_bacterium_gut
>UncO1206	uncultured_organism_Guerrero_Negro_Hypersaline_Mat_10_altitude_310m_AMSL_sample_depth_1m_below_water_level_34_49mm_depth_into_the_mat
>Unc05ulo	uncultured_bacterium_deep_sea_sediment
>UncCh933	uncultured_Chloroflexaceae_bacterium_Holocene_marine_sediment
>Unc01brn	uncultured_bacterium_three_granular_samples_from_lab_scale_upflow_anaerobic_bioreactors
>UncDef17	uncultured_Deferribacteraceae_bacterium_gut_homogenate_from_the_colon_of_the_cockroach
>Unc2qt56	uncultured_bacterium_anaerobic_bioreactor
>ZZZBa992	Calditrichaeota_bacterium_AABM5125_24_marine_sediment
>UncM1149	uncultured_Candidatus_Marinimicrobia_bacterium_water_at_depth_1000_m
>Unc0mkzi	uncultured_organism_Guerrero_Negro_Hypersaline_Mat_08_altitude_310m_AMSL_sample_depth_1m_below_water_level_10_22mm_depth_into_the_mat
>Unc03fei	uncultured_bacterium_wall_biomat_sample_in_El_Zacaton_at_195m_depth
>UncLat38	uncultured_Latescibacteria_bacterium_wall_biomat_sample_in_El_Zacaton_at_195m_depth
>Unc0nbpd	uncultured_organism_Guerrero_Negro_Hypersaline_Mat_10_altitude_310m_AMSL_sample_depth_1m_below_water_level_34_49mm_depth_into_the_mat
>Unc00965	uncultured_organism_Guerrero_Negro_Hypersaline_Mat_10_altitude_310m_AMSL_sample_depth_1m_below_water_level_34_49mm_depth_into_the_mat
>Unc00r7i	uncultured_organism_Guerrero_Negro_Hypersaline_Mat_10_altitude_310m_AMSL_sample_depth_1m_below_water_level_34_49mm_depth_into_the_mat
>UncOr714	uncultured_organism_Guerrero_Negro_Hypersaline_Mat_07_altitude_310m_AMSL_sample_depth_1m_below_water_level_6_10mm_depth_into_the_mat
>Unc0m5ka	uncultured_organism_Guerrero_Negro_Hypersaline_Mat_07_altitude_310m_AMSL_sample_depth_1m_below_water_level_6_10mm_depth_into_the_mat
>UncB1346	uncultured_bacterium_Jiaozhao_Bay_sediment
>UncB8485	uncultured_bacterium_undisturbed_tall_grass_prairie_top_5_cm
>Unc91074	uncultured_organism_Guerrero_Negro_Hypersaline_Mat_08_altitude_310m_AMSL_sample_depth_1m_below_water_level_10_22mm_depth_into_the_mat
>UncB9887	uncultured_bacterium_undisturbed_tall_grass_prairie_top_5_cm
>IADXiame	Thermophagus_xiamenensis
>UncM1400	uncultured_Candidatus_Marinimicrobia_bacterium_ocean_water_collected_from_6000m_depth_within_the_Puerto_Rico_Trench
>Unc2qtnw	uncultured_bacterium_sinkhole
>HecTima7	Heliconius_timareta_timareta
>UncB8559	uncultured_bacterium_Kazan_Mud_Volcano_Anaximander_Mountains_East_Mediterranean_Sea
>UncM1054	uncultured_Candidatus_Marinimicrobia_bacterium_water_at_depth_1000_m
>IYZDaxe2	Thermanaerothrix_daxensis_Deep_terrestrial_hot_aquifer
>Unc2qttk	uncultured_bacterium_Microbialite_at_Ueno_tufa_site
>A6BEdwa7	Candidatus_Edwardsbacteria_bacterium_RIFOXYD12_FULL_50_11_Rifle_well_CD01_at_16ft_depth_12_micron_filter_at_time_point_D
>Unc67757	uncultured_bacterium_agricultural_soil_with_history_of_simazine_application
>UncB9620	uncultured_bacterium_Jiaozhao_Bay_sediment
>UncNi143	uncultured_Nitrospirales_bacterium_cave_wall_biofilm
>Unc01e3f	uncultured_bacterium_wall_biomat_sample_in_El_Zacaton_at_17m_depth
>UncB7890	uncultured_bacterium_Sawmill_Sink_water_column_at_103_m_water_depth
>UncB5907	uncultured_bacterium_Charon's_Cascade_sandy_clastic_sediments
>UncD5340	uncultured_delta_proteobacterium_low_temperature_hydrothermal_oxides_at_the_South_West_Indian_Ridge
>GG5Divis	candidate_division_Zixibacteria_bacterium_RBG_1_sediment_at_5_m_depth_in_an_aquifer_adjacent_to_the_Colorado_River
>A6BCloac	Candidatus_Cloacimonas_acidaminovorans_str_Evry_obtained_from_Evry_mesophilic_anaerobic_digester_France
>A6BRaym6	Candidatus_Raymondbacteria_bacterium_RifOxyA12_full_50_37_Rifle_well_CD01_at_16ft_depth_12_micron_filter_at_time_point_A
>Unc003da	uncultured_bacterium_Kazan_Mud_Volcano_Anaximander_Mountains_East_Mediterranean_Sea
>Unc12639	uncultured_bacterium_Frasassi_cave_system_anoxic_lake_water
>K2EGabre	Terracidiphilus_gabretensis_forest_soil
>G8PBac35	Cloacimonetes_bacterium_JGI_OTU_1
>Unc15083	uncultured_bacterium_sediment_from_anoxic_fjord
>GG5Di316	candidate_division_Zixibacteria_bacterium_RBG_16_43_9_Rifle_background_sediment_well_D04_at_16ft_depth
>A6BMar26	Candidatus_Marinimicrobia_bacterium_CG1_02_48_14_groundwater_filtered_through_a_a_30_um_filter_and_then_through_a_0_2_um_filter
>UncB8821	uncultured_bacterium_undisturbed_tall_grass_prairie_top_5_cm
>IFFAggr2	Edaphobacter_aggregans_forest_soil
>Unc041k9	uncultured_bacterium_sediment_from_anoxic_fjord
>A6BAegi2	Candidatus_Aegiribacteria_bacterium_MLS_C_sediment_from_Mahoney_Lake
>GJ6Z8884	metagenome_unknown
>KteRace2	Ktedonobacter_racemifer_DSM_44963_soil_sample
>S53S4920	Floricoccus_penangensis_flower
>H1ZAbyss	Caldithrix_abyssi_DSM_13497_deep_sea_hydrothermal_chimney_sample_collected_at_a_vent_site_on_the_Mid_Atlantic_Ridge
>GFQSp288	Lactococcus_sp_1JSPR_7_gut_of_larva
>UncPl979	uncultured_Planctomycetales_bacterium_upper_sediment
>FNWSM233	bacterium_SM23_31_Sulfate_methane_transisition_zone_estuary_sediments_16_26_cm
>Unc034fl	uncultured_bacterium_brewery_wastewater_dried_single_cell_protein_New_Belgium_Brewery_WWTP
>GFQLa184	Lactococcus_lactis_gut
>GG5Div47	candidate_division_Zixibacteria_bacterium_SM1_73_Sulfate_methane_transisition_zone_estuary_sediments_16_26_cm
>Unc02j9s	uncultured_bacterium_wall_biomat_sample_in_El_Zacaton_at_273m_depth
>UncB1358	uncultured_bacterium_Jiaozhao_Bay_sediment
>IFFModes	Edaphobacter_modestus_forest_soil
>UncGemm3	uncultured_Gemmatimonadetes_bacterium_shallow_fluidized_muds_off_the_French_Guiana_coast
>I9VAero3	Collinsella_aerofaciens_ATCC_25986
>GW8Otit2	Turicella_otitidis_ATCC_51513
>K2GBacte	Deferribacterales_bacterium_Deferri_01_3_replicate_cellulose_degrading_anaerobic_digesters_sampled_at_day_96_and_day_362
>MF3Bac14	Nitrospirae_bacterium_RIFCSPLOWO2_01_FULL_62_17_Rifle_well_FP_101_under_low_O2_conditions_01_micron_filter_full_assembly
>GBYZZZZ2
>GBCZZZZZ
>GBPZZZZZ
>GBPZZZZ2
>GBPZZZZ3
>GBPZZZZ4
>GBPZZZZ5
>GBSZZZZZ
>GBr1scaf
>GBr1sca2
>LCPZZZZZ
>AABZZZZZ
>AABZZZZ2
>GBGZZZZZ
>GB-12
