# Supplementary material for: New globally distributed bacterial phyla within the FCB superphylum
Source: Nat Commun. 2022 Dec 6;13:7516. doi: 10.1038/s41467-022-34388-1 (PMC9727166; doi:10.1038/s41467-022-34388-1)
Supplement: Supplementary file 5 — source data 1-9 [file 41467_2022_34388_MOESM5_ESM.zip › Source Data/Supplementary Figure 6a gene.txt]

size	gene	novel_gene
1	13643	7677
2	2633	857
3	1634	378
4	1159	253
5	812	139
6	634	95
7	520	61
8	441	61
9	378	54
10	364	39
11	317	29
12	214	20
13	194	21
14	133	10
15	134	11
16	142	11
17	139	7
18	111	8
19	118	8
20	106	8
21	90	5
22	87	5
23	69	2
24	74	3
25	47	1
26	49	3
27	53	2
28	45	0
29	49	2
30	41	0
31	43	2
32	38	0
33	32	0
34	37	1
35	27	1
36	37	1
37	19	0
38	38	0
39	31	0
40	28	1
41	33	0
42	26	0
43	25	0
44	25	0
45	29	0
46	24	0
47	27	0
48	31	0
49	31	0
50	29	1
