# Supplementary material for: New globally distributed bacterial phyla within the FCB superphylum
Source: Nat Commun. 2022 Dec 6;13:7516. doi: 10.1038/s41467-022-34388-1 (PMC9727166; doi:10.1038/s41467-022-34388-1)
Supplement: Supplementary file 5 — source data 1-9 [file 41467_2022_34388_MOESM5_ESM.zip › Source Data/Supplementary Figure 6b novel gene family size.txt]

size	num
1	7677
2	857
3	378
4	253
5	139
6	95
7	61
8	61
9	54
10	39
11	29
12	20
13	21
14	10
15	11
16	11
17	7
18	8
19	8
20	8
21	5
22	5
23	2
24	3
25	1
26	3
27	2
29	2
31	2
34	1
35	1
36	1
40	1
50	1
