# Supplementary material for: New globally distributed bacterial phyla within the FCB superphylum
Source: Nat Commun. 2022 Dec 6;13:7516. doi: 10.1038/s41467-022-34388-1 (PMC9727166; doi:10.1038/s41467-022-34388-1)
Supplement: Supplementary file 5 — source data 1-9 [file 41467_2022_34388_MOESM5_ESM.zip › Source Data/Supplementary Figure 6e number_genomes_per_family in 160k genomes.txt]

Gene family name	number of genomes	mean copy number	median copy number	max copy number
M3-38_Bin_215_scaffold_160948_3	13	1	1	1
M3-38_Bin_215_scaffold_230911_5	1	1	1	1
M3-38_Bin_215_scaffold_502581_2	25	1	1	1
M3-38_Bin_215_scaffold_537720_3	51	1.019607843	1	2
M3-38_Bin_215_scaffold_612116_1	1	1	1	1
M3-44_Bin_119_scaffold_1215_4	1	1	1	1
M3-44_Bin_119_scaffold_2174_11	66	1.015151515	1	2
M3-44_Bin_119_scaffold_2323_15	1	1	1	1
M3-44_Bin_119_scaffold_2787_17	7	1	1	1
M3-44_Bin_119_scaffold_8204_7	161	1.136645963	1	3
M3-44_Bin_119_scaffold_10205_9	1	1	1	1
M3-44_Bin_119_scaffold_21344_10	1	1	1	1
M3-44_Bin_119_scaffold_22562_15	1	1	1	1
M3-44_Bin_119_scaffold_36819_8	1	1	1	1
M3-44_Bin_119_scaffold_207211_4	103	1	1	1
M3-44_Bin_119_scaffold_559910_3	1	1	1	1
M3-44_Bin_198_scaffold_16854_13	1	1	1	1
M3-44_Bin_198_scaffold_34801_2	3	1	1	1
M3-44_Bin_198_scaffold_66882_3	1	1	1	1
M3-44_Bin_198_scaffold_72545_7	1	1	1	1
M3-44_Bin_198_scaffold_134571_2	1	1	1	1
M3-44_Bin_198_scaffold_137474_3	2	1	1	1
M3-44_Bin_198_scaffold_154671_1	1	1	1	1
M3-44_Bin_198_scaffold_161091_6	1	1	1	1
M3-44_Bin_198_scaffold_213436_3	1	1	1	1
M3-44_Bin_198_scaffold_262521_2	11	1	1	1
M3-44_Bin_198_scaffold_330037_1	52	1	1	1
M3-44_Bin_198_scaffold_335694_2	1	1	1	1
M3-44_Bin_198_scaffold_366713_2	1	1	1	1
M3-44_Bin_198_scaffold_376761_2	1	1	1	1
M8-62_Bin_157_scaffold_8647_18	3	1	1	1
M8-62_Bin_157_scaffold_19085_1	1	1	1	1
M8-62_Bin_157_scaffold_19785_2	7	1	1	1
M8-62_Bin_157_scaffold_23930_5	6	1	1	1
M8-62_Bin_157_scaffold_58415_6	3	1	1	1
M8-62_Bin_157_scaffold_94529_5	45	1	1	1
M8-62_Bin_262_scaffold_28130_6	43	1.046511628	1	2
M8-62_Bin_262_scaffold_44548_6	57	1.01754386	1	2
M8-62_Bin_262_scaffold_49008_1	1	1	1	1
M8-62_Bin_262_scaffold_128235_4	1	1	1	1
M8-62_Bin_262_scaffold_159262_1	2	1	1	1
M8-62_Bin_262_scaffold_198348_2	3	1	1	1
M8-62_Bin_262_scaffold_203515_1	13	1.538461538	1	3
M8-62_Bin_262_scaffold_224816_3	1	1	1	1
M8-62_Bin_262_scaffold_263601_1	3	1.333333333	1	2
M8-62_Bin_262_scaffold_411436_3	7	1.714285714	1	3
M8-62_Bin_326_scaffold_9571_22	1	1	1	1
M8-62_Bin_326_scaffold_43801_2	1	1	1	1
M8-62_Bin_326_scaffold_58557_2	14	1	1	1
M8-62_Bin_326_scaffold_97744_4	3	1	1	1
M8-62_Bin_326_scaffold_122832_2	6	1.166666667	1	2
M8-62_Bin_326_scaffold_263945_3	12	1	1	1
M8-62_Bin_326_scaffold_270046_4	4	1	1	1
M8-62_Bin_326_scaffold_281392_5	6	1	1	1
Meg19_02_Bin_5_scaffold_52723_1	1	1	1	1
Meg19_1012_Bin_119_scaffold_7236_1	5	1	1	1
Meg19_1012_Bin_119_scaffold_10855_15	1	1	1	1
Meg19_1012_Bin_119_scaffold_26417_7	58	1.189655172	1	5
Meg19_1012_Bin_119_scaffold_27861_17	1	1	1	1
Meg19_1012_Bin_119_scaffold_87625_4	44	1	1	1
Meg19_1012_Bin_119_scaffold_107247_1	21	1	1	1
Meg19_1012_Bin_198_scaffold_7214_11	68	1.014705882	1	2
Meg19_1012_Bin_219_scaffold_6023_7	217	1.041474654	1	2
Meg19_1012_Bin_459_scaffold_120_30	1	1	1	1
Meg19_1012_Bin_459_scaffold_150_111	6	1.333333333	1	2
Meg19_1012_Bin_459_scaffold_531_31	1	1	1	1
Meg19_1012_Bin_459_scaffold_6604_15	1	1	1	1
Meg19_46_Bin_182_scaffold_38015_7	1	1	1	1
Meg19_46_Bin_201_scaffold_55314_3	22	1.045454545	1	2
Meg19_46_Bin_201_scaffold_65093_1	1	1	1	1
Meg19_46_Bin_201_scaffold_249910_5	1	1	1	1
Meg19_46_Bin_228_scaffold_48169_5	2	1	1	1
Meg19_46_Bin_228_scaffold_53974_6	50	1.58	1	5
Meg19_46_Bin_228_scaffold_72881_2	2	1	1	1
Meg19_46_Bin_228_scaffold_81721_5	18	1	1	1
Meg19_46_Bin_228_scaffold_151294_1	1	1	1	1
Meg19_46_Bin_228_scaffold_179849_2	15	1	1	1
Meg19_46_Bin_228_scaffold_198588_1	1	1	1	1
Meg19_46_Bin_239_scaffold_87811_1	1	1	1	1
Meg19_46_Bin_239_scaffold_96355_4	4	1	1	1
Meg19_46_Bin_239_scaffold_114067_1	1	1	1	1
Meg19_46_Bin_239_scaffold_257758_2	38	1	1	1
Meg19_46_Bin_247_scaffold_390_19	178	1.011235955	1	2
Meg19_46_Bin_247_scaffold_7756_7	9	1.111111111	1	2
Meg22_02_Bin_84_scaffold_2226_28	1	1	1	1
Meg22_02_Bin_84_scaffold_227659_2	1	1	1	1
Meg22_02_Bin_84_scaffold_266442_2	15	1.066666667	1	2
Meg22_1012_Bin_348_scaffold_67933_1	353	1.014164306	1	2
Meg22_1012_Bin_348_scaffold_101556_8	1	1	1	1
Meg22_1012_Bin_348_scaffold_112299_4	142	1.007042254	1	2
Meg22_1012_Bin_348_scaffold_129581_1	5	1	1	1
Meg22_1214_Bin_137_scaffold_340_4	1	1	1	1
Meg22_1214_Bin_137_scaffold_340_36	1	1	1	1
Meg22_1214_Bin_137_scaffold_340_68	1	1	1	1
Meg22_1214_Bin_137_scaffold_7589_2	1	1	1	1
Meg22_1214_Bin_137_scaffold_171928_2	1	1	1	1
Meg22_1214_Bin_137_scaffold_230986_1	2	1	1	1
Meg22_1214_Bin_176_scaffold_31474_6	4	1	1	1
Meg22_1416_Bin_86_scaffold_26026_2	3	1	1	1
Meg22_1416_Bin_86_scaffold_29765_11	163	1.006134969	1	2
Meg22_1416_Bin_86_scaffold_32471_2	1	1	1	1
Meg22_1416_Bin_86_scaffold_33860_1	10	1	1	1
Meg22_1416_Bin_86_scaffold_43388_6	1	1	1	1
Meg22_1416_Bin_86_scaffold_53726_16	1	2	2	2
Meg22_1416_Bin_86_scaffold_63871_3	57	1	1	1
Meg22_1416_Bin_86_scaffold_97220_2	1	1	1	1
Meg22_1416_Bin_86_scaffold_108436_2	11	1	1	1
Meg22_1416_Bin_86_scaffold_133712_4	13	1	1	1
Meg22_1416_Bin_86_scaffold_141355_3	122	1.016393443	1	2
Meg22_1416_Bin_86_scaffold_183694_2	11	1	1	1
Meg22_1416_Bin_86_scaffold_213673_4	4	1	1	1
Meg22_24_Bin_124_scaffold_23811_4	16	1.0625	1	2
Meg22_24_Bin_124_scaffold_118165_2	17	1	1	1
Meg22_24_Bin_129_scaffold_9286_14	9	1.111111111	1	2
Meg22_24_Bin_129_scaffold_11904_9	1	2	2	2
Meg22_24_Bin_129_scaffold_17071_11	1	1	1	1
Meg22_24_Bin_129_scaffold_23606_5	1	1	1	1
Meg22_24_Bin_129_scaffold_63099_4	1	1	1	1
Meg22_24_Bin_129_scaffold_80603_1	1	1	1	1
Meg22_24_Bin_129_scaffold_137455_1	112	1.044642857	1	3
Meg22_24_Bin_129_scaffold_216936_1	1	1	1	1
Meg22_24_Bin_129_scaffold_1341078_4	10	1	1	1
Meg22_24_Bin_156_scaffold_13878_2	23	1	1	1
Meg22_46_Bin_11_scaffold_97988_1	1	1	1	1
Meg22_46_Bin_11_scaffold_207355_2	23	1.043478261	1	2
Meg22_46_Bin_130_scaffold_511_37	40	1.05	1	2
Meg22_46_Bin_130_scaffold_675_8	5	1	1	1
Meg22_46_Bin_130_scaffold_13190_2	48	1.020833333	1	2
Meg22_46_Bin_210_scaffold_26876_3	4	1	1	1
Meg22_46_Bin_210_scaffold_28383_2	2	1	1	1
Meg22_46_Bin_210_scaffold_128155_5	24	1.125	1	2
Meg22_46_Bin_210_scaffold_145743_1	1	1	1	1
Meg22_46_Bin_210_scaffold_195816_2	1	1	1	1
Meg22_46_Bin_210_scaffold_282981_3	1012	1.066205534	1	3
Meg22_46_Bin_210_scaffold_303410_6	3	1	1	1
Meg22_46_Bin_213_scaffold_41006_8	13	1	1	1
Meg22_46_Bin_213_scaffold_43139_3	87	1.022988506	1	2
Meg22_46_Bin_213_scaffold_43743_1	9	1	1	1
Meg22_46_Bin_213_scaffold_58200_1	18	1	1	1
Meg22_46_Bin_213_scaffold_270686_4	5	2.2	2	4
Meg22_46_Bin_23_scaffold_96418_1	1	1	1	1
Meg22_46_Bin_23_scaffold_210713_1	1	1	1	1
Meg22_46_Bin_23_scaffold_236427_1	2	1	1	1
Meg22_46_Bin_23_scaffold_280419_2	2	1	1	1
Meg22_46_Bin_45_scaffold_26562_7	25	1.08	1	2
Meg22_46_Bin_45_scaffold_269702_2	1	1	1	1
Meg22_46_Bin_45_scaffold_286204_1	3	1	1	1
Meg22_46_Bin_89_scaffold_37606_1	2	1	1	1
Meg22_46_Bin_89_scaffold_194195_1	64	1	1	1
Meg22_810_Bin_217_scaffold_22744_2	1	1	1	1
Meg22_810_Bin_217_scaffold_24316_7	1	1	1	1
Meg22_810_Bin_217_scaffold_33401_6	1	1	1	1
Meg22_810_Bin_217_scaffold_37486_2	1	1	1	1
Meg22_810_Bin_217_scaffold_48343_7	3	1	1	1
Meg22_810_Bin_217_scaffold_54441_5	1	1	1	1
Meg22_810_Bin_217_scaffold_61112_2	52	1.096153846	1	2
Meg22_810_Bin_217_scaffold_62230_1	2	1	1	1
Meg22_810_Bin_217_scaffold_69179_1	1	1	1	1
Meg22_810_Bin_217_scaffold_71013_4	1	1	1	1
Meg22_810_Bin_217_scaffold_85804_5	1	1	1	1
Meg22_810_Bin_217_scaffold_135420_5	1	1	1	1
Meg22_810_Bin_217_scaffold_141118_3	1	1	1	1
Meg22_810_Bin_217_scaffold_153825_1	10	1	1	1
Meg22_810_Bin_217_scaffold_166515_3	1	1	1	1
Meg22_810_Bin_217_scaffold_237794_2	6	1	1	1
Meg22_810_Bin_217_scaffold_241350_2	1	1	1	1
Meg22_810_Bin_217_scaffold_409128_4	2	1	1	1
SY70-4-11_Bin_40_scaffold_1442_9	11	1	1	1
SY70-4-11_Bin_40_scaffold_62009_3	1	1	1	1
SY70-4-11_Bin_40_scaffold_145484_1	10	1	1	1
SY70-4-11_Bin_40_scaffold_42722_3	1	1	1	1
SY70-4-3_Bin_44_scaffold_53423_1	201	1.567164179	2	3
SY70-4-3_Bin_44_scaffold_81084_1	1	1	1	1
SY70-4-3_Bin_59_scaffold_51562_3	9	1.333333333	1	2
SY70-4-3_Bin_59_scaffold_71785_2	12	1	1	1
SY70-4-3_Bin_68_scaffold_41239_1	1	1	1	1
SY70-4-3_Bin_68_scaffold_17240_1	1	1	1	1
SY70-4-3_Bin_68_scaffold_97814_1	1	1	1	1
SY70-4-3_Bin_68_scaffold_13351_1	1	1	1	1
SY70-5-12_Bin_1_scaffold_87453_3	2	1	1	1
SY70-5-12_Bin_1_scaffold_29859_6	18	1.444444444	1	5
SY70-5-12_Bin_1_scaffold_9959_3	1	1	1	1
SY70-5-12_Bin_1_scaffold_77892_4	4	1	1	1
SY70-5-12_Bin_1_scaffold_34357_3	1	1	1	1
SY70-5-12_Bin_1_scaffold_12532_6	1	1	1	1
SY70-5-5_Bin_6_scaffold_5991_11	1	1	1	1
SY70-5-5_Bin_6_scaffold_7126_10	1	1	1	1
SY70-5-5_Bin_6_scaffold_7725_5	22	1.409090909	1	3
SY70-5-8_Bin_74_scaffold_33930_5	1	1	1	1
SY70-5-8_Bin_74_scaffold_31537_4	2	1	1	1
SY70-5-8_Bin_74_scaffold_16338_1	2	1	1	1
SY70-5-8_Bin_74_scaffold_8312_5	5	1.4	1	3
SY70-5-8_Bin_74_scaffold_4713_6	8	1	1	1
SY70-5-8_Bin_74_scaffold_898_10	1	1	1	1
SY70-5-8_Bin_74_scaffold_89925_3	6	1	1	1
Ga0170695_1017_2	2	1	1	1
Ga0186947_1001_69	72	1	1	1
Ga0186947_1003_63	2	1	1	1
Ga0186947_1020_20	14	1	1	1
Ga0186947_1045_7	5	1	1	1
Ga0186947_1100_3	18	1	1	1
Ga0186947_1117_4	1	1	1	1
AB_03_Bin_160_scaffold_8098_6	15	1	1	1
AB_03_Bin_160_scaffold_10580_3	33	1.121212121	1	2
AB_03_Bin_160_scaffold_14414_3	411	1.03163017	1	2
AB_03_Bin_160_scaffold_17653_3	1	1	1	1
AB_03_Bin_160_scaffold_18810_1	1	1	1	1
AB_03_Bin_160_scaffold_21971_1	44	1	1	1
AB_03_Bin_160_scaffold_24007_4	4	1	1	1
AB_03_Bin_160_scaffold_34081_7	1	1	1	1
AB_03_Bin_160_scaffold_106749_2	11	1	1	1
AB_03_Bin_160_scaffold_130707_1	1	1	1	1
AB_03_Bin_160_scaffold_181946_3	1	1	1	1
AB_69_Bin_103_scaffold_4775_11	9	1	1	1
AB_69_Bin_159_scaffold_65595_3	1	1	1	1
BHB10-26_Bin_369_scaffold_757_71	3	1	1	1
BHB10-26_Bin_369_scaffold_930875_2	1	1	1	1
BHB10-2_Bin_362_scaffold_23968_4	14	1.142857143	1	2
BHB10-2_Bin_362_scaffold_35100_3	1	1	1	1
BHB10-2_Bin_362_scaffold_41165_6	1	1	1	1
BHB10-2_Bin_362_scaffold_61881_7	1	1	1	1
BHB10-2_Bin_362_scaffold_99924_2	1	1	1	1
BHB10-2_Bin_362_scaffold_111533_4	5	1	1	1
BHB10-2_Bin_362_scaffold_127678_4	26	1.076923077	1	2
BHB10-2_Bin_362_scaffold_164772_3	10	1	1	1
BHB10-2_Bin_362_scaffold_172929_1	1	1	1	1
BHB10-2_Bin_362_scaffold_223494_4	1	1	1	1
BHB10-2_Bin_362_scaffold_233567_1	7	1	1	1
BHB10-2_Bin_362_scaffold_331197_1	28	1	1	1
BHB10-2_Bin_362_scaffold_357288_3	1	1	1	1
BHB10-2_Bin_362_scaffold_398511_5	1	1	1	1
BHB10-2_Bin_362_scaffold_465445_1	69	1.043478261	1	2
BHB10-38_Bin_186_scaffold_26340_9	6	1	1	1
BHB10-38_Bin_186_scaffold_29646_11	1	1	1	1
BHB10-38_Bin_186_scaffold_46283_5	63	1	1	1
BHB10-38_Bin_186_scaffold_77274_4	1	1	1	1
BHB10-38_Bin_186_scaffold_79552_1	4	1	1	1
BHB10-38_Bin_186_scaffold_86183_8	1	1	1	1
BHB10-38_Bin_186_scaffold_111675_6	1	1	1	1
BHB10-38_Bin_186_scaffold_139667_12	1	1	1	1
BHB10-38_Bin_186_scaffold_266227_3	4	1.25	1	2
BHB10-38_Bin_186_scaffold_305556_3	2	1	1	1
BHB10-38_Bin_186_scaffold_374772_1	54	1.018518519	1	2
BHB10-38_Bin_186_scaffold_378979_6	1	1	1	1
BHB10-38_Bin_186_scaffold_400303_2	2	1	1	1
BHB10-38_Bin_186_scaffold_435889_2	10	1	1	1
BHB10-38_Bin_186_scaffold_448348_7	1	1	1	1
BHB10-38_Bin_186_scaffold_566441_2	2	1	1	1
BHB10-38_Bin_186_scaffold_609085_3	1	1	1	1
BHB10-38_Bin_186_scaffold_925833_4	4	1	1	1
BHB10-38_Bin_9_scaffold_5603_2	1	1	1	1
BHB10-38_Bin_9_scaffold_16153_6	1	1	1	1
BHB10-38_Bin_9_scaffold_24048_5	1	1	1	1
BHB10-38_Bin_9_scaffold_91928_1	49	1.040816327	1	2
BHB10-38_Bin_9_scaffold_147758_5	8	1.375	1	2
BHB10-38_Bin_9_scaffold_365195_1	176	1	1	1
ex4484_8_scaffold_381_5	1	1	1	1
ex4484_8_scaffold_425_1	26	1	1	1
ex4484_8_scaffold_892_14	1	1	1	1
ex4484_8_scaffold_1708_12	1	1	1	1
ex4484_8_scaffold_4753_1	1	1	1	1
GCA_002127415.1_scaffold_61_5	26	1	1	1
GCA_002127415.1_scaffold_70_9	2	1	1	1
GCA_002127415.1_scaffold_91_6	2	1	1	1
GCA_002127415.1_scaffold_190_2	13	1	1	1
GCA_002127415.1_scaffold_221_14	8	1.375	1	3
GCA_003599535_scaffold_29_26	3	1	1	1
GCA_003599535_scaffold_54_13	8	1	1	1
GCA_003599535_scaffold_69_8	3	1	1	1
GCA_003599535_scaffold_71_9	3	1	1	1
GCA_003599535_scaffold_83_1	3	1	1	1
GCA_003599535_scaffold_123_12	10	1	1	1
GCA_003820615_scaffold_280_11	4	1	1	1
GCA_003820615_scaffold_313_3	4	1.25	1	2
GCA_003820615_scaffold_362_1	30	1.033333333	1	2
GCA_003820615_scaffold_398_4	4	1	1	1
GCA_003820615_scaffold_582_1	4	1	1	1
GCA_003820615_scaffold_816_2	61	1	1	1
GCA_005223185_scaffold_2_32	11	1	1	1
GCA_005223185_scaffold_9_61	2	1	1	1
GCA_005223185_scaffold_15_71	35	1	1	1
GCA_005223185_scaffold_18_55	21	1	1	1
GCA_005223185_scaffold_18_151	4	1	1	1
LQ108M_Bin_12_scaffold_354_53	4	1	1	1
LQ108M_Bin_12_scaffold_245_55	4	1	1	1
LQ108M_Bin_12_scaffold_245_87	1	1	1	1
LQ108M_Bin_12_scaffold_75_20	158	1.006329114	1	2
LQ108M_Bin_12_scaffold_12_424	8	1	1	1
LQ108M_Bin_12_scaffold_12_648	15	1.066666667	1	2
LQ108M_Bin_12_scaffold_140_71	1	1	1	1
LQ108M_Bin_12_scaffold_140_103	28	1.107142857	1	2
LQ108M_Bin_12_scaffold_6588_10	18	1	1	1
LQ108M_Bin_12_scaffold_35964_5	1	1	1	1
LQ108M_Bin_12_scaffold_2_81	2	1	1	1
LQ108M_Bin_12_scaffold_2_497	1	1	1	1
LQ108M_Bin_12_scaffold_1586_45	1	1	1	1
LQ108M_Bin_12_scaffold_311_96	3	1	1	1
LQ108M_Bin_12_scaffold_676_118	3	1	1	1
LQ108M_Bin_12_scaffold_329_43	13	1	1	1
M3-10_Bin_262_scaffold_44788_1	1	1	1	1
M3-10_Bin_262_scaffold_86749_7	2	1	1	1
M3-10_Bin_262_scaffold_119371_5	686	1.002915452	1	2
M3-10_Bin_262_scaffold_132087_4	1	1	1	1
M3-10_Bin_262_scaffold_147408_3	2	1	1	1
M3-10_Bin_262_scaffold_223344_3	20	1	1	1
M3-10_Bin_262_scaffold_245108_1	1	1	1	1
M3-10_Bin_262_scaffold_303088_2	35	1.028571429	1	2
M3-10_Bin_262_scaffold_327514_4	1	1	1	1
M3-10_Bin_262_scaffold_346300_4	31	1	1	1
M3-22_Bin_282_scaffold_11689_28	14	1	1	1
M3-22_Bin_282_scaffold_72861_2	70	1	1	1
M3-22_Bin_282_scaffold_154504_2	38	1	1	1
M3-22_Bin_282_scaffold_186946_4	2	1	1	1
M3-22_Bin_282_scaffold_223760_4	1	1	1	1
M3-30_Bin_374_scaffold_12856_1	123	1.048780488	1	2
M3-30_Bin_374_scaffold_15648_10	3	1	1	1
M3-38_Bin_215_scaffold_160948_4	1	1	1	1
M3-38_Bin_215_scaffold_200606_6	1	1	1	1
M3-38_Bin_215_scaffold_230911_6	1	1	1	1
M3-38_Bin_215_scaffold_433735_3	1	1	1	1
M3-38_Bin_215_scaffold_484974_1	21	1	1	1
M3-38_Bin_215_scaffold_513545_3	1	1	1	1
M3-38_Bin_215_scaffold_612116_2	1	1	1	1
M3-44_Bin_119_scaffold_2824_37	61	1	1	1
M3-44_Bin_119_scaffold_2975_82	1	1	1	1
M3-44_Bin_119_scaffold_3244_10	239	1.029288703	1	2
M3-44_Bin_119_scaffold_3555_2	6	1	1	1
M3-44_Bin_119_scaffold_15185_23	2	1	1	1
M3-44_Bin_119_scaffold_21344_11	1	1	1	1
M3-44_Bin_119_scaffold_22562_16	1	1	1	1
M3-44_Bin_119_scaffold_386247_2	41	1	1	1
M3-44_Bin_198_scaffold_16854_14	1	1	1	1
M3-44_Bin_198_scaffold_72545_8	1	1	1	1
M3-44_Bin_198_scaffold_109127_6	1	1	1	1
M3-44_Bin_198_scaffold_128727_3	34	1.058823529	1	2
M3-44_Bin_198_scaffold_137474_4	5	1	1	1
M3-44_Bin_198_scaffold_162689_3	5	1	1	1
M3-44_Bin_198_scaffold_171884_1	31	1.258064516	1	5
M3-44_Bin_198_scaffold_213436_4	22	1	1	1
M3-44_Bin_198_scaffold_220903_3	1	1	1	1
M3-44_Bin_198_scaffold_257889_1	1	1	1	1
M3-44_Bin_198_scaffold_282672_2	1	1	1	1
M3-44_Bin_198_scaffold_366713_3	9	1.111111111	1	2
M8-62_Bin_157_scaffold_31422_1	1	1	1	1
M8-62_Bin_157_scaffold_54850_9	1	1	1	1
M8-62_Bin_157_scaffold_58415_7	7	1	1	1
M8-62_Bin_157_scaffold_199863_4	1	1	1	1
M8-62_Bin_157_scaffold_237206_6	1	1	1	1
M8-62_Bin_262_scaffold_17368_18	31	1.129032258	1	2
M8-62_Bin_262_scaffold_20455_3	30	1	1	1
M8-62_Bin_262_scaffold_45031_1	20	1	1	1
M8-62_Bin_262_scaffold_80405_7	1	1	1	1
M8-62_Bin_262_scaffold_116646_6	4	1	1	1
M8-62_Bin_262_scaffold_131568_3	1	1	1	1
M8-62_Bin_262_scaffold_146853_1	71	1.014084507	1	2
M8-62_Bin_262_scaffold_177388_5	176	1.011363636	1	3
M8-62_Bin_262_scaffold_270830_3	20	1	1	1
M8-62_Bin_326_scaffold_9571_23	1	1	1	1
M8-62_Bin_326_scaffold_242645_3	35	1	1	1
M8-62_Bin_326_scaffold_247884_4	53	1	1	1
M8-62_Bin_326_scaffold_270353_1	1	1	1	1
M8-62_Bin_326_scaffold_281392_6	6	1	1	1
M8-62_Bin_326_scaffold_374299_4	1	1	1	1
M8-62_Bin_326_scaffold_387881_2	1	1	1	1
M8-62_Bin_326_scaffold_595611_1	1	1	1	1
Meg19_02_Bin_5_scaffold_32292_4	12	1	1	1
Meg19_02_Bin_5_scaffold_297352_7	1	1	1	1
Meg19_02_Bin_5_scaffold_486974_2	1	1	1	1
Meg19_1012_Bin_119_scaffold_17136_10	5	1	1	1
Meg19_1012_Bin_198_scaffold_21549_4	9	1	1	1
Meg19_1012_Bin_198_scaffold_233861_1	2	1	1	1
Meg19_1012_Bin_219_scaffold_7464_8	4	1	1	1
Meg19_1012_Bin_219_scaffold_105483_2	4	1	1	1
Meg19_1012_Bin_219_scaffold_222273_1	4	1	1	1
Meg19_1012_Bin_459_scaffold_150_16	1	1	1	1
Meg19_1012_Bin_459_scaffold_150_112	26	1.115384615	1	2
Meg19_1012_Bin_459_scaffold_2527_33	11	1	1	1
Meg19_1012_Bin_459_scaffold_3639_21	8	1	1	1
Meg19_1012_Bin_459_scaffold_5327_35	22	1.090909091	1	2
Meg19_1012_Bin_459_scaffold_14495_9	1	1	1	1
Meg19_1012_Bin_459_scaffold_40428_7	1	1	1	1
Meg19_46_Bin_182_scaffold_9295_5	1	1	1	1
Meg19_46_Bin_182_scaffold_23728_3	1	1	1	1
Meg19_46_Bin_182_scaffold_79851_5	1	1	1	1
Meg19_46_Bin_182_scaffold_146977_2	1	1	1	1
Meg19_46_Bin_182_scaffold_402496_4	18	1.166666667	1	2
Meg19_46_Bin_201_scaffold_38983_1	1	1	1	1
Meg19_46_Bin_201_scaffold_206398_2	9	1	1	1
Meg19_46_Bin_228_scaffold_34089_2	1	1	1	1
Meg19_46_Bin_228_scaffold_75182_6	13	1	1	1
Meg19_46_Bin_228_scaffold_121201_1	1	1	1	1
Meg19_46_Bin_228_scaffold_293171_3	1	1	1	1
Meg19_46_Bin_239_scaffold_200691_3	1	1	1	1
Meg19_46_Bin_247_scaffold_200_17	30	1.066666667	1	2
Meg19_46_Bin_60_scaffold_100642_11	12	1	1	1
Meg19_46_Bin_60_scaffold_109433_1	2	1	1	1
Meg19_46_Bin_60_scaffold_210633_1	55	1	1	1
Meg19_46_Bin_60_scaffold_323541_1	1	1	1	1
Meg22_02_Bin_84_scaffold_2226_29	1	1	1	1
Meg22_02_Bin_84_scaffold_9515_7	8	1.125	1	2
Meg22_1012_Bin_348_scaffold_96896_1	1	1	1	1
Meg22_1012_Bin_348_scaffold_147658_3	1	1	1	1
Meg22_1214_Bin_137_scaffold_340_37	2	1	1	1
Meg22_1214_Bin_137_scaffold_340_69	4	1	1	1
Meg22_1214_Bin_137_scaffold_7589_3	19	1	1	1
Meg22_1214_Bin_137_scaffold_27052_10	3	1	1	1
Meg22_1214_Bin_137_scaffold_36229_4	1	1	1	1
Meg22_1214_Bin_137_scaffold_38412_7	1	1	1	1
Meg22_1214_Bin_137_scaffold_66742_1	1	1	1	1
Meg22_1214_Bin_176_scaffold_8385_4	19	1.157894737	1	2
Meg22_1416_Bin_86_scaffold_13461_1	1	1	1	1
Meg22_1416_Bin_86_scaffold_29765_12	1	1	1	1
Meg22_1416_Bin_86_scaffold_44919_5	2	1	1	1
Meg22_1416_Bin_86_scaffold_46149_21	16	1.0625	1	2
Meg22_1416_Bin_86_scaffold_47039_4	6	1	1	1
Meg22_1416_Bin_86_scaffold_50379_1	1	1	1	1
Meg22_1416_Bin_86_scaffold_59003_10	1	1	1	1
Meg22_1416_Bin_86_scaffold_69743_1	16	1	1	1
Meg22_1416_Bin_86_scaffold_79252_4	514	1.027237354	1	2
Meg22_1416_Bin_86_scaffold_93843_3	3	1	1	1
Meg22_1416_Bin_86_scaffold_111961_1	1	1	1	1
Meg22_1416_Bin_86_scaffold_133894_1	1	1	1	1
Meg22_1416_Bin_86_scaffold_141355_4	1	1	1	1
Meg22_1416_Bin_86_scaffold_346104_6	1	1	1	1
Meg22_24_Bin_124_scaffold_18269_3	4	1	1	1
Meg22_24_Bin_124_scaffold_114768_2	10	1	1	1
Meg22_24_Bin_124_scaffold_190511_1	10	1	1	1
Meg22_24_Bin_129_scaffold_542_32	1	1	1	1
Meg22_24_Bin_129_scaffold_6541_4	59	1.016949153	1	2
Meg22_24_Bin_129_scaffold_10542_3	4	1	1	1
Meg22_24_Bin_129_scaffold_34354_6	8	1	1	1
Meg22_24_Bin_129_scaffold_73664_3	43	1.023255814	1	2
Meg22_24_Bin_129_scaffold_80603_2	1	1	1	1
Meg22_24_Bin_129_scaffold_216936_2	2	1	1	1
Meg22_24_Bin_129_scaffold_423395_1	1	1	1	1
Meg22_24_Bin_156_scaffold_2150_12	5	1	1	1
Meg22_46_Bin_11_scaffold_39260_1	1	1	1	1
Meg22_46_Bin_11_scaffold_63694_4	22	1.045454545	1	2
Meg22_46_Bin_11_scaffold_233923_1	1	1	1	1
Meg22_46_Bin_210_scaffold_74467_1	2	1	1	1
Meg22_46_Bin_210_scaffold_98435_3	16	1	1	1
Meg22_46_Bin_210_scaffold_111566_4	4	1	1	1
Meg22_46_Bin_210_scaffold_120367_5	1	1	1	1
Meg22_46_Bin_210_scaffold_168423_2	1	1	1	1
Meg22_46_Bin_210_scaffold_223821_2	2	1	1	1
Meg22_46_Bin_210_scaffold_283949_1	1	1	1	1
Meg22_46_Bin_210_scaffold_303773_1	1	1	1	1
Meg22_46_Bin_210_scaffold_463597_1	17	1	1	1
Meg22_46_Bin_213_scaffold_75499_3	14	1.785714286	2	2
Meg22_46_Bin_213_scaffold_88001_3	4	1	1	1
Meg22_46_Bin_213_scaffold_291108_1	1	1	1	1
Meg22_46_Bin_213_scaffold_335998_3	163	1.024539877	1	3
Meg22_46_Bin_45_scaffold_6282_1	1	1	1	1
Meg22_46_Bin_45_scaffold_22225_1	27	1	1	1
Meg22_46_Bin_45_scaffold_94101_3	1	1	1	1
Meg22_46_Bin_45_scaffold_205258_1	1	1	1	1
Meg22_46_Bin_89_scaffold_13495_1	5	1.2	1	2
Meg22_46_Bin_89_scaffold_73741_1	1	1	1	1
Meg22_810_Bin_217_scaffold_6284_1	1	1	1	1
Meg22_810_Bin_217_scaffold_22744_3	1	1	1	1
Meg22_810_Bin_217_scaffold_35377_4	1	1	1	1
Meg22_810_Bin_217_scaffold_48343_8	1	1	1	1
Meg22_810_Bin_217_scaffold_50884_3	1	1	1	1
Meg22_810_Bin_217_scaffold_54441_6	1	1	1	1
Meg22_810_Bin_217_scaffold_56349_5	7	1	1	1
Meg22_810_Bin_217_scaffold_58131_1	1	1	1	1
Meg22_810_Bin_217_scaffold_61112_3	13	1	1	1
Meg22_810_Bin_217_scaffold_62230_2	12	1.083333333	1	2
Meg22_810_Bin_217_scaffold_64878_1	1	1	1	1
Meg22_810_Bin_217_scaffold_66176_4	1	1	1	1
Meg22_810_Bin_217_scaffold_78483_4	3	1	1	1
Meg22_810_Bin_217_scaffold_85804_6	3	1	1	1
Meg22_810_Bin_217_scaffold_127614_3	1	1	1	1
Meg22_810_Bin_217_scaffold_135585_1	1	1	1	1
Meg22_810_Bin_217_scaffold_141829_1	3	1	1	1
Meg22_810_Bin_217_scaffold_153825_2	96	1.0625	1	2
Meg22_810_Bin_217_scaffold_166515_4	1	1	1	1
Meg22_810_Bin_217_scaffold_174467_3	2	1	1	1
Meg22_810_Bin_217_scaffold_211015_1	1	1	1	1
Meg22_810_Bin_217_scaffold_237794_3	2	1	1	1
Meg22_810_Bin_217_scaffold_328119_1	6	1	1	1
Meg22_810_Bin_217_scaffold_409128_5	1	1	1	1
SY70-4-11_Bin_40_scaffold_271604_2	1	1	1	1
SY70-4-11_Bin_40_scaffold_133226_3	2	1	1	1
SY70-4-11_Bin_40_scaffold_4512_4	1	1	1	1
SY70-4-11_Bin_40_scaffold_41385_4	1	1	1	1
SY70-4-11_Bin_40_scaffold_42722_4	3	1	1	1
SY70-4-11_Bin_40_scaffold_4528_6	32	1.03125	1	2
SY70-4-3_Bin_44_scaffold_62009_2	5	1	1	1
SY70-4-3_Bin_44_scaffold_51163_4	1	1	1	1
SY70-4-3_Bin_44_scaffold_31671_4	10	1	1	1
SY70-4-3_Bin_59_scaffold_60491_2	1	1	1	1
SY70-4-3_Bin_59_scaffold_89917_1	1	1	1	1
SY70-4-3_Bin_59_scaffold_86888_3	1	1	1	1
SY70-4-3_Bin_68_scaffold_142876_1	3	2.666666667	1	6
SY70-5-12_Bin_1_scaffold_59549_1	2	1	1	1
SY70-5-12_Bin_1_scaffold_29859_7	4	2	2	3
SY70-5-12_Bin_1_scaffold_66707_2	4	1	1	1
SY70-5-12_Bin_1_scaffold_73901_1	13	1.615384615	1	4
SY70-5-12_Bin_1_scaffold_5_9	243	1.012345679	1	2
SY70-5-12_Bin_1_scaffold_115230_2	2	2	2	3
SY70-5-12_Bin_1_scaffold_34357_4	9	1	1	1
SY70-5-12_Bin_1_scaffold_57368_1	89	1.033707865	1	2
SY70-5-12_Bin_1_scaffold_12532_7	1	1	1	1
SY70-5-5_Bin_6_scaffold_7725_6	1	1	1	1
SY70-5-5_Bin_6_scaffold_519_6	6	1	1	1
SY70-5-5_Bin_6_scaffold_21_8	17	1.058823529	1	2
SY70-5-5_Bin_6_scaffold_213_18	92	1.010869565	1	2
SY70-5-8_Bin_20_scaffold_167077_1	1	1	1	1
SY70-5-8_Bin_20_scaffold_58915_1	1	1	1	1
SY70-5-8_Bin_74_scaffold_33930_6	42	1.023809524	1	2
SY70-5-8_Bin_74_scaffold_84420_1	34	1	1	1
SY70-5-8_Bin_74_scaffold_40451_2	7	1	1	1
SY70-5-8_Bin_74_scaffold_31537_5	1	1	1	1
SY70-5-8_Bin_74_scaffold_8312_6	45	1.2	1	3
SY70-5-8_Bin_74_scaffold_5310_8	3	1	1	1
Ga0170695_1017_3	1	1	1	1
Ga0170695_1026_9	189	1	1	1
Ga0186947_1055_1	25	1	1	1
Ga0186947_1109_1	10	1	1	1
AB_03_Bin_160_scaffold_2122_1	1	1	1	1
AB_03_Bin_160_scaffold_8619_1	80	1.025	1	2
AB_03_Bin_160_scaffold_10924_3	17	1.235294118	1	3
AB_03_Bin_160_scaffold_31000_2	29	1	1	1
AB_03_Bin_160_scaffold_61725_2	1	1	1	1
AB_03_Bin_160_scaffold_116115_3	29	1.034482759	1	2
AB_03_Bin_160_scaffold_147839_2	1	1	1	1
AB_03_Bin_160_scaffold_177090_3	1	1	1	1
AB_03_Bin_160_scaffold_237252_5	1	1	1	1
AB_69_Bin_159_scaffold_206296_4	1	1	1	1
BHB10-26_Bin_369_scaffold_3803_3	24	1.083333333	1	2
BHB10-26_Bin_369_scaffold_335555_1	1	1	1	1
BHB10-2_Bin_362_scaffold_23968_5	20	1.1	1	2
BHB10-2_Bin_362_scaffold_25368_4	35	1	1	1
BHB10-2_Bin_362_scaffold_27648_12	3	1	1	1
BHB10-2_Bin_362_scaffold_39942_1	6	1	1	1
BHB10-2_Bin_362_scaffold_92753_6	1	1	1	1
BHB10-2_Bin_362_scaffold_109507_1	1	1	1	1
BHB10-2_Bin_362_scaffold_130583_1	1	1	1	1
BHB10-2_Bin_362_scaffold_180630_2	1	1	1	1
BHB10-2_Bin_362_scaffold_192515_4	2	1	1	1
BHB10-2_Bin_362_scaffold_215206_2	1	1	1	1
BHB10-2_Bin_362_scaffold_256054_6	1	1	1	1
BHB10-2_Bin_362_scaffold_480189_4	26	1	1	1
BHB10-38_Bin_186_scaffold_22486_11	4	1	1	1
BHB10-38_Bin_186_scaffold_25152_1	61	1.049180328	1	2
BHB10-38_Bin_186_scaffold_26340_10	5	1	1	1
BHB10-38_Bin_186_scaffold_57364_15	3	1	1	1
BHB10-38_Bin_186_scaffold_67406_5	3	1	1	1
BHB10-38_Bin_186_scaffold_74696_6	3	1	1	1
BHB10-38_Bin_186_scaffold_139667_13	1	1	1	1
BHB10-38_Bin_186_scaffold_177652_3	1	1	1	1
BHB10-38_Bin_186_scaffold_214871_5	1	1	1	1
BHB10-38_Bin_186_scaffold_221411_2	47	1	1	1
BHB10-38_Bin_186_scaffold_462014_1	1	1	1	1
BHB10-38_Bin_186_scaffold_566441_3	2	1	1	1
BHB10-38_Bin_186_scaffold_610745_1	19	1	1	1
BHB10-38_Bin_9_scaffold_19100_4	1	1	1	1
BHB10-38_Bin_9_scaffold_24048_6	1	1	1	1
BHB10-38_Bin_9_scaffold_24048_38	110	1	1	1
BHB10-38_Bin_9_scaffold_25708_11	1	1	1	1
BHB10-38_Bin_9_scaffold_30961_14	1	1	1	1
BHB10-38_Bin_9_scaffold_44493_7	1	1	1	1
BHB10-38_Bin_9_scaffold_128603_5	5	1	1	1
BHB10-38_Bin_9_scaffold_168859_4	1	1	1	1
ex4484_8_scaffold_5026_1	1	1	1	1
GCA_002127415.1_scaffold_52_1	23	1	1	1
GCA_002127415.1_scaffold_70_10	2	1	1	1
GCA_002127415.1_scaffold_75_5	7	1	1	1
GCA_002127415.1_scaffold_184_2	3	1.333333333	1	2
GCA_002127415.1_scaffold_221_15	11	2.090909091	1	4
GCA_002127415.1_scaffold_284_1	2	1	1	1
GCA_002127415.1_scaffold_310_8	6	1	1	1
GCA_003599535_scaffold_71_10	3	1	1	1
GCA_003599535_scaffold_76_19	3	1	1	1
GCA_003599535_scaffold_123_13	8	1.25	1	3
GCA_003820615_scaffold_229_3	6	1	1	1
GCA_003820615_scaffold_247_4	3	1	1	1
GCA_003820615_scaffold_288_3	164	1.085365854	1	3
GCA_003820615_scaffold_338_4	5	1	1	1
GCA_003820615_scaffold_347_1	1	1	1	1
GCA_003820615_scaffold_432_3	1	1	1	1
GCA_003820615_scaffold_518_3	3	1	1	1
GCA_003820615_scaffold_669_2	1	1	1	1
GCA_005223185_scaffold_1_155	6	1	1	1
GCA_005223185_scaffold_7_488	2	1	1	1
GCA_005223185_scaffold_18_120	2	1	1	1
LQ108M_Bin_12_scaffold_354_54	1	1	1	1
LQ108M_Bin_12_scaffold_27052_4	1	1	1	1
LQ108M_Bin_12_scaffold_245_24	1	1	1	1
LQ108M_Bin_12_scaffold_245_88	1	1	1	1
LQ108M_Bin_12_scaffold_2527_13	1	1	1	1
LQ108M_Bin_12_scaffold_876_5	1	1	1	1
LQ108M_Bin_12_scaffold_12_137	1	1	1	1
LQ108M_Bin_12_scaffold_12_425	7	1	1	1
LQ108M_Bin_12_scaffold_140_72	4	1	1	1
LQ108M_Bin_12_scaffold_2_82	1	1	1	1
LQ108M_Bin_12_scaffold_2_210	4	1	1	1
LQ108M_Bin_12_scaffold_2_338	2	1	1	1
LQ108M_Bin_12_scaffold_2_402	1	1	1	1
LQ108M_Bin_12_scaffold_311_1	2	1	1	1
LQ108M_Bin_12_scaffold_676_23	1	1	1	1
LQ108M_Bin_12_scaffold_676_87	1	1	1	1
LQ108M_Bin_12_scaffold_329_76	166	1	1	1
M3-10_Bin_262_scaffold_170812_1	1	1	1	1
M3-10_Bin_262_scaffold_263855_4	53	1	1	1
M3-22_Bin_282_scaffold_7234_16	1	1	1	1
M3-22_Bin_282_scaffold_93236_1	1	1	1	1
M3-22_Bin_282_scaffold_120838_2	1	1	1	1
M3-30_Bin_374_scaffold_4442_7	1	1	1	1
M3-30_Bin_374_scaffold_276312_3	1	1	1	1
M3-38_Bin_215_scaffold_24206_12	1	1	1	1
M3-38_Bin_215_scaffold_160948_5	1	1	1	1
M3-38_Bin_215_scaffold_180963_1	6	1	1	1
M3-38_Bin_215_scaffold_230911_7	1	1	1	1
M3-38_Bin_215_scaffold_305623_3	1	1	1	1
M3-38_Bin_215_scaffold_323594_4	7	1	1	1
M3-38_Bin_215_scaffold_377503_2	1	1	1	1
M3-38_Bin_215_scaffold_385501_1	9	1	1	1
M3-38_Bin_215_scaffold_612116_3	1	1	1	1
M3-44_Bin_119_scaffold_978_20	67	1.014925373	1	2
M3-44_Bin_119_scaffold_1742_10	1	1	1	1
M3-44_Bin_119_scaffold_1941_2	1	1	1	1
M3-44_Bin_119_scaffold_3079_24	4	1	1	1
M3-44_Bin_119_scaffold_3432_7	1	1	1	1
M3-44_Bin_119_scaffold_3555_3	1	1	1	1
M3-44_Bin_119_scaffold_6536_8	4	1	1	1
M3-44_Bin_119_scaffold_36819_10	58	1	1	1
M3-44_Bin_119_scaffold_147887_1	1	1	1	1
M3-44_Bin_119_scaffold_155823_1	1	1	1	1
M3-44_Bin_119_scaffold_285779_3	1	1	1	1
M3-44_Bin_119_scaffold_325068_1	1	1	1	1
M3-44_Bin_119_scaffold_422856_1	5	1	1	1
M3-44_Bin_198_scaffold_16854_15	6	1.166666667	1	2
M3-44_Bin_198_scaffold_43148_3	1	1	1	1
M3-44_Bin_198_scaffold_102462_1	4	1	1	1
M3-44_Bin_198_scaffold_109127_7	1	1	1	1
M3-44_Bin_198_scaffold_114756_8	1	1	1	1
M3-44_Bin_198_scaffold_137474_5	1	1	1	1
M3-44_Bin_198_scaffold_162689_4	9	1	1	1
M3-44_Bin_198_scaffold_201462_1	1	1	1	1
M3-44_Bin_198_scaffold_216125_1	1	1	1	1
M3-44_Bin_198_scaffold_243540_4	1	1	1	1
M3-44_Bin_198_scaffold_282672_3	1	1	1	1
M3-44_Bin_198_scaffold_305961_5	1	1	1	1
M3-44_Bin_198_scaffold_366713_4	46	1.065217391	1	2
M8-62_Bin_157_scaffold_17652_18	1	1	1	1
M8-62_Bin_157_scaffold_22490_5	3	1	1	1
M8-62_Bin_157_scaffold_31422_2	2	1	1	1
M8-62_Bin_262_scaffold_6800_8	46	1	1	1
M8-62_Bin_262_scaffold_10820_9	1	1	1	1
M8-62_Bin_262_scaffold_25670_6	1	1	1	1
M8-62_Bin_262_scaffold_36486_1	18	1.055555556	1	2
M8-62_Bin_262_scaffold_203515_3	1	1	1	1
M8-62_Bin_262_scaffold_224816_5	1	1	1	1
M8-62_Bin_262_scaffold_247576_6	1	1	1	1
M8-62_Bin_262_scaffold_260709_5	67	1	1	1
M8-62_Bin_262_scaffold_309193_1	1	1	1	1
M8-62_Bin_262_scaffold_457210_2	3	1	1	1
M8-62_Bin_262_scaffold_462221_1	1	1	1	1
M8-62_Bin_262_scaffold_547585_4	2	1	1	1
M8-62_Bin_326_scaffold_9571_24	1	1	1	1
M8-62_Bin_326_scaffold_105547_6	2	1	1	1
M8-62_Bin_326_scaffold_197243_1	1	1	1	1
M8-62_Bin_326_scaffold_227105_3	235	1	1	1
M8-62_Bin_326_scaffold_254833_5	1	1	1	1
M8-62_Bin_326_scaffold_916622_4	1	1	1	1
Meg19_02_Bin_5_scaffold_98346_1	1	1	1	1
Meg19_1012_Bin_119_scaffold_6657_18	26	1	1	1
Meg19_1012_Bin_119_scaffold_9415_11	234	1.111111111	1	4
Meg19_1012_Bin_119_scaffold_24519_1	63	1.444444444	1	4
Meg19_1012_Bin_119_scaffold_57402_10	8	1	1	1
Meg19_1012_Bin_198_scaffold_242_79	1	1	1	1
Meg19_1012_Bin_198_scaffold_4241_22	1	1	1	1
Meg19_1012_Bin_198_scaffold_7214_13	9	1.111111111	1	2
Meg19_1012_Bin_198_scaffold_13698_3	23	1	1	1
Meg19_1012_Bin_198_scaffold_143713_3	1	1	1	1
Meg19_1012_Bin_219_scaffold_1746_15	5	1	1	1
Meg19_1012_Bin_219_scaffold_27338_1	4	1	1	1
Meg19_1012_Bin_219_scaffold_151385_1	1	1	1	1
Meg19_1012_Bin_459_scaffold_3639_22	1	1	1	1
Meg19_1012_Bin_459_scaffold_5327_4	1	1	1	1
Meg19_1012_Bin_459_scaffold_5327_36	1	1	1	1
Meg19_1012_Bin_459_scaffold_8427_13	1	1	1	1
Meg19_46_Bin_182_scaffold_9153_17	3	1	1	1
Meg19_46_Bin_182_scaffold_23728_4	167	1.023952096	1	2
Meg19_46_Bin_182_scaffold_54784_8	12	1	1	1
Meg19_46_Bin_182_scaffold_88690_3	2	1	1	1
Meg19_46_Bin_182_scaffold_138029_1	1	1	1	1
Meg19_46_Bin_182_scaffold_157411_2	109	1	1	1
Meg19_46_Bin_182_scaffold_229466_2	1	1	1	1
Meg19_46_Bin_201_scaffold_22415_10	1	1	1	1
Meg19_46_Bin_228_scaffold_23208_1	1	1	1	1
Meg19_46_Bin_228_scaffold_203747_1	1	1	1	1
Meg19_46_Bin_228_scaffold_225941_3	16	1.0625	1	2
Meg19_46_Bin_228_scaffold_467712_1	1	1	1	1
Meg19_46_Bin_239_scaffold_22956_7	157	1	1	1
Meg19_46_Bin_239_scaffold_126164_1	1	1	1	1
Meg19_46_Bin_239_scaffold_153396_1	1	1	1	1
Meg19_46_Bin_247_scaffold_691_9	144	1.020833333	1	2
Meg19_46_Bin_60_scaffold_18321_3	1	1	1	1
Meg19_46_Bin_60_scaffold_84161_1	5	1	1	1
Meg22_02_Bin_84_scaffold_2226_30	1	1	1	1
Meg22_02_Bin_84_scaffold_41187_1	54	1	1	1
Meg22_02_Bin_84_scaffold_157868_3	2	1	1	1
Meg22_02_Bin_84_scaffold_188091_3	2	1	1	1
Meg22_1012_Bin_348_scaffold_43304_1	111	1.063063063	1	2
Meg22_1012_Bin_348_scaffold_117221_2	1	1	1	1
Meg22_1214_Bin_137_scaffold_340_38	1	1	1	1
Meg22_1214_Bin_137_scaffold_22021_2	5	1	1	1
Meg22_1214_Bin_137_scaffold_31671_2	4	1.25	1	2
Meg22_1214_Bin_137_scaffold_34758_3	18	1	1	1
Meg22_1214_Bin_137_scaffold_36229_5	18	1	1	1
Meg22_1214_Bin_137_scaffold_60776_2	1	1	1	1
Meg22_1214_Bin_137_scaffold_66742_2	4	1	1	1
Meg22_1214_Bin_137_scaffold_73515_5	47	1.063829787	1	2
Meg22_1214_Bin_137_scaffold_461405_3	14	1	1	1
Meg22_1214_Bin_176_scaffold_106891_3	1	1	1	1
Meg22_1416_Bin_86_scaffold_865_3	1	1	1	1
Meg22_1416_Bin_86_scaffold_13461_2	1	1	1	1
Meg22_1416_Bin_86_scaffold_26026_4	19	1.315789474	1	4
Meg22_1416_Bin_86_scaffold_29765_13	1	1	1	1
Meg22_1416_Bin_86_scaffold_42756_8	4	1	1	1
Meg22_1416_Bin_86_scaffold_46149_22	5	1	1	1
Meg22_1416_Bin_86_scaffold_53726_18	1	1	1	1
Meg22_1416_Bin_86_scaffold_59003_11	1	1	1	1
Meg22_1416_Bin_86_scaffold_63871_5	1	1	1	1
Meg22_1416_Bin_86_scaffold_72833_3	40	1	1	1
Meg22_1416_Bin_86_scaffold_74320_1	2	1	1	1
Meg22_1416_Bin_86_scaffold_82747_3	9	1	1	1
Meg22_1416_Bin_86_scaffold_93843_4	1	1	1	1
Meg22_1416_Bin_86_scaffold_97220_4	1	1	1	1
Meg22_1416_Bin_86_scaffold_135359_5	142	1.028169014	1	2
Meg22_1416_Bin_86_scaffold_204113_1	2	1	1	1
Meg22_1416_Bin_86_scaffold_252540_4	13	1	1	1
Meg22_24_Bin_124_scaffold_85328_5	1	1	1	1
Meg22_24_Bin_124_scaffold_128056_1	3	1	1	1
Meg22_24_Bin_124_scaffold_308589_8	33	1.090909091	1	3
Meg22_24_Bin_129_scaffold_1310_1	1	1	1	1
Meg22_24_Bin_129_scaffold_6541_5	24	1	1	1
Meg22_24_Bin_129_scaffold_28689_1	52	1.038461538	1	2
Meg22_24_Bin_129_scaffold_41648_3	89	1.033707865	1	2
Meg22_24_Bin_129_scaffold_59085_6	204	1.053921569	1	2
Meg22_24_Bin_129_scaffold_65123_3	3	1	1	1
Meg22_24_Bin_129_scaffold_73664_4	15	1	1	1
Meg22_24_Bin_129_scaffold_211561_3	1	1	1	1
Meg22_24_Bin_129_scaffold_423395_2	96	1.03125	1	3
Meg22_46_Bin_11_scaffold_45913_5	3	1	1	1
Meg22_46_Bin_11_scaffold_279729_3	1	1	1	1
Meg22_46_Bin_11_scaffold_609826_3	74	1.027027027	1	2
Meg22_46_Bin_130_scaffold_511_7	5	1	1	1
Meg22_46_Bin_210_scaffold_19501_2	98	1.020408163	1	2
Meg22_46_Bin_210_scaffold_33847_1	2	1	1	1
Meg22_46_Bin_210_scaffold_59548_4	1	1	1	1
Meg22_46_Bin_210_scaffold_74467_2	112	1.026785714	1	2
Meg22_46_Bin_210_scaffold_98449_1	1	1	1	1
Meg22_46_Bin_210_scaffold_111566_5	12	1	1	1
Meg22_46_Bin_210_scaffold_150259_1	1	2	2	2
Meg22_46_Bin_210_scaffold_156984_3	3	1	1	1
Meg22_46_Bin_210_scaffold_191305_1	2	1	1	1
Meg22_46_Bin_210_scaffold_211190_3	2	1	1	1
Meg22_46_Bin_210_scaffold_214626_3	1	1	1	1
Meg22_46_Bin_210_scaffold_267050_1	5	1	1	1
Meg22_46_Bin_210_scaffold_463597_2	1	1	1	1
Meg22_46_Bin_213_scaffold_19485_30	13	1.230769231	1	2
Meg22_46_Bin_213_scaffold_35112_8	17	1	1	1
Meg22_46_Bin_213_scaffold_202601_1	2	1	1	1
Meg22_46_Bin_213_scaffold_375576_1	1	1	1	1
Meg22_46_Bin_213_scaffold_475733_1	1	1	1	1
Meg22_46_Bin_23_scaffold_38630_6	8	1	1	1
Meg22_46_Bin_23_scaffold_179813_3	2	1	1	1
Meg22_46_Bin_23_scaffold_202093_1	1	1	1	1
Meg22_46_Bin_23_scaffold_207474_1	1	1	1	1
Meg22_46_Bin_23_scaffold_264800_2	8	1	1	1
Meg22_46_Bin_45_scaffold_2918_14	115	1.052173913	1	2
GCA_003599535_scaffold_1_97	3	1	1	1
GCA_003599535_scaffold_21_26	3	1	1	1
GCA_003599535_scaffold_35_24	65	1	1	1
GCA_003599535_scaffold_123_10	13	1	1	1
GCA_003820615_scaffold_64_4	127	1.11023622	1	4
GCA_003820615_scaffold_156_2	1	1	1	1
GCA_003820615_scaffold_247_1	3	1	1	1
GCA_003820615_scaffold_313_1	1	1	1	1
GCA_003820615_scaffold_377_6	4	1	1	1
GCA_003820615_scaffold_431_2	19	1	1	1
GCA_003820615_scaffold_509_3	1	1	1	1
GCA_003820615_scaffold_557_1	1	1	1	1
GCA_005223185_scaffold_1_184	2	1	1	1
GCA_005223185_scaffold_12_1	2	1	1	1
GCA_005223185_scaffold_18_85	2	1	1	1
LQ108M_Bin_12_scaffold_354_51	14	1	1	1
LQ108M_Bin_12_scaffold_27052_1	1	1	1	1
LQ108M_Bin_12_scaffold_245_85	66	1.03030303	1	2
LQ108M_Bin_12_scaffold_75_50	44	1	1	1
LQ108M_Bin_12_scaffold_2945_1	1	2	2	2
LQ108M_Bin_12_scaffold_876_2	1	1	1	1
LQ108M_Bin_12_scaffold_12_294	2	1	1	1
LQ108M_Bin_12_scaffold_12_518	7	1	1	1
LQ108M_Bin_12_scaffold_131_13	1	1	1	1
LQ108M_Bin_12_scaffold_131_77	2	1	1	1
LQ108M_Bin_12_scaffold_2_527	6	1	1	1
LQ108M_Bin_12_scaffold_676_20	1	1	1	1
LQ108M_Bin_12_scaffold_29_178	1	1	1	1
LQ108M_Bin_12_scaffold_288_34	1	1	1	1
M3-10_Bin_262_scaffold_113940_4	2	1	1	1
M3-10_Bin_262_scaffold_213891_1	1	1	1	1
M3-10_Bin_262_scaffold_263855_1	1	1	1	1
M3-10_Bin_262_scaffold_919982_1	1	1	1	1
M3-22_Bin_282_scaffold_10628_4	4	1	1	1
M3-22_Bin_282_scaffold_19388_4	29	1	1	1
M3-22_Bin_282_scaffold_21138_8	1	1	1	1
M3-22_Bin_282_scaffold_59105_1	3	1	1	1
M3-22_Bin_282_scaffold_75395_1	6	1.166666667	1	2
M3-22_Bin_282_scaffold_103990_1	2	1	1	1
M3-22_Bin_282_scaffold_215239_3	15	1.066666667	1	2
M3-22_Bin_282_scaffold_286027_1	1	1	1	1
M3-22_Bin_282_scaffold_304885_1	1	1	1	1
M3-30_Bin_374_scaffold_20540_5	1	1	1	1
M3-30_Bin_374_scaffold_155469_2	1	1	1	1
M3-38_Bin_215_scaffold_24206_9	30	1	1	1
M3-38_Bin_215_scaffold_160948_2	4	1.25	1	2
M3-38_Bin_215_scaffold_657618_4	1	1	1	1
M3-44_Bin_119_scaffold_2869_25	1	1	1	1
M3-44_Bin_119_scaffold_3244_8	92	1	1	1
M3-44_Bin_119_scaffold_5559_25	1	1	1	1
M3-44_Bin_119_scaffold_7154_4	23	1.086956522	1	2
M3-44_Bin_119_scaffold_10205_8	69	1.028985507	1	2
M3-44_Bin_119_scaffold_21344_9	1	1	1	1
M3-44_Bin_119_scaffold_207211_3	3	1	1	1
M3-44_Bin_119_scaffold_284587_3	55	1.345454545	1	3
M3-44_Bin_119_scaffold_490882_4	10	1	1	1
M3-44_Bin_198_scaffold_16854_12	1	1	1	1
M3-44_Bin_198_scaffold_48638_5	1	1	1	1
M3-44_Bin_198_scaffold_50482_7	1	1	1	1
M3-44_Bin_198_scaffold_75643_6	1	1	1	1
M3-44_Bin_198_scaffold_96221_7	7	1	1	1
M3-44_Bin_198_scaffold_137474_2	1	1	1	1
M3-44_Bin_198_scaffold_194710_1	66	1.015151515	1	2
M3-44_Bin_198_scaffold_213436_2	5	1	1	1
M3-44_Bin_198_scaffold_215378_3	1	1	1	1
M3-44_Bin_198_scaffold_309569_3	9	1	1	1
M3-44_Bin_198_scaffold_317944_2	15	1	1	1
M3-44_Bin_198_scaffold_366713_1	1	1	1	1
M3-44_Bin_198_scaffold_679096_2	2	1	1	1
M8-62_Bin_157_scaffold_6788_14	1	1	1	1
M8-62_Bin_157_scaffold_79643_3	1	1	1	1
M8-62_Bin_157_scaffold_134537_5	8	1	1	1
M8-62_Bin_157_scaffold_161181_2	1	1	1	1
M8-62_Bin_157_scaffold_237206_4	1	1	1	1
M8-62_Bin_157_scaffold_367753_3	1	1	1	1
M8-62_Bin_262_scaffold_48753_8	2	1	1	1
M8-62_Bin_262_scaffold_150153_4	23	1	1	1
M8-62_Bin_262_scaffold_189647_3	1	1	1	1
M8-62_Bin_262_scaffold_198348_1	9	1	1	1
M8-62_Bin_262_scaffold_203182_2	4	1	1	1
M8-62_Bin_262_scaffold_224816_2	1	1	1	1
M8-62_Bin_262_scaffold_281124_3	1	1	1	1
M8-62_Bin_262_scaffold_401394_1	4	1.25	1	2
M8-62_Bin_326_scaffold_9571_21	1	1	1	1
M8-62_Bin_326_scaffold_36065_12	5	1	1	1
M8-62_Bin_326_scaffold_52748_3	1	1	1	1
M8-62_Bin_326_scaffold_127806_2	12	1	1	1
M8-62_Bin_326_scaffold_263945_2	10	1	1	1
Meg19_02_Bin_5_scaffold_27936_7	1	1	1	1
Meg19_02_Bin_5_scaffold_43418_1	1	1	1	1
Meg19_1012_Bin_119_scaffold_6928_3	2	1	1	1
Meg19_1012_Bin_119_scaffold_8179_8	1	1	1	1
Meg19_1012_Bin_119_scaffold_16188_2	1	1	1	1
Meg19_1012_Bin_198_scaffold_230635_2	101	1	1	1
Meg19_1012_Bin_219_scaffold_60984_8	8	1	1	1
Meg19_1012_Bin_219_scaffold_147795_3	1	1	1	1
Meg19_1012_Bin_459_scaffold_284_25	50	1	1	1
Meg19_1012_Bin_459_scaffold_311_28	15	1	1	1
Meg19_1012_Bin_459_scaffold_4358_1	1	1	1	1
Meg19_1012_Bin_459_scaffold_15339_3	45	1	1	1
Meg19_46_Bin_182_scaffold_58054_10	3	1	1	1
Meg19_46_Bin_201_scaffold_29421_1	1	1	1	1
Meg19_46_Bin_201_scaffold_34060_5	1	1	1	1
Meg19_46_Bin_201_scaffold_110685_4	16	1.625	2	2
Meg19_46_Bin_201_scaffold_160423_3	13	1	1	1
Meg19_46_Bin_228_scaffold_19855_4	1	1	1	1
Meg19_46_Bin_228_scaffold_22645_5	13	1	1	1
Meg19_46_Bin_228_scaffold_33821_7	1	1	1	1
Meg19_46_Bin_228_scaffold_35203_6	1	1	1	1
Meg19_46_Bin_228_scaffold_224368_2	183	1.120218579	1	2
Meg19_46_Bin_239_scaffold_102561_4	1	1	1	1
Meg19_46_Bin_239_scaffold_242906_1	116	1.043103448	1	3
Meg19_46_Bin_247_scaffold_999_33	8	1	1	1
Meg19_46_Bin_247_scaffold_3344_16	20	1.05	1	2
Meg19_46_Bin_247_scaffold_8993_7	32	1.03125	1	2
Meg19_46_Bin_60_scaffold_11184_3	1360	1.005147059	1	2
Meg19_46_Bin_60_scaffold_67129_1	5	1	1	1
Meg19_46_Bin_60_scaffold_79552_5	30	1	1	1
Meg22_02_Bin_84_scaffold_2226_27	1	1	1	1
Meg22_02_Bin_84_scaffold_28595_5	1	1	1	1
Meg22_02_Bin_84_scaffold_54546_1	4563	1.002191541	1	2
Meg22_02_Bin_84_scaffold_88823_1	5	1	1	1
Meg22_1012_Bin_348_scaffold_34830_2	16	1.125	1	2
Meg22_1012_Bin_348_scaffold_40639_4	5	1	1	1
Meg22_1012_Bin_348_scaffold_48893_1	1	1	1	1
Meg22_1012_Bin_348_scaffold_91257_3	1	1	1	1
Meg22_1012_Bin_348_scaffold_120082_4	19	1	1	1
Meg22_1012_Bin_348_scaffold_159114_4	4	1	1	1
Meg22_1214_Bin_137_scaffold_340_35	1	1	1	1
Meg22_1214_Bin_137_scaffold_37817_5	119	1.117647059	1	2
Meg22_1214_Bin_137_scaffold_71210_5	1	1	1	1
Meg22_1214_Bin_137_scaffold_85366_3	14	1	1	1
Meg22_1214_Bin_137_scaffold_89105_1	2	1	1	1
Meg22_1214_Bin_137_scaffold_143876_4	1	1	1	1
Meg22_1214_Bin_137_scaffold_215680_3	3	1	1	1
Meg22_1214_Bin_176_scaffold_19448_2	113	1.026548673	1	2
Meg22_1214_Bin_176_scaffold_66191_1	3	1	1	1
Meg22_1416_Bin_86_scaffold_43388_5	103	1	1	1
Meg22_1416_Bin_86_scaffold_44919_3	6	1	1	1
Meg22_1416_Bin_86_scaffold_46149_19	1	1	1	1
Meg22_1416_Bin_86_scaffold_53726_15	1	1	1	1
Meg22_1416_Bin_86_scaffold_71477_1	33	1.060606061	1	2
Meg22_1416_Bin_86_scaffold_93843_1	35	1.028571429	1	2
Meg22_1416_Bin_86_scaffold_97220_1	1	1	1	1
Meg22_1416_Bin_86_scaffold_106508_2	33	1.060606061	1	2
Meg22_1416_Bin_86_scaffold_111693_4	8	1	1	1
Meg22_1416_Bin_86_scaffold_130302_3	1	1	1	1
Meg22_1416_Bin_86_scaffold_135359_2	12	1.083333333	1	2
Meg22_1416_Bin_86_scaffold_213673_3	3	1	1	1
Meg22_24_Bin_124_scaffold_41084_1	65	1.015384615	1	2
Meg22_24_Bin_124_scaffold_190127_5	4	1	1	1
Meg22_24_Bin_129_scaffold_27723_1	1	1	1	1
Meg22_24_Bin_129_scaffold_35584_3	2	1	1	1
Meg22_24_Bin_129_scaffold_117102_4	1	1	1	1
Meg22_24_Bin_129_scaffold_170019_1	1	1	1	1
Meg22_24_Bin_129_scaffold_1341078_3	4	1	1	1
Meg22_46_Bin_11_scaffold_112219_1	1	1	1	1
Meg22_46_Bin_11_scaffold_226022_4	210	1.023809524	1	2
Meg22_46_Bin_11_scaffold_536096_5	8	1	1	1
Meg22_46_Bin_210_scaffold_22507_3	2	1	1	1
Meg22_46_Bin_210_scaffold_111566_2	4	1	1	1
Meg22_46_Bin_210_scaffold_118487_1	259	1.034749035	1	3
Meg22_46_Bin_210_scaffold_128155_4	7	1.571428571	2	2
Meg22_46_Bin_210_scaffold_191119_2	1	1	1	1
Meg22_46_Bin_210_scaffold_205078_1	3	1	1	1
Meg22_46_Bin_210_scaffold_277716_3	1	1	1	1
Meg22_46_Bin_210_scaffold_303410_5	3	1	1	1
Meg22_46_Bin_213_scaffold_11928_17	1	1	1	1
Meg22_46_Bin_213_scaffold_16654_12	3	1	1	1
Meg22_46_Bin_213_scaffold_21082_13	1	1	1	1
Meg22_46_Bin_23_scaffold_20955_1	1	1	1	1
Meg22_46_Bin_23_scaffold_45016_5	1	1	1	1
Meg22_46_Bin_23_scaffold_79950_1	9	1	1	1
Meg22_46_Bin_23_scaffold_210388_3	11	1	1	1
Meg22_46_Bin_23_scaffold_249772_3	42	1.047619048	1	2
Meg22_46_Bin_45_scaffold_111941_8	4	1	1	1
Meg22_46_Bin_89_scaffold_3941_14	11	1.090909091	1	2
Meg22_46_Bin_89_scaffold_14514_13	1	1	1	1
Meg22_46_Bin_89_scaffold_24911_2	99	1.191919192	1	4
Meg22_46_Bin_89_scaffold_260588_1	1	1	1	1
Meg22_810_Bin_217_scaffold_33401_5	1	1	1	1
Meg22_810_Bin_217_scaffold_48343_6	1	1	1	1
Meg22_810_Bin_217_scaffold_52061_3	1	1	1	1
Meg22_810_Bin_217_scaffold_54441_4	1	1	1	1
Meg22_810_Bin_217_scaffold_85804_4	1	1	1	1
Meg22_810_Bin_217_scaffold_135420_4	1	1	1	1
Meg22_810_Bin_217_scaffold_153354_1	2	1.5	1.5	2
Meg22_810_Bin_217_scaffold_166515_2	1	1	1	1
Meg22_810_Bin_217_scaffold_174467_1	1	1	1	1
Meg22_810_Bin_217_scaffold_210779_3	14	1	1	1
Meg22_810_Bin_217_scaffold_237794_1	1	1	1	1
Meg22_810_Bin_217_scaffold_241350_1	2	1	1	1
Meg22_810_Bin_217_scaffold_409128_3	18	1.444444444	1	3
SY70-4-11_Bin_40_scaffold_143796_3	82	1.036585366	1	2
SY70-4-11_Bin_40_scaffold_62009_2	1	1	1	1
SY70-4-11_Bin_40_scaffold_91638_3	2	1	1	1
SY70-4-11_Bin_40_scaffold_32141_4	1	1	1	1
SY70-4-11_Bin_40_scaffold_42722_2	2	1	1	1
SY70-4-11_Bin_40_scaffold_4528_4	9	1	1	1
SY70-4-3_Bin_44_scaffold_304486_3	61	1.016393443	1	2
SY70-4-3_Bin_59_scaffold_56786_1	2	1	1	1
SY70-4-3_Bin_68_scaffold_28444_1	1	1	1	1
SY70-4-3_Bin_68_scaffold_25625_6	1	1	1	1
SY70-4-3_Bin_68_scaffold_8440_8	1	1	1	1
SY70-5-12_Bin_1_scaffold_72419_4	1	1	1	1
SY70-5-12_Bin_1_scaffold_29859_5	2	1	1	1
SY70-5-12_Bin_1_scaffold_38525_11	1	1	1	1
SY70-5-12_Bin_1_scaffold_77892_3	1	1	1	1
SY70-5-12_Bin_1_scaffold_87378_1	21	1.428571429	1	7
SY70-5-12_Bin_1_scaffold_74122_3	1	1	1	1
SY70-5-12_Bin_1_scaffold_34357_2	5	1	1	1
SY70-5-12_Bin_1_scaffold_7458_2	1	1	1	1
SY70-5-12_Bin_1_scaffold_70216_1	3	1	1	1
SY70-5-12_Bin_1_scaffold_1_134	1	1	1	1
SY70-5-8_Bin_20_scaffold_98284_3	1	1	1	1
SY70-5-8_Bin_20_scaffold_89468_1	5	1	1	1
SY70-5-8_Bin_20_scaffold_3974_2	1	1	1	1
SY70-5-8_Bin_20_scaffold_15422_2	1	1	1	1
SY70-5-8_Bin_74_scaffold_81753_3	96	1.145833333	1	3
SY70-5-8_Bin_74_scaffold_44588_1	1	1	1	1
SY70-5-8_Bin_74_scaffold_6410_7	1	1	1	1
SY70-5-8_Bin_74_scaffold_27471_1	1	1	1	1
SY70-5-8_Bin_74_scaffold_4713_5	19	1	1	1
SY70-5-8_Bin_74_scaffold_32949_5	17	1	1	1
SY70-5-8_Bin_74_scaffold_5719_2	1	1	1	1
Ga0170695_1005_20	12	1	1	1
Ga0170695_1011_16	8	1.25	1	3
Ga0170695_1012_31	1	1	1	1
Ga0170695_1017_1	4	1	1	1
Ga0170695_1018_12	1	1	1	1
Ga0170695_1036_14	1	1	1	1
Ga0170695_1043_4	9	1	1	1
Ga0170695_1051_1	1	1	1	1
Ga0170695_1093_2	10	1	1	1
Ga0170695_1099_3	1	1	1	1
Ga0186947_1027_7	1	1	1	1
Ga0186947_1047_12	1	1	1	1
Ga0186947_1094_2	1	1	1	1
Ga0186947_1163_1	2	1.5	1.5	2
AB_03_Bin_160_scaffold_17653_2	25	1	1	1
AB_03_Bin_160_scaffold_27203_2	1	1	1	1
AB_03_Bin_160_scaffold_46476_4	1	1	1	1
AB_03_Bin_160_scaffold_72944_2	5	1	1	1
AB_03_Bin_160_scaffold_99269_1	16	1	1	1
AB_03_Bin_160_scaffold_141185_4	1	1	1	1
AB_03_Bin_160_scaffold_144340_4	1	1	1	1
AB_03_Bin_160_scaffold_164928_3	40	1.025	1	2
AB_69_Bin_103_scaffold_11992_9	1	1	1	1
AB_69_Bin_159_scaffold_65595_2	1	1	1	1
AB_69_Bin_159_scaffold_87695_1	1	1	1	1
AB_69_Bin_159_scaffold_186175_3	21	1.142857143	1	2
BHB10-2_Bin_362_scaffold_12609_5	1	1	1	1
BHB10-2_Bin_362_scaffold_23968_3	1	1	1	1
BHB10-2_Bin_362_scaffold_38259_1	6	1.333333333	1	2
BHB10-2_Bin_362_scaffold_41165_5	1	1	1	1
BHB10-2_Bin_362_scaffold_60565_9	114	1.026315789	1	2
BHB10-2_Bin_362_scaffold_104186_6	1	1	1	1
BHB10-2_Bin_362_scaffold_140249_7	1	1	1	1
BHB10-2_Bin_362_scaffold_167050_1	1	1	1	1
BHB10-2_Bin_362_scaffold_192515_2	14	1	1	1
BHB10-2_Bin_362_scaffold_203290_1	1	1	1	1
BHB10-2_Bin_362_scaffold_240990_4	1	1	1	1
BHB10-2_Bin_362_scaffold_398511_4	1	1	1	1
BHB10-2_Bin_362_scaffold_480189_2	16	1.0625	1	2
BHB10-38_Bin_124_scaffold_1_6	7	1.142857143	1	2
BHB10-38_Bin_124_scaffold_1_102	4	1	1	1
BHB10-38_Bin_124_scaffold_1_230	14	1.714285714	2	3
BHB10-38_Bin_124_scaffold_32080_2	1	1	1	1
BHB10-38_Bin_186_scaffold_26340_8	1	1	1	1
BHB10-38_Bin_186_scaffold_68333_19	1	1	1	1
BHB10-38_Bin_186_scaffold_111675_5	4	1	1	1
BHB10-38_Bin_186_scaffold_125512_4	74	1.040540541	1	2
BHB10-38_Bin_186_scaffold_136977_3	1	1	1	1
BHB10-38_Bin_186_scaffold_139667_11	3	1	1	1
BHB10-38_Bin_186_scaffold_191701_1	1	1	1	1
BHB10-38_Bin_186_scaffold_257981_2	1	1	1	1
BHB10-38_Bin_186_scaffold_325821_1	11	1.090909091	1	2
BHB10-38_Bin_186_scaffold_374595_4	2	1	1	1
BHB10-38_Bin_186_scaffold_378979_5	1	1	1	1
BHB10-38_Bin_186_scaffold_391916_8	1	1	1	1
BHB10-38_Bin_186_scaffold_425628_1	60	1	1	1
BHB10-38_Bin_186_scaffold_448348_6	1	1	1	1
BHB10-38_Bin_186_scaffold_566441_1	2	1	1	1
BHB10-38_Bin_9_scaffold_24048_4	1	1	1	1
BHB10-38_Bin_9_scaffold_41621_8	1	1	1	1
BHB10-38_Bin_9_scaffold_87174_8	1	1	1	1
BHB10-38_Bin_9_scaffold_102987_1	13	1.076923077	1	2
BHB10-38_Bin_9_scaffold_187088_3	1	1	1	1
ex4484_8_scaffold_424_25	1	1	1	1
ex4484_8_scaffold_892_13	1	1	1	1
ex4484_8_scaffold_1553_5	1	1	1	1
GCA_002127415.1_scaffold_199_1	2	1	1	1
GCA_002127415.1_scaffold_328_4	2	1	1	1
GCA_003599535_scaffold_44_11	3	1	1	1
GCA_003599535_scaffold_109_11	5	2	2	3
GCA_003599535_scaffold_123_11	5	1	1	1
GCA_003820615_scaffold_65_1	1	1	1	1
GCA_003820615_scaffold_184_1	1	1	1	1
GCA_003820615_scaffold_229_1	1	1	1	1
GCA_003820615_scaffold_280_10	4	1	1	1
GCA_003820615_scaffold_325_1	1	1	1	1
GCA_003820615_scaffold_479_3	3	1	1	1
GCA_003820615_scaffold_546_4	1	1	1	1
GCA_005223185_scaffold_1_153	14	1	1	1
GCA_005223185_scaffold_1_185	2	1	1	1
GCA_005223185_scaffold_4_39	5	1	1	1
GCA_005223185_scaffold_7_326	38	1	1	1
GCA_005223185_scaffold_12_258	21	1	1	1
GCA_005223185_scaffold_12_354	2	1	1	1
GCA_005223185_scaffold_14_86	2	1	1	1
GCA_005223185_scaffold_15_70	4	1	1	1
GCA_005223185_scaffold_18_86	2	1	1	1
LQ108M_Bin_12_scaffold_354_52	2	1	1	1
LQ108M_Bin_12_scaffold_17_128	102	1.117647059	1	3
LQ108M_Bin_12_scaffold_12_423	22	1	1	1
LQ108M_Bin_12_scaffold_12_711	3	1	1	1
LQ108M_Bin_12_scaffold_140_6	44	1.318181818	1	4
LQ108M_Bin_12_scaffold_6588_9	1	1	1	1
LQ108M_Bin_12_scaffold_35964_4	19	1	1	1
LQ108M_Bin_12_scaffold_2_496	37	1.054054054	1	2
LQ108M_Bin_12_scaffold_2_528	6	1	1	1
LQ108M_Bin_12_scaffold_29_19	3	1	1	1
LQ108M_Bin_12_scaffold_29_115	427	1.056206089	1	2
LQ108M_Bin_12_scaffold_29_179	5	6.4	5	14
M3-10_Bin_262_scaffold_54814_13	79	1.012658228	1	2
M3-10_Bin_262_scaffold_106589_3	6	1	1	1
M3-10_Bin_262_scaffold_113940_5	2	1	1	1
M3-10_Bin_262_scaffold_152957_1	1	1	1	1
M3-10_Bin_262_scaffold_206450_1	1	1	1	1
M3-10_Bin_262_scaffold_240562_4	5	1	1	1
M3-10_Bin_262_scaffold_327514_3	7	1	1	1
M3-10_Bin_262_scaffold_919982_2	1	1	1	1
M3-22_Bin_282_scaffold_11018_1	1	1	1	1
M3-22_Bin_282_scaffold_21138_9	5	1	1	1
M3-22_Bin_282_scaffold_30420_7	15	1	1	1
M3-22_Bin_282_scaffold_35731_8	1	1	1	1
M3-22_Bin_282_scaffold_100061_1	96	1	1	1
M3-22_Bin_282_scaffold_106474_7	3	1	1	1
M3-22_Bin_282_scaffold_194806_4	1	1	1	1
M3-22_Bin_282_scaffold_264614_1	2	1	1	1
M3-30_Bin_374_scaffold_924_24	321	1.034267913	1	2
M3-30_Bin_374_scaffold_2365_2	1	1	1	1
M3-30_Bin_374_scaffold_2365_34	1	1	1	1
M3-30_Bin_374_scaffold_6121_16	7	1	1	1
M3-30_Bin_374_scaffold_22189_1	5	1	1	1
M3-30_Bin_374_scaffold_119788_1	59	1.016949153	1	2
M3-38_Bin_215_scaffold_44183_2	10	1.6	1.5	3
Meg22_46_Bin_45_scaffold_193007_2	2	1	1	1
Meg22_46_Bin_45_scaffold_319676_2	35	1.028571429	1	2
Meg22_46_Bin_89_scaffold_7492_18	1	1	1	1
Meg22_46_Bin_89_scaffold_40964_2	6	1	1	1
Meg22_46_Bin_89_scaffold_216423_1	1	1	1	1
Meg22_810_Bin_217_scaffold_6284_2	1	1	1	1
Meg22_810_Bin_217_scaffold_9864_5	4	1	1	1
Meg22_810_Bin_217_scaffold_24397_2	1	1	1	1
Meg22_810_Bin_217_scaffold_26063_8	1	1	1	1
Meg22_810_Bin_217_scaffold_28886_6	3	1	1	1
Meg22_810_Bin_217_scaffold_48343_9	1	1	1	1
Meg22_810_Bin_217_scaffold_50884_4	1	1	1	1
Meg22_810_Bin_217_scaffold_54441_7	1	1	1	1
Meg22_810_Bin_217_scaffold_64878_2	9	1	1	1
Meg22_810_Bin_217_scaffold_66176_5	1	1	1	1
Meg22_810_Bin_217_scaffold_71232_2	1	1	1	1
Meg22_810_Bin_217_scaffold_76025_5	10	1	1	1
Meg22_810_Bin_217_scaffold_78483_5	4	1.25	1	2
Meg22_810_Bin_217_scaffold_135585_2	1	1	1	1
Meg22_810_Bin_217_scaffold_153825_3	171	1.064327485	1	3
Meg22_810_Bin_217_scaffold_166515_5	1	1	1	1
Meg22_810_Bin_217_scaffold_176082_1	1	1	1	1
Meg22_810_Bin_217_scaffold_182760_1	14	1	1	1
Meg22_810_Bin_217_scaffold_187813_2	1	1	1	1
Meg22_810_Bin_217_scaffold_194259_1	218	1.73853211	1	6
Meg22_810_Bin_217_scaffold_202126_1	2	1	1	1
Meg22_810_Bin_217_scaffold_241350_4	22	1	1	1
Meg22_810_Bin_217_scaffold_328119_2	1	1	1	1
Meg22_810_Bin_217_scaffold_409128_6	2	1	1	1
SY70-4-11_Bin_40_scaffold_28998_1	131	1	1	1
SY70-4-11_Bin_40_scaffold_27470_5	2	1	1	1
SY70-4-11_Bin_40_scaffold_45226_4	1	1	1	1
SY70-4-3_Bin_44_scaffold_22338_8	1	1	1	1
SY70-4-3_Bin_44_scaffold_80426_1	16	1.0625	1	2
SY70-4-3_Bin_44_scaffold_40875_4	325	1.012307692	1	2
SY70-4-3_Bin_44_scaffold_26741_2	5	1	1	1
SY70-4-3_Bin_59_scaffold_51108_1	3	1	1	1
SY70-4-3_Bin_59_scaffold_60491_3	19	1	1	1
SY70-4-3_Bin_59_scaffold_2294_11	11	1.090909091	1	2
SY70-4-3_Bin_59_scaffold_19644_1	3	1	1	1
SY70-4-3_Bin_59_scaffold_3175_1	1	1	1	1
SY70-4-3_Bin_68_scaffold_110152_1	216	1.00462963	1	2
SY70-4-3_Bin_68_scaffold_16927_2	1	1	1	1
SY70-5-12_Bin_1_scaffold_59549_2	1	1	1	1
SY70-5-12_Bin_1_scaffold_87453_5	2	1	1	1
SY70-5-12_Bin_1_scaffold_10248_7	1	1	1	1
SY70-5-12_Bin_1_scaffold_115850_1	1	1	1	1
SY70-5-12_Bin_1_scaffold_66707_3	1	1	1	1
SY70-5-12_Bin_1_scaffold_9959_5	76	1.013157895	1	2
SY70-5-12_Bin_1_scaffold_22_48	1	1	1	1
SY70-5-12_Bin_1_scaffold_34357_5	1	1	1	1
SY70-5-12_Bin_1_scaffold_57368_2	17	1.058823529	1	2
SY70-5-5_Bin_61_scaffold_73063_1	1	1	1	1
SY70-5-5_Bin_6_scaffold_81162_2	1	1	1	1
SY70-5-5_Bin_6_scaffold_1237_14	16	1.125	1	2
SY70-5-5_Bin_6_scaffold_3353_5	4	1.25	1	2
SY70-5-8_Bin_74_scaffold_33930_7	1	1	1	1
SY70-5-8_Bin_74_scaffold_78684_3	218	1.018348624	1	2
SY70-5-8_Bin_74_scaffold_32182_2	1	1	1	1
SY70-5-8_Bin_74_scaffold_4752_1	1	1	1	1
SY70-5-8_Bin_74_scaffold_34973_1	1	1	1	1
Ga0170695_1001_5	1	1	1	1
Ga0170695_1004_24	1	1	1	1
Ga0170695_1010_13	4	1	1	1
Ga0170695_1028_8	1	1	1	1
Ga0186947_1006_36	1	1	1	1
Ga0186947_1028_16	1	1	1	1
Ga0186947_1037_18	2	1	1	1
Ga0186947_1039_15	1	1	1	1
Ga0186947_1043_20	1	1	1	1
Ga0186947_1100_5	1	1	1	1
Ga0186947_1149_1	3	1	1	1
AB_03_Bin_160_scaffold_4988_1	24	1	1	1
AB_03_Bin_160_scaffold_16753_8	104	1	1	1
AB_03_Bin_160_scaffold_21971_3	1	1	1	1
AB_03_Bin_160_scaffold_38759_1	1	1	1	1
AB_03_Bin_160_scaffold_44835_1	216	1.00462963	1	2
AB_03_Bin_160_scaffold_54909_2	1	1	1	1
AB_69_Bin_103_scaffold_3700_27	1	1	1	1
AB_69_Bin_159_scaffold_93523_2	5	1	1	1
AB_69_Bin_159_scaffold_155989_3	153	1.013071895	1	2
BHB10-26_Bin_369_scaffold_757_9	17	1	1	1
BHB10-26_Bin_369_scaffold_1743_16	22	1.136363636	1	2
BHB10-26_Bin_369_scaffold_294858_3	18	1.055555556	1	2
BHB10-2_Bin_362_scaffold_25368_5	5	1	1	1
BHB10-2_Bin_362_scaffold_30408_10	1	1	1	1
BHB10-2_Bin_362_scaffold_37146_14	267	1.011235955	1	2
BHB10-2_Bin_362_scaffold_57285_7	6	4.5	4	10
BHB10-2_Bin_362_scaffold_109507_2	11	1	1	1
BHB10-2_Bin_362_scaffold_161590_4	1	1	1	1
BHB10-2_Bin_362_scaffold_172929_3	10	1	1	1
BHB10-2_Bin_362_scaffold_308871_1	65	1	1	1
BHB10-2_Bin_362_scaffold_480189_5	3	1	1	1
BHB10-38_Bin_186_scaffold_21286_10	15	1.133333333	1	2
BHB10-38_Bin_186_scaffold_26340_11	1	1	1	1
BHB10-38_Bin_186_scaffold_64890_7	1	1	1	1
BHB10-38_Bin_186_scaffold_83278_6	10	1.1	1	2
BHB10-38_Bin_186_scaffold_111675_8	1	1	1	1
BHB10-38_Bin_186_scaffold_139667_14	1	1	1	1
BHB10-38_Bin_186_scaffold_214871_6	1	1	1	1
BHB10-38_Bin_186_scaffold_249509_1	49	2.551020408	2	8
BHB10-38_Bin_186_scaffold_258011_1	105	1	1	1
BHB10-38_Bin_186_scaffold_283038_2	1	1	1	1
BHB10-38_Bin_186_scaffold_392272_3	1	1	1	1
BHB10-38_Bin_186_scaffold_436961_1	4	1.25	1	2
BHB10-38_Bin_186_scaffold_448877_2	2	1	1	1
BHB10-38_Bin_186_scaffold_566441_4	2	1	1	1
BHB10-38_Bin_9_scaffold_16857_1	30	1.1	1	2
BHB10-38_Bin_9_scaffold_24048_7	2	1	1	1
BHB10-38_Bin_9_scaffold_24048_39	1	1	1	1
BHB10-38_Bin_9_scaffold_26823_7	1	1	1	1
BHB10-38_Bin_9_scaffold_52808_11	1	1	1	1
BHB10-38_Bin_9_scaffold_58106_3	1	1	1	1
BHB10-38_Bin_9_scaffold_78078_3	2	1	1	1
BHB10-38_Bin_9_scaffold_127103_1	26	1.230769231	1	4
ex4484_8_scaffold_808_6	1	1	1	1
ex4484_8_scaffold_1173_12	1	1	1	1
ex4484_8_scaffold_2917_13	1	1	1	1
GCA_002127415.1_scaffold_28_1	36	1	1	1
GCA_002127415.1_scaffold_44_14	12	1	1	1
GCA_002127415.1_scaffold_52_2	32	1	1	1
GCA_002127415.1_scaffold_70_11	2	1	1	1
GCA_002127415.1_scaffold_105_6	13	1	1	1
GCA_002127415.1_scaffold_184_3	13	1	1	1
GCA_002127415.1_scaffold_221_16	12	2	1.5	4
GCA_002127415.1_scaffold_291_1	2	1	1	1
GCA_002127415.1_scaffold_306_9	2	1	1	1
GCA_002127415.1_scaffold_328_7	2	1	1	1
GCA_002127415.1_scaffold_342_1	2	1	1	1
GCA_002127415.1_scaffold_358_7	2	1	1	1
GCA_003820615_scaffold_27_9	10	1	1	1
GCA_003820615_scaffold_42_5	4	1	1	1
GCA_003820615_scaffold_215_4	1	1	1	1
GCA_003820615_scaffold_306_4	1	1	1	1
GCA_003820615_scaffold_313_5	1	1	1	1
GCA_003820615_scaffold_347_2	120	1.025	1	2
GCA_003820615_scaffold_422_1	5	1	1	1
GCA_003820615_scaffold_557_5	1	1	1	1
GCA_003820615_scaffold_602_2	3	1	1	1
GCA_003820615_scaffold_612_2	1	1	1	1
GCA_003820615_scaffold_796_1	1	1	1	1
GCA_005223185_scaffold_4_138	3	1	1	1
GCA_005223185_scaffold_8_15	2	1	1	1
GCA_005223185_scaffold_12_197	135	1.02962963	1	2
GCA_005223185_scaffold_16_199	2	1	1	1
GCA_005223185_scaffold_17_10	2	1	1	1
LQ108M_Bin_12_scaffold_17_3	1	1	1	1
LQ108M_Bin_12_scaffold_17_163	18	1.444444444	1	2
LQ108M_Bin_12_scaffold_876_6	6	1	1	1
LQ108M_Bin_12_scaffold_12_138	1	1	1	1
LQ108M_Bin_12_scaffold_12_426	1	1	1	1
LQ108M_Bin_12_scaffold_3765_24	5	1	1	1
LQ108M_Bin_12_scaffold_12746_2	1	1	1	1
LQ108M_Bin_12_scaffold_2_83	1	1	1	1
LQ108M_Bin_12_scaffold_2_403	1	1	1	1
LQ108M_Bin_12_scaffold_450_48	1	1	1	1
M3-10_Bin_262_scaffold_27717_3	41	1.073170732	1	2
M3-10_Bin_262_scaffold_34242_6	73	1.01369863	1	2
M3-10_Bin_262_scaffold_183870_1	88	1	1	1
M3-10_Bin_262_scaffold_284466_1	10	1.1	1	2
M3-10_Bin_262_scaffold_417158_3	1	1	1	1
M3-22_Bin_282_scaffold_11559_18	1	1	1	1
M3-22_Bin_282_scaffold_29836_7	3	1	1	1
M3-22_Bin_282_scaffold_61683_5	1	2	2	2
M3-22_Bin_282_scaffold_72861_4	7	1.142857143	1	2
M3-22_Bin_282_scaffold_133747_1	2	1	1	1
M3-22_Bin_282_scaffold_194806_7	1	1	1	1
M3-30_Bin_374_scaffold_1398_26	1	1	1	1
M3-30_Bin_374_scaffold_2497_3	43	1.023255814	1	2
M3-30_Bin_374_scaffold_2803_21	125	1.016	1	2
M3-30_Bin_374_scaffold_5433_25	29	1	1	1
M3-30_Bin_374_scaffold_9145_4	1	1	1	1
M3-30_Bin_374_scaffold_157194_1	1	1	1	1
M3-38_Bin_215_scaffold_67704_1	7	1	1	1
M3-38_Bin_215_scaffold_155129_1	1	1	1	1
M3-38_Bin_215_scaffold_160948_6	1	1	1	1
M3-38_Bin_215_scaffold_257689_1	73	1.068493151	1	2
M3-38_Bin_215_scaffold_449172_1	1	1	1	1
M3-38_Bin_215_scaffold_538239_3	8	1	1	1
M3-38_Bin_215_scaffold_612116_4	1	1	1	1
M3-44_Bin_119_scaffold_3432_8	1	1	1	1
M3-44_Bin_119_scaffold_9697_6	62	1	1	1
M3-44_Bin_119_scaffold_15462_5	1	1	1	1
M3-44_Bin_119_scaffold_17344_1	1	1	1	1
M3-44_Bin_119_scaffold_19041_3	3	1	1	1
M3-44_Bin_119_scaffold_155823_2	2	1	1	1
M3-44_Bin_119_scaffold_388011_2	1	1	1	1
M3-44_Bin_198_scaffold_10919_3	5	1	1	1
M3-44_Bin_198_scaffold_16854_16	3	1	1	1
M3-44_Bin_198_scaffold_110796_3	1	1	1	1
M3-44_Bin_198_scaffold_137474_6	2	1	1	1
M3-44_Bin_198_scaffold_204370_5	12	1.083333333	1	2
M3-44_Bin_198_scaffold_216125_2	1	1	1	1
M3-44_Bin_198_scaffold_282672_4	4	1	1	1
M3-44_Bin_198_scaffold_307029_1	1	1	1	1
M3-44_Bin_198_scaffold_366713_5	2	1	1	1
M8-62_Bin_157_scaffold_23426_7	224	1.008928571	1	2
M8-62_Bin_157_scaffold_34255_4	1	1	1	1
M8-62_Bin_157_scaffold_86784_2	2	1	1	1
M8-62_Bin_157_scaffold_436864_3	213	1	1	1
M8-62_Bin_262_scaffold_13521_19	10	1	1	1
M8-62_Bin_262_scaffold_114031_3	18	1	1	1
M8-62_Bin_262_scaffold_173184_1	1	1	1	1
M8-62_Bin_262_scaffold_203833_1	1	2	2	2
M8-62_Bin_262_scaffold_239873_2	2	1	1	1
M8-62_Bin_262_scaffold_260709_6	1	1	1	1
M8-62_Bin_262_scaffold_290073_3	16	1	1	1
M8-62_Bin_326_scaffold_33124_3	33	1	1	1
M8-62_Bin_326_scaffold_36451_4	1	1	1	1
M8-62_Bin_326_scaffold_44420_2	1	1	1	1
M8-62_Bin_326_scaffold_122832_5	2	1	1	1
M8-62_Bin_326_scaffold_135127_4	1	1	1	1
M8-62_Bin_326_scaffold_197243_2	1	1	1	1
M8-62_Bin_326_scaffold_270353_3	1	1	1	1
M8-62_Bin_326_scaffold_290239_1	7	1	1	1
M8-62_Bin_326_scaffold_303202_1	1	1	1	1
M8-62_Bin_326_scaffold_328314_1	1	1	1	1
M8-62_Bin_326_scaffold_409925_1	1	1	1	1
M8-62_Bin_326_scaffold_428973_1	1	1	1	1
M8-62_Bin_326_scaffold_961729_1	2	1	1	1
Meg19_02_Bin_5_scaffold_37995_6	1	1	1	1
Meg19_02_Bin_5_scaffold_109661_1	1	1	1	1
Meg19_02_Bin_5_scaffold_150968_1	48	1.104166667	1	2
Meg19_1012_Bin_119_scaffold_29683_3	9	1.222222222	1	3
Meg19_1012_Bin_119_scaffold_89411_1	384	1.002604167	1	2
Meg19_1012_Bin_119_scaffold_153742_4	1	1	1	1
Meg19_1012_Bin_119_scaffold_193512_2	2	1	1	1
Meg19_1012_Bin_198_scaffold_381_1	1	1	1	1
Meg19_1012_Bin_198_scaffold_783_15	1	1	1	1
Meg19_1012_Bin_198_scaffold_7812_12	1	1	1	1
Meg19_1012_Bin_198_scaffold_7941_14	1	1	1	1
Meg19_1012_Bin_198_scaffold_9858_2	1	1	1	1
Meg19_1012_Bin_198_scaffold_20176_1	1	1	1	1
Meg19_1012_Bin_198_scaffold_61220_4	103	1.009708738	1	2
Meg19_1012_Bin_219_scaffold_351121_1	1	1	1	1
Meg19_1012_Bin_459_scaffold_120_1	1	1	1	1
Meg19_1012_Bin_459_scaffold_284_93	1	1	1	1
Meg19_1012_Bin_459_scaffold_434_42	2	1	1	1
Meg19_1012_Bin_459_scaffold_3639_23	1	1	1	1
Meg19_1012_Bin_459_scaffold_5327_37	1	1	1	1
Meg19_1012_Bin_459_scaffold_16040_25	5	1	1	1
Meg19_46_Bin_182_scaffold_10653_6	10	1	1	1
Meg19_46_Bin_182_scaffold_79851_7	2	1	1	1
Meg19_46_Bin_182_scaffold_129015_4	23	2.347826087	2	9
Meg19_46_Bin_201_scaffold_139482_5	2	1	1	1
Meg19_46_Bin_201_scaffold_218146_2	1	1	1	1
Meg19_46_Bin_228_scaffold_158491_1	30	1	1	1
Meg19_46_Bin_228_scaffold_210165_2	1	1	1	1
Meg19_46_Bin_239_scaffold_37802_11	1	1	1	1
Meg19_46_Bin_239_scaffold_90484_5	1	1	1	1
Meg19_46_Bin_239_scaffold_108972_3	4	1	1	1
Meg19_46_Bin_247_scaffold_999_37	4	1	1	1
Meg19_46_Bin_247_scaffold_17104_9	2	1	1	1
Meg19_46_Bin_60_scaffold_1024321_3	1	1	1	1
Meg22_02_Bin_84_scaffold_278034_3	6	2.333333333	2	3
Meg22_1012_Bin_348_scaffold_73652_2	15	1	1	1
Meg22_1012_Bin_348_scaffold_99223_2	137	1.094890511	1	3
Meg22_1214_Bin_137_scaffold_340_39	4	1	1	1
Meg22_1214_Bin_137_scaffold_340_71	1	1	1	1
Meg22_1214_Bin_137_scaffold_6127_1	1	1	1	1
Meg22_1214_Bin_137_scaffold_21866_2	1	1	1	1
Meg22_1214_Bin_137_scaffold_24109_7	1	1	1	1
Meg22_1214_Bin_137_scaffold_60776_3	1	1	1	1
Meg22_1214_Bin_137_scaffold_66742_3	1	1	1	1
Meg22_1214_Bin_137_scaffold_188354_3	1	1	1	1
Meg22_1214_Bin_137_scaffold_196430_2	1	1	1	1
Meg22_1214_Bin_137_scaffold_230986_4	1	1	1	1
Meg22_1214_Bin_137_scaffold_461405_4	15	1	1	1
Meg22_1416_Bin_86_scaffold_17750_2	27	1	1	1
Meg22_1416_Bin_86_scaffold_26026_5	9	1	1	1
Meg22_1416_Bin_86_scaffold_29765_14	7	1.142857143	1	2
Meg22_1416_Bin_86_scaffold_42771_1	1	1	1	1
Meg22_1416_Bin_86_scaffold_46149_23	1	1	1	1
Meg22_1416_Bin_86_scaffold_56869_6	1	1	1	1
Meg22_1416_Bin_86_scaffold_58279_1	1	1	1	1
Meg22_1416_Bin_86_scaffold_74320_2	6	1	1	1
Meg22_1416_Bin_86_scaffold_82747_4	1	1	1	1
Meg22_1416_Bin_86_scaffold_97220_5	1	1	1	1
Meg22_1416_Bin_86_scaffold_232668_4	59	1	1	1
Meg22_24_Bin_124_scaffold_67946_5	64	1.015625	1	2
Meg22_24_Bin_124_scaffold_88032_2	1	1	1	1
Meg22_24_Bin_124_scaffold_121799_3	20	1.8	1	5
Meg22_24_Bin_124_scaffold_128056_2	6	1	1	1
Meg22_24_Bin_124_scaffold_295305_3	1	1	1	1
Meg22_24_Bin_124_scaffold_422976_1	4	1.25	1	2
Meg22_24_Bin_124_scaffold_489080_1	11	1	1	1
Meg22_24_Bin_129_scaffold_953_12	8	1	1	1
Meg22_24_Bin_129_scaffold_2048_13	1	1	1	1
Meg22_24_Bin_129_scaffold_6652_8	2	1	1	1
Meg22_24_Bin_129_scaffold_13182_2	147	1.020408163	1	2
Meg22_24_Bin_129_scaffold_65123_4	1	1	1	1
Meg22_24_Bin_129_scaffold_88087_1	16	1.0625	1	2
Meg22_24_Bin_156_scaffold_1912_20	1	1	1	1
Meg22_24_Bin_156_scaffold_12012_11	1	1	1	1
Meg22_46_Bin_11_scaffold_63694_6	1	1	1	1
Meg22_46_Bin_130_scaffold_1708_5	1	1	1	1
Meg22_46_Bin_130_scaffold_29191_5	7	1	1	1
Meg22_46_Bin_210_scaffold_26876_6	1	1	1	1
Meg22_46_Bin_210_scaffold_62248_2	1	1	1	1
Meg22_46_Bin_210_scaffold_65402_3	39	1	1	1
Meg22_46_Bin_210_scaffold_95728_1	26	1	1	1
Meg22_46_Bin_210_scaffold_101315_1	219	1.301369863	1	5
Meg22_46_Bin_210_scaffold_120465_2	59	1	1	1
Meg22_46_Bin_210_scaffold_130703_1	3	1	1	1
Meg22_46_Bin_210_scaffold_134268_1	4	1	1	1
Meg22_46_Bin_210_scaffold_170825_1	1	1	1	1
Meg22_46_Bin_210_scaffold_188116_2	39	1	1	1
Meg22_46_Bin_210_scaffold_191305_2	21	1	1	1
Meg22_46_Bin_210_scaffold_223822_2	1	1	1	1
Meg22_46_Bin_210_scaffold_257816_2	1	1	1	1
Meg22_46_Bin_210_scaffold_267050_2	1	1	1	1
Meg22_46_Bin_210_scaffold_284255_1	4	1	1	1
Meg22_46_Bin_213_scaffold_35112_9	5	1	1	1
Meg22_46_Bin_213_scaffold_52956_9	145	1.020689655	1	3
Meg22_46_Bin_213_scaffold_375576_2	1	1	1	1
Meg22_46_Bin_23_scaffold_17431_10	114	1.061403509	1	2
Meg22_46_Bin_23_scaffold_37075_5	134	1.029850746	1	3
Meg22_46_Bin_23_scaffold_53460_1	1	1	1	1
Meg22_46_Bin_23_scaffold_123600_5	1	1	1	1
Meg22_46_Bin_23_scaffold_207474_2	1	1	1	1
Meg22_46_Bin_23_scaffold_251718_4	1	1	1	1
Meg22_46_Bin_45_scaffold_160526_1	2	1	1	1
Meg22_46_Bin_45_scaffold_193007_3	6	1	1	1
Meg22_46_Bin_89_scaffold_61513_2	1	1	1	1
Meg22_810_Bin_217_scaffold_6284_3	2	1	1	1
Meg22_810_Bin_217_scaffold_16781_5	1	1	1	1
Meg22_810_Bin_217_scaffold_21994_5	1	1	1	1
Meg22_810_Bin_217_scaffold_48343_10	7	1	1	1
Meg22_810_Bin_217_scaffold_54441_8	1	1	1	1
Meg22_810_Bin_217_scaffold_64878_3	2	1	1	1
Meg22_810_Bin_217_scaffold_98125_5	4	1	1	1
Meg22_810_Bin_217_scaffold_120633_2	1	1	1	1
Meg22_810_Bin_217_scaffold_138301_2	3	1	1	1
Meg22_810_Bin_217_scaffold_141877_1	1	1	1	1
Meg22_810_Bin_217_scaffold_157672_2	31	1	1	1
Meg22_810_Bin_217_scaffold_166515_6	1	1	1	1
Meg22_810_Bin_217_scaffold_176082_2	1	1	1	1
Meg22_810_Bin_217_scaffold_191691_1	1	1	1	1
Meg22_810_Bin_217_scaffold_202126_2	4	1	1	1
Meg22_810_Bin_217_scaffold_233911_1	152	5.769736842	3	27
Meg22_810_Bin_217_scaffold_237794_5	2	1	1	1
Meg22_810_Bin_217_scaffold_241350_5	1	1	1	1
Meg22_810_Bin_217_scaffold_328119_3	47	1.340425532	1	4
SY70-4-11_Bin_40_scaffold_271604_4	1	1	1	1
SY70-4-11_Bin_40_scaffold_21149_3	16	1	1	1
SY70-4-11_Bin_40_scaffold_4471_2	1	1	1	1
SY70-4-11_Bin_40_scaffold_9799_5	1	1	1	1
SY70-4-11_Bin_40_scaffold_98343_2	8	1	1	1
SY70-4-11_Bin_40_scaffold_55874_2	2	1	1	1
SY70-4-11_Bin_40_scaffold_7507_1	163	1	1	1
SY70-4-3_Bin_44_scaffold_9976_5	1	1	1	1
SY70-4-3_Bin_44_scaffold_38534_1	1	1	1	1
SY70-4-3_Bin_44_scaffold_80426_2	17	1	1	1
SY70-4-3_Bin_44_scaffold_193200_2	51	1.098039216	1	3
SY70-4-3_Bin_44_scaffold_44560_1	1	1	1	1
SY70-4-3_Bin_44_scaffold_68318_6	1	1	1	1
SY70-4-3_Bin_59_scaffold_114655_1	4	1	1	1
SY70-4-3_Bin_59_scaffold_14288_1	1	1	1	1
SY70-4-3_Bin_59_scaffold_83138_1	1	1	1	1
SY70-4-3_Bin_59_scaffold_17775_1	4	1	1	1
SY70-4-3_Bin_59_scaffold_77276_2	15	1.066666667	1	2
SY70-4-3_Bin_68_scaffold_38050_5	9	1	1	1
SY70-4-3_Bin_68_scaffold_55065_4	1	1	1	1
SY70-4-3_Bin_68_scaffold_142876_3	1	1	1	1
SY70-4-3_Bin_68_scaffold_16927_3	1	1	1	1
SY70-5-12_Bin_1_scaffold_59549_3	9	1	1	1
SY70-5-12_Bin_1_scaffold_87453_6	3	1	1	1
SY70-5-12_Bin_1_scaffold_93083_1	2	1.5	1.5	2
SY70-5-12_Bin_1_scaffold_115850_2	1	1	1	1
SY70-5-12_Bin_1_scaffold_67866_1	1	1	1	1
SY70-5-12_Bin_1_scaffold_66319_1	1	1	1	1
SY70-5-12_Bin_1_scaffold_5_107	1	1	1	1
SY70-5-12_Bin_1_scaffold_153702_1	1	1	1	1
SY70-5-12_Bin_1_scaffold_34357_6	1	1	1	1
SY70-5-12_Bin_1_scaffold_57368_3	1	1	1	1
SY70-5-5_Bin_61_scaffold_854_3	60	1	1	1
SY70-5-5_Bin_6_scaffold_122156_1	1	1	1	1
SY70-5-5_Bin_6_scaffold_182_1	1	1	1	1
SY70-5-5_Bin_6_scaffold_135851_1	97	1.144329897	1	3
SY70-5-5_Bin_6_scaffold_21667_3	4	1	1	1
SY70-5-5_Bin_6_scaffold_519_8	4	1	1	1
SY70-5-5_Bin_6_scaffold_63893_3	14	1	1	1
SY70-5-8_Bin_74_scaffold_40451_4	4	1	1	1
SY70-5-8_Bin_74_scaffold_32182_3	1	1	1	1
SY70-5-8_Bin_74_scaffold_4752_2	50	1	1	1
SY70-5-8_Bin_74_scaffold_8312_8	16	1.0625	1	2
SY70-5-8_Bin_74_scaffold_9834_13	3	1	1	1
SY70-5-8_Bin_74_scaffold_30911_1	5	1	1	1
Ga0170695_1020_20	1	1	1	1
Ga0186947_1013_3	4	1	1	1
Ga0186947_1028_17	130	1	1	1
Ga0186947_1040_1	1	1	1	1
Ga0186947_1047_16	1	1	1	1
Ga0186947_1137_3	1	1	1	1
AB_03_Bin_160_scaffold_8619_3	5	1	1	1
AB_03_Bin_160_scaffold_13033_5	67	1	1	1
AB_03_Bin_160_scaffold_16856_1	96	1	1	1
AB_03_Bin_160_scaffold_31894_5	1	1	1	1
AB_03_Bin_160_scaffold_48852_6	1	1	1	1
AB_69_Bin_103_scaffold_16970_1	1	1	1	1
AB_69_Bin_103_scaffold_94575_1	10	1	1	1
AB_69_Bin_159_scaffold_18087_7	5	1	1	1
BHB10-2_Bin_362_scaffold_30408_11	3	1	1	1
BHB10-2_Bin_362_scaffold_44135_3	1	1	1	1
BHB10-2_Bin_362_scaffold_57285_8	1	1	1	1
BHB10-2_Bin_362_scaffold_62390_2	9	1.111111111	1	2
BHB10-2_Bin_362_scaffold_69384_5	1	1	1	1
BHB10-2_Bin_362_scaffold_96720_4	7	1	1	1
BHB10-2_Bin_362_scaffold_106562_4	1	1	1	1
BHB10-2_Bin_362_scaffold_114804_4	13	1	1	1
BHB10-2_Bin_362_scaffold_116906_6	2	1	1	1
BHB10-2_Bin_362_scaffold_126321_1	1	1	1	1
BHB10-2_Bin_362_scaffold_256403_2	2	1	1	1
BHB10-2_Bin_362_scaffold_261589_1	1	1	1	1
BHB10-2_Bin_362_scaffold_279417_1	23	1	1	1
BHB10-2_Bin_362_scaffold_291942_5	17	1.058823529	1	2
BHB10-2_Bin_362_scaffold_308871_2	28	1	1	1
BHB10-38_Bin_186_scaffold_26340_12	1	1	1	1
BHB10-38_Bin_186_scaffold_54434_1	30	1	1	1
BHB10-38_Bin_186_scaffold_61787_5	7	2.142857143	1	5
BHB10-38_Bin_186_scaffold_83278_7	1	1	1	1
BHB10-38_Bin_186_scaffold_134860_1	1	1	1	1
BHB10-38_Bin_186_scaffold_139667_15	1	1	1	1
BHB10-38_Bin_186_scaffold_147913_3	256	1.00390625	1	2
BHB10-38_Bin_186_scaffold_161710_4	1	1	1	1
BHB10-38_Bin_186_scaffold_278734_1	1	1	1	1
BHB10-38_Bin_186_scaffold_283038_3	17	1	1	1
BHB10-38_Bin_186_scaffold_295738_4	1	1	1	1
BHB10-38_Bin_186_scaffold_307511_1	1	1	1	1
BHB10-38_Bin_186_scaffold_344041_2	9	1	1	1
BHB10-38_Bin_186_scaffold_436961_2	1	1	1	1
BHB10-38_Bin_186_scaffold_444992_2	1	1	1	1
BHB10-38_Bin_186_scaffold_488095_1	3	1	1	1
BHB10-38_Bin_186_scaffold_566441_5	1	1	1	1
BHB10-38_Bin_186_scaffold_642422_1	1	1	1	1
BHB10-38_Bin_9_scaffold_16153_9	1	1	1	1
BHB10-38_Bin_9_scaffold_18173_9	4	1	1	1
BHB10-38_Bin_9_scaffold_21793_1	1	1	1	1
BHB10-38_Bin_9_scaffold_22574_10	507	1	1	1
BHB10-38_Bin_9_scaffold_24048_8	1	1	1	1
ex4484_8_scaffold_616_17	114	1.01754386	1	3
ex4484_8_scaffold_900_3	1	1	1	1
ex4484_8_scaffold_1053_14	1	1	1	1
ex4484_8_scaffold_1073_2	1	1	1	1
GCA_002127415.1_scaffold_16_12	2	1	1	1
GCA_002127415.1_scaffold_77_20	16	1	1	1
GCA_002127415.1_scaffold_116_6	2	1	1	1
GCA_002127415.1_scaffold_155_17	6	3.333333333	2.5	6
GCA_002127415.1_scaffold_191_1	2	1	1	1
GCA_002127415.1_scaffold_253_2	8	1	1	1
GCA_002127415.1_scaffold_326_11	2	1	1	1
GCA_003599535_scaffold_1_6	16	1	1	1
GCA_003599535_scaffold_1_70	3	1	1	1
GCA_003599535_scaffold_5_54	40	1.1	1	3
GCA_003599535_scaffold_11_18	5	1	1	1
GCA_003599535_scaffold_29_29	64	1	1	1
GCA_003599535_scaffold_32_27	3	1	1	1
GCA_003599535_scaffold_44_15	22	1	1	1
GCA_003599535_scaffold_49_6	4	1	1	1
GCA_003599535_scaffold_51_23	1067	1.029990628	1	3
GCA_003599535_scaffold_53_12	178	1.073033708	1	3
GCA_003599535_scaffold_56_4	4	1	1	1
GCA_003599535_scaffold_75_13	20	1	1	1
GCA_003599535_scaffold_132_10	2	1	1	1
GCA_003599535_scaffold_137_5	4	1	1	1
GCA_003820615_scaffold_34_3	4	1.25	1	2
GCA_003820615_scaffold_144_2	1	1	1	1
GCA_003820615_scaffold_172_2	1	1	1	1
GCA_003820615_scaffold_379_2	6	1	1	1
GCA_003820615_scaffold_405_4	1	1	1	1
GCA_003820615_scaffold_442_1	4	1	1	1
GCA_003820615_scaffold_582_4	4	1	1	1
GCA_003820615_scaffold_780_4	59	1.084745763	1	3
GCA_005223185_scaffold_3_5	3	1	1	1
GCA_005223185_scaffold_9_64	118	1.661016949	2	3
LQ108M_Bin_12_scaffold_27052_6	1	1	1	1
LQ108M_Bin_12_scaffold_245_58	271	1.014760148	1	2
LQ108M_Bin_12_scaffold_17_4	23	1.043478261	1	2
LQ108M_Bin_12_scaffold_12_331	1	1	1	1
LQ108M_Bin_12_scaffold_12_427	1	1	1	1
LQ108M_Bin_12_scaffold_12746_3	2	1	1	1
LQ108M_Bin_12_scaffold_2_180	2	1	1	1
LQ108M_Bin_12_scaffold_2_468	1	1	1	1
LQ108M_Bin_12_scaffold_311_3	5	1	1	1
LQ108M_Bin_12_scaffold_676_89	45	1.177777778	1	2
LQ108M_Bin_12_scaffold_676_121	1	1	1	1
M3-10_Bin_262_scaffold_41896_7	1	1	1	1
M3-10_Bin_262_scaffold_256034_2	38	1	1	1
M3-10_Bin_262_scaffold_285121_1	22	1	1	1
M3-10_Bin_262_scaffold_347114_3	1	1	1	1
M3-22_Bin_282_scaffold_10971_1	1	1	1	1
M3-22_Bin_282_scaffold_30591_4	1	1	1	1
M3-22_Bin_282_scaffold_31981_6	1	1	1	1
M3-22_Bin_282_scaffold_41655_1	1	1	1	1
M3-22_Bin_282_scaffold_47918_1	1	1	1	1
M3-22_Bin_282_scaffold_59105_6	28	1.071428571	1	2
M3-22_Bin_282_scaffold_97655_1	1	1	1	1
M3-22_Bin_282_scaffold_133747_2	2	1	1	1
M3-22_Bin_282_scaffold_264850_1	1	1	1	1
M3-30_Bin_374_scaffold_214_104	20	1	1	1
M3-30_Bin_374_scaffold_4309_30	140	1	1	1
M3-30_Bin_374_scaffold_200996_3	1	1	1	1
M3-38_Bin_215_scaffold_160948_7	1	1	1	1
M3-38_Bin_215_scaffold_212356_4	1	1	1	1
M3-38_Bin_215_scaffold_217383_2	6	1	1	1
M3-38_Bin_215_scaffold_324924_2	1	1	1	1
M3-38_Bin_215_scaffold_341989_5	1	1	1	1
M3-38_Bin_215_scaffold_385717_1	31	1	1	1
M3-38_Bin_215_scaffold_449172_2	5	1	1	1
M3-38_Bin_215_scaffold_612116_5	1	1	1	1
M3-44_Bin_119_scaffold_1082_54	5	1.2	1	2
M3-44_Bin_119_scaffold_1215_40	4	1	1	1
M3-44_Bin_119_scaffold_1941_4	23	1	1	1
M3-44_Bin_119_scaffold_2615_22	142	1.063380282	1	2
M3-44_Bin_119_scaffold_2787_53	6	1	1	1
M3-44_Bin_119_scaffold_4891_2	2	1	1	1
M3-44_Bin_119_scaffold_6051_19	10	1	1	1
M3-44_Bin_119_scaffold_6762_21	1	1	1	1
M3-44_Bin_119_scaffold_7691_12	1	1	1	1
M3-44_Bin_119_scaffold_147887_3	1	1	1	1
M3-44_Bin_119_scaffold_155823_3	1	1	1	1
M3-44_Bin_119_scaffold_342012_3	2	1	1	1
M3-44_Bin_119_scaffold_388011_3	1	1	1	1
M3-44_Bin_119_scaffold_455751_2	1	1	1	1
M3-44_Bin_119_scaffold_511519_1	1	1	1	1
M3-44_Bin_198_scaffold_16854_17	1	1	1	1
M3-44_Bin_198_scaffold_79027_3	6	1	1	1
M3-44_Bin_198_scaffold_118336_4	44	1.863636364	1	8
M3-44_Bin_198_scaffold_137474_7	2	1	1	1
M3-44_Bin_198_scaffold_190310_3	12	1	1	1
AB_03_Bin_160_scaffold_8098_4	2	1	1	1
AB_03_Bin_160_scaffold_111683_1	1	1	1	1
AB_03_Bin_160_scaffold_192393_1	1	1	1	1
AB_03_Bin_160_scaffold_327398_4	38	1	1	1
AB_69_Bin_103_scaffold_1786_20	1	1	1	1
AB_69_Bin_103_scaffold_34733_1	1	1	1	1
AB_69_Bin_159_scaffold_15029_8	4	1.25	1	2
AB_69_Bin_159_scaffold_186175_2	1	1	1	1
BHB10-26_Bin_369_scaffold_498_21	3	1	1	1
BHB10-2_Bin_362_scaffold_23968_2	1	1	1	1
BHB10-2_Bin_362_scaffold_106554_4	2	1	1	1
BHB10-2_Bin_362_scaffold_177350_3	154	1.097402597	1	2
BHB10-2_Bin_362_scaffold_197902_4	73	1.054794521	1	2
BHB10-2_Bin_362_scaffold_240990_3	1	1	1	1
BHB10-2_Bin_362_scaffold_249603_4	10	1	1	1
BHB10-2_Bin_362_scaffold_256054_3	1	1	1	1
BHB10-2_Bin_362_scaffold_277990_2	2	1	1	1
BHB10-2_Bin_362_scaffold_386005_3	3	1	1	1
BHB10-2_Bin_362_scaffold_695183_3	78	1.076923077	1	3
BHB10-38_Bin_124_scaffold_331_24	12	1	1	1
BHB10-38_Bin_186_scaffold_10225_15	19	1.052631579	1	2
BHB10-38_Bin_186_scaffold_90982_11	1	1	1	1
BHB10-38_Bin_186_scaffold_111675_4	1	1	1	1
BHB10-38_Bin_186_scaffold_139667_10	5	1	1	1
BHB10-38_Bin_186_scaffold_177590_5	3	1	1	1
BHB10-38_Bin_186_scaffold_305556_1	1	1	1	1
BHB10-38_Bin_186_scaffold_378979_4	1	1	1	1
BHB10-38_Bin_186_scaffold_391916_7	1	1	1	1
BHB10-38_Bin_186_scaffold_448348_5	1	1	1	1
BHB10-38_Bin_186_scaffold_461004_2	18	1	1	1
BHB10-38_Bin_9_scaffold_22574_5	15	1	1	1
BHB10-38_Bin_9_scaffold_24048_3	1	1	1	1
BHB10-38_Bin_9_scaffold_24048_35	3	1	1	1
BHB10-38_Bin_9_scaffold_28747_10	1	1	1	1
BHB10-38_Bin_9_scaffold_40193_10	17	1	1	1
BHB10-38_Bin_9_scaffold_52808_7	68	1	1	1
BHB10-38_Bin_9_scaffold_57976_7	1	1	1	1
BHB10-38_Bin_9_scaffold_76146_17	1	1	1	1
BHB10-38_Bin_9_scaffold_125576_4	1	1	1	1
BHB10-38_Bin_9_scaffold_128603_2	32	1.09375	1	2
BHB10-38_Bin_9_scaffold_177468_1	5	1	1	1
BHB10-38_Bin_9_scaffold_187088_2	1	1	1	1
GCA_002127415.1_scaffold_2_12	17	1	1	1
GCA_002127415.1_scaffold_70_7	2	1	1	1
GCA_002127415.1_scaffold_328_3	2	1	1	1
GCA_002127415.1_scaffold_335_5	2	1	1	1
M3-44_Bin_198_scaffold_216125_3	1	1	1	1
M3-44_Bin_198_scaffold_235265_1	1	1	1	1
M3-44_Bin_198_scaffold_257889_4	69	1	1	1
M3-44_Bin_198_scaffold_307029_2	23	1.043478261	1	2
M3-44_Bin_198_scaffold_325969_1	60	1.416666667	1	5
M3-44_Bin_198_scaffold_508875_4	6	1.166666667	1	2
M3-44_Bin_198_scaffold_613994_1	37	1	1	1
M8-62_Bin_157_scaffold_3967_24	16	1	1	1
M8-62_Bin_157_scaffold_6571_8	1	1	1	1
M8-62_Bin_157_scaffold_82616_5	14	1.071428571	1	2
M8-62_Bin_157_scaffold_103482_6	1	1	1	1
M8-62_Bin_157_scaffold_128074_1	2	1.5	1.5	2
M8-62_Bin_157_scaffold_217986_4	1	1	1	1
M8-62_Bin_262_scaffold_81343_3	5	1	1	1
M8-62_Bin_262_scaffold_177510_3	1	1	1	1
M8-62_Bin_262_scaffold_263710_1	18	1.055555556	1	2
M8-62_Bin_262_scaffold_462221_3	1	1	1	1
M8-62_Bin_326_scaffold_9571_26	4	1	1	1
M8-62_Bin_326_scaffold_53488_5	5	1	1	1
M8-62_Bin_326_scaffold_95758_3	4	1	1	1
M8-62_Bin_326_scaffold_142131_4	150	1.26	1	3
M8-62_Bin_326_scaffold_270353_4	1	1	1	1
M8-62_Bin_326_scaffold_295287_2	1	1	1	1
M8-62_Bin_326_scaffold_303202_2	1	1	1	1
M8-62_Bin_326_scaffold_318696_2	1	1	1	1
M8-62_Bin_326_scaffold_390010_1	1	1	1	1
M8-62_Bin_326_scaffold_961729_2	1	1	1	1
Meg19_02_Bin_5_scaffold_70471_3	1	1	1	1
Meg19_1012_Bin_119_scaffold_14102_13	1	1	1	1
Meg19_1012_Bin_119_scaffold_17348_1	1	1	1	1
Meg19_1012_Bin_119_scaffold_21474_8	1	1	1	1
Meg19_1012_Bin_198_scaffold_242_49	1	1	1	1
Meg19_1012_Bin_198_scaffold_381_2	217	1.004608295	1	2
Meg19_1012_Bin_198_scaffold_4314_1	1	1	1	1
Meg19_1012_Bin_198_scaffold_234435_2	1	1	1	1
Meg19_1012_Bin_459_scaffold_5327_38	1	1	1	1
Meg19_1012_Bin_459_scaffold_9995_1	8	1	1	1
Meg19_1012_Bin_459_scaffold_16040_26	212	1.028301887	1	2
Meg19_1012_Bin_459_scaffold_34031_9	29	1	1	1
Meg19_46_Bin_182_scaffold_25363_7	18	1	1	1
Meg19_46_Bin_182_scaffold_157411_4	6	1	1	1
Meg19_46_Bin_201_scaffold_16828_3	1	1	1	1
Meg19_46_Bin_201_scaffold_110754_4	1	1	1	1
Meg19_46_Bin_201_scaffold_119148_4	1	1	1	1
Meg19_46_Bin_228_scaffold_184968_2	31	1	1	1
Meg19_46_Bin_239_scaffold_92162_5	10	1.1	1	2
Meg19_46_Bin_247_scaffold_946_21	6	1	1	1
Meg19_46_Bin_247_scaffold_999_6	11	1	1	1
Meg19_46_Bin_60_scaffold_23777_1	1	1	1	1
Meg19_46_Bin_60_scaffold_141966_1	1	1	1	1
Meg22_02_Bin_84_scaffold_2226_32	1	1	1	1
Meg22_02_Bin_84_scaffold_28595_10	1	1	1	1
Meg22_02_Bin_84_scaffold_41187_3	9	1	1	1
Meg22_02_Bin_84_scaffold_209841_1	1	1	1	1
Meg22_02_Bin_84_scaffold_251507_2	2	1	1	1
Meg22_02_Bin_84_scaffold_266610_2	30	1.2	1	2
Meg22_1012_Bin_348_scaffold_95027_1	36	1.444444444	1	7
Meg22_1214_Bin_137_scaffold_340_8	1	1	1	1
Meg22_1214_Bin_137_scaffold_340_40	1	1	1	1
Meg22_1214_Bin_137_scaffold_340_104	3	1.333333333	1	2
Meg22_1214_Bin_137_scaffold_36229_7	6	1	1	1
Meg22_1214_Bin_137_scaffold_60776_4	1	1	1	1
Meg22_1214_Bin_137_scaffold_89460_2	1	1	1	1
Meg22_1214_Bin_137_scaffold_113600_1	3	1	1	1
Meg22_1214_Bin_137_scaffold_137446_1	1	1	1	1
Meg22_1214_Bin_176_scaffold_10453_12	1	1	1	1
Meg22_1214_Bin_176_scaffold_10988_14	1	1	1	1
Meg22_1416_Bin_86_scaffold_865_37	1	1	1	1
Meg22_1416_Bin_86_scaffold_29553_4	3	1	1	1
Meg22_1416_Bin_86_scaffold_29765_15	1	1	1	1
Meg22_1416_Bin_86_scaffold_46149_24	21	1	1	1
Meg22_1416_Bin_86_scaffold_47039_7	4	1	1	1
Meg22_1416_Bin_86_scaffold_53726_20	1	1	1	1
Meg22_1416_Bin_86_scaffold_58279_2	1	1	1	1
Meg22_1416_Bin_86_scaffold_69743_4	1	1	1	1
Meg22_1416_Bin_86_scaffold_76595_2	10	1	1	1
Meg22_1416_Bin_86_scaffold_92044_1	3	1	1	1
Meg22_1416_Bin_86_scaffold_94234_2	418	1.023923445	1	2
Meg22_1416_Bin_86_scaffold_97220_6	1	1	1	1
Meg22_1416_Bin_86_scaffold_111961_4	152	1.177631579	1	4
Meg22_1416_Bin_86_scaffold_183856_1	2	1	1	1
Meg22_1416_Bin_86_scaffold_259711_2	1	1	1	1
Meg22_24_Bin_124_scaffold_88032_3	1	1	1	1
Meg22_24_Bin_124_scaffold_96472_4	1	1	1	1
Meg22_24_Bin_124_scaffold_114768_5	1	1	1	1
Meg22_24_Bin_124_scaffold_128056_3	9	1	1	1
Meg22_24_Bin_124_scaffold_190511_4	72	1.208333333	1	3
Meg22_24_Bin_129_scaffold_41648_5	3	1.666666667	2	2
Meg22_24_Bin_129_scaffold_65123_5	1	1	1	1
Meg22_24_Bin_129_scaffold_88087_2	4	1	1	1
Meg22_24_Bin_129_scaffold_129821_2	1	1	1	1
Meg22_24_Bin_129_scaffold_227032_1	1	1	1	1
Meg22_24_Bin_129_scaffold_423395_4	1	1	1	1
Meg22_24_Bin_129_scaffold_555797_1	1	1	1	1
Meg22_46_Bin_11_scaffold_37342_1	1	1	1	1
Meg22_46_Bin_11_scaffold_92630_1	1	1	1	1
Meg22_46_Bin_11_scaffold_193762_3	33	1	1	1
Meg22_46_Bin_11_scaffold_257835_1	14	1.285714286	1	3
Meg22_46_Bin_11_scaffold_272860_2	14	1.071428571	1	2
Meg22_46_Bin_130_scaffold_1708_6	1	1	1	1
Meg22_46_Bin_210_scaffold_55475_4	5	1	1	1
Meg22_46_Bin_210_scaffold_95728_2	1	1	1	1
Meg22_46_Bin_210_scaffold_103409_2	1	1	1	1
Meg22_46_Bin_210_scaffold_134268_2	4	1	1	1
Meg22_46_Bin_210_scaffold_156984_5	58	1	1	1
Meg22_46_Bin_210_scaffold_215379_1	6	1	1	1
Meg22_46_Bin_210_scaffold_223822_3	1	1	1	1
Meg22_46_Bin_213_scaffold_102197_7	1	1	1	1
Meg22_46_Bin_213_scaffold_243160_4	113	1.026548673	1	2
Meg22_46_Bin_213_scaffold_375576_3	7	1	1	1
Meg22_46_Bin_213_scaffold_963631_2	1	1	1	1
Meg22_46_Bin_23_scaffold_13988_10	84	1.023809524	1	2
Meg22_46_Bin_23_scaffold_207474_3	1	1	1	1
Meg22_46_Bin_45_scaffold_2918_16	4	1	1	1
Meg22_46_Bin_45_scaffold_10440_1	1	1	1	1
Meg22_46_Bin_45_scaffold_45674_8	2	1	1	1
Meg22_46_Bin_45_scaffold_66636_2	13	1.076923077	1	2
Meg22_46_Bin_45_scaffold_157060_2	2	1	1	1
Meg22_46_Bin_45_scaffold_289487_3	1	1	1	1
Meg22_46_Bin_45_scaffold_319676_4	1	1	1	1
Meg22_46_Bin_89_scaffold_55027_1	1	1	1	1
Meg22_46_Bin_89_scaffold_61513_3	1	1	1	1
Meg22_46_Bin_89_scaffold_84785_3	1	1	1	1
Meg22_46_Bin_89_scaffold_194195_5	1	1	1	1
Meg22_46_Bin_89_scaffold_275246_1	2	1	1	1
Meg22_810_Bin_217_scaffold_6284_4	1	1	1	1
Meg22_810_Bin_217_scaffold_37503_1	2	1	1	1
Meg22_810_Bin_217_scaffold_48343_11	1	1	1	1
Meg22_810_Bin_217_scaffold_54441_9	2	1	1	1
Meg22_810_Bin_217_scaffold_54896_2	2	1	1	1
Meg22_810_Bin_217_scaffold_92765_4	1	1	1	1
Meg22_810_Bin_217_scaffold_125741_3	113	1.10619469	1	2
Meg22_810_Bin_217_scaffold_157672_3	28	1	1	1
Meg22_810_Bin_217_scaffold_176082_3	1	1	1	1
Meg22_810_Bin_217_scaffold_182760_3	1	1	1	1
Meg22_810_Bin_217_scaffold_191691_2	1	1	1	1
SY70-4-11_Bin_40_scaffold_51243_4	3	1	1	1
SY70-4-11_Bin_40_scaffold_49572_1	1	1	1	1
SY70-4-11_Bin_40_scaffold_663_14	1	1	1	1
SY70-4-11_Bin_40_scaffold_217116_3	1	1	1	1
SY70-4-11_Bin_40_scaffold_98343_3	6	1.166666667	1	2
SY70-4-11_Bin_40_scaffold_95456_2	2	1	1	1
SY70-4-3_Bin_44_scaffold_60995_4	1	1	1	1
SY70-4-3_Bin_68_scaffold_25213_4	1	1	1	1
SY70-5-12_Bin_1_scaffold_59549_4	18	1.166666667	1	2
SY70-5-12_Bin_1_scaffold_93083_2	7	1.428571429	1	2
SY70-5-12_Bin_1_scaffold_470_13	1	1	1	1
SY70-5-12_Bin_1_scaffold_49751_2	1	1	1	1
SY70-5-12_Bin_1_scaffold_67866_2	2	1	1	1
SY70-5-12_Bin_1_scaffold_66319_2	1	1	1	1
SY70-5-12_Bin_1_scaffold_153702_2	1	1	1	1
SY70-5-12_Bin_1_scaffold_34357_7	1	1	1	1
SY70-5-12_Bin_1_scaffold_71189_1	38	1	1	1
SY70-5-5_Bin_6_scaffold_3546_7	2	1	1	1
SY70-5-5_Bin_6_scaffold_7104_8	1	1	1	1
SY70-5-8_Bin_74_scaffold_32182_4	1	1	1	1
SY70-5-8_Bin_74_scaffold_8312_9	1	2	2	2
SY70-5-8_Bin_74_scaffold_93532_1	1	1	1	1
SY70-5-8_Bin_74_scaffold_89550_4	1	1	1	1
SY70-5-8_Bin_74_scaffold_88457_4	1	1	1	1
Ga0170695_1002_37	28	1	1	1
Ga0170695_1010_15	1	1	1	1
Ga0170695_1032_9	1	1	1	1
Ga0170695_1051_6	53	1.018867925	1	2
Ga0170695_1100_4	1	1	1	1
Ga0186947_1002_8	13	1	1	1
Ga0186947_1025_16	1	1	1	1
Ga0186947_1089_2	13	1	1	1
Ga0186947_1149_3	3	1.666666667	2	2
AB_03_Bin_160_scaffold_3714_11	1	1	1	1
AB_03_Bin_160_scaffold_10083_1	2	1	1	1
AB_03_Bin_160_scaffold_111723_2	17	1	1	1
AB_03_Bin_160_scaffold_162417_1	1	1	1	1
AB_03_Bin_160_scaffold_192402_4	1	1	1	1
AB_69_Bin_103_scaffold_12677_6	4	1.25	1	2
BHB10-26_Bin_369_scaffold_335555_4	4	1	1	1
BHB10-2_Bin_362_scaffold_18887_14	1	1	1	1
BHB10-2_Bin_362_scaffold_34998_1	2	1	1	1
BHB10-2_Bin_362_scaffold_37146_16	1	1	1	1
BHB10-2_Bin_362_scaffold_38259_6	4	1	1	1
BHB10-2_Bin_362_scaffold_57687_1	30	1	1	1
BHB10-2_Bin_362_scaffold_96720_5	51	1	1	1
BHB10-2_Bin_362_scaffold_111533_8	1	1	1	1
BHB10-2_Bin_362_scaffold_249981_6	1	1	1	1
BHB10-2_Bin_362_scaffold_291942_6	8	1	1	1
BHB10-2_Bin_362_scaffold_367337_1	1	1	1	1
BHB10-2_Bin_362_scaffold_386795_1	4	1	1	1
BHB10-2_Bin_362_scaffold_465445_5	1	1	1	1
BHB10-2_Bin_362_scaffold_761495_3	1	1	1	1
BHB10-38_Bin_124_scaffold_341_77	37	1.162162162	1	2
BHB10-38_Bin_186_scaffold_26340_13	15	1	1	1
BHB10-38_Bin_186_scaffold_30231_3	38	1	1	1
BHB10-38_Bin_186_scaffold_79552_5	1	1	1	1
BHB10-38_Bin_186_scaffold_139667_16	1	1	1	1
BHB10-38_Bin_186_scaffold_177717_3	1	1	1	1
BHB10-38_Bin_186_scaffold_215791_2	8	1	1	1
BHB10-38_Bin_186_scaffold_250479_2	3	1.666666667	2	2
BHB10-38_Bin_186_scaffold_262681_2	1	1	1	1
BHB10-38_Bin_186_scaffold_278734_2	2	1	1	1
BHB10-38_Bin_186_scaffold_425628_6	1	1	1	1
BHB10-38_Bin_186_scaffold_444992_3	1	1	1	1
BHB10-38_Bin_186_scaffold_566441_6	1	1	1	1
BHB10-38_Bin_9_scaffold_24048_9	1	1	1	1
BHB10-38_Bin_9_scaffold_308987_4	1	1	1	1
ex4484_8_scaffold_565_7	4	1	1	1
ex4484_8_scaffold_1449_5	1	1	1	1
GCA_002127415.1_scaffold_31_6	2	1	1	1
GCA_002127415.1_scaffold_44_16	12	1	1	1
GCA_002127415.1_scaffold_58_4	2	1	1	1
GCA_002127415.1_scaffold_62_4	2	1	1	1
GCA_002127415.1_scaffold_128_1	2	1	1	1
GCA_002127415.1_scaffold_221_18	2	1	1	1
GCA_003599535_scaffold_10_33	6	1	1	1
GCA_003599535_scaffold_79_1	1	1	1	1
GCA_003599535_scaffold_118_11	144	1.298611111	1	9
GCA_003820615_scaffold_35_1	1	1	1	1
GCA_003820615_scaffold_130_1	1	1	1	1
GCA_003820615_scaffold_186_1	3	1	1	1
GCA_003820615_scaffold_299_4	1	1	1	1
GCA_003820615_scaffold_354_1	4	1	1	1
GCA_003820615_scaffold_463_1	547	1.005484461	1	2
GCA_003820615_scaffold_573_2	5	1	1	1
GCA_003820615_scaffold_593_6	4	1	1	1
GCA_003820615_scaffold_699_5	3	1	1	1
GCA_003820615_scaffold_749_2	1	1	1	1
GCA_003820615_scaffold_767_3	1	1	1	1
GCA_005223185_scaffold_18_59	5	1	1	1
LQ108M_Bin_12_scaffold_245_27	1	1	1	1
LQ108M_Bin_12_scaffold_245_59	1	1	1	1
LQ108M_Bin_12_scaffold_12_172	92	1.02173913	1	2
LQ108M_Bin_12_scaffold_12_268	10	1	1	1
LQ108M_Bin_12_scaffold_12_428	1	1	1	1
LQ108M_Bin_12_scaffold_31744_2	1	1	1	1
LQ108M_Bin_12_scaffold_131_115	3	1	1	1
LQ108M_Bin_12_scaffold_2_341	27	1	1	1
LQ108M_Bin_12_scaffold_2_501	1	1	1	1
LQ108M_Bin_12_scaffold_311_100	2	1	1	1
LQ108M_Bin_12_scaffold_89_183	1	1	1	1
LQ108M_Bin_12_scaffold_676_26	1	1	1	1
LQ108M_Bin_12_scaffold_288_72	5	1	1	1
LQ108M_Bin_12_scaffold_329_15	92	1	1	1
M3-10_Bin_262_scaffold_128549_4	2	1	1	1
M3-10_Bin_262_scaffold_147573_3	4	1	1	1
M3-10_Bin_262_scaffold_217799_2	8	1	1	1
M3-10_Bin_262_scaffold_323672_2	5	1	1	1
M3-10_Bin_262_scaffold_421686_2	1	1	1	1
M3-22_Bin_282_scaffold_19199_13	1	1	1	1
M3-22_Bin_282_scaffold_20390_1	1	1	1	1
M3-22_Bin_282_scaffold_55072_5	6	1	1	1
M3-22_Bin_282_scaffold_88197_2	3	1	1	1
M3-22_Bin_282_scaffold_133747_3	1	1	1	1
M3-22_Bin_282_scaffold_141179_4	1	1	1	1
M3-30_Bin_374_scaffold_716_46	1	1	1	1
M3-30_Bin_374_scaffold_2052_23	1	1	1	1
M3-30_Bin_374_scaffold_5433_27	134	1.044776119	1	2
M3-30_Bin_374_scaffold_9145_6	29	1	1	1
M3-30_Bin_374_scaffold_81826_3	1	1	1	1
M3-38_Bin_215_scaffold_121381_3	308	1.061688312	1	2
M3-38_Bin_215_scaffold_160948_8	1	1	1	1
M3-38_Bin_215_scaffold_177497_2	11	1.090909091	1	2
M3-38_Bin_215_scaffold_196871_2	1	1	1	1
M3-38_Bin_215_scaffold_305700_2	1	1	1	1
M3-38_Bin_215_scaffold_314685_5	7	1	1	1
M3-38_Bin_215_scaffold_449172_3	1	1	1	1
M3-38_Bin_215_scaffold_465970_4	122	1.606557377	1	10
M3-38_Bin_215_scaffold_495270_1	4	1	1	1
M3-38_Bin_215_scaffold_552118_2	1	1	1	1
M3-44_Bin_119_scaffold_1215_9	1	1	1	1
M3-44_Bin_119_scaffold_2346_34	1	1	1	1
M3-44_Bin_119_scaffold_2824_9	19	1	1	1
M3-44_Bin_119_scaffold_2863_32	1	1	1	1
M3-44_Bin_119_scaffold_3859_15	1	1	1	1
M3-44_Bin_119_scaffold_6034_14	25	1	1	1
M3-44_Bin_119_scaffold_6536_11	16	1.0625	1	2
M3-44_Bin_119_scaffold_7154_10	39	1	1	1
M3-44_Bin_119_scaffold_8555_29	1	1	1	1
M3-44_Bin_119_scaffold_16515_14	1	1	1	1
M3-44_Bin_119_scaffold_21344_15	1	1	1	1
M3-44_Bin_119_scaffold_93876_1	1	1	1	1
M3-44_Bin_119_scaffold_147887_4	1	1	1	1
M3-44_Bin_119_scaffold_155823_4	1	1	1	1
M3-44_Bin_119_scaffold_455751_3	1	1	1	1
M3-44_Bin_198_scaffold_16854_18	3	1	1	1
M3-44_Bin_198_scaffold_42354_1	1	1	1	1
M3-44_Bin_198_scaffold_73375_1	1	1	1	1
M3-44_Bin_198_scaffold_143208_5	1	1	1	1
M3-44_Bin_198_scaffold_155022_2	1	1	1	1
M3-44_Bin_198_scaffold_171884_5	33	1.212121212	1	2
M3-44_Bin_198_scaffold_176194_3	1	1	1	1
M3-44_Bin_198_scaffold_194713_1	1	1	1	1
M3-44_Bin_198_scaffold_216125_4	1	1	1	1
M3-44_Bin_198_scaffold_235265_2	1	1	1	1
M3-44_Bin_198_scaffold_287104_3	1	1	1	1
M3-44_Bin_198_scaffold_318754_4	1	1	1	1
M3-44_Bin_198_scaffold_613994_2	63	1	1	1
M8-62_Bin_157_scaffold_25209_10	1	1	1	1
M8-62_Bin_157_scaffold_26009_12	4	1	1	1
M8-62_Bin_157_scaffold_438179_2	1	1	1	1
M8-62_Bin_262_scaffold_12105_7	1	1	1	1
M8-62_Bin_262_scaffold_30979_12	1	1	1	1
M8-62_Bin_262_scaffold_119171_1	3	1	1	1
[truncated: 7,778 more rows]
