# Supplementary material for: New globally distributed bacterial phyla within the FCB superphylum
Source: Nat Commun. 2022 Dec 6;13:7516. doi: 10.1038/s41467-022-34388-1 (PMC9727166; doi:10.1038/s41467-022-34388-1)
Supplement: Supplementary file 5 — source data 1-9 [file 41467_2022_34388_MOESM5_ESM.zip › Source Data/Supplementary Figure 7a cazyme.xlsx]

## Sheet: cazyme_data_for_figure
Category	Family	Phylum	Percentage	Copy_number
CE	CE0	AABM5	0.0833333	1
CE	CE0	GB-CP11	0	0
CE	CE0	GB-CP12	0	0
CE	CE0	GB-CP13	0	0
CE	CE0	GB-CP14	0	0
CE	CE1	AABM5	0.583333	1.57143
CE	CE1	GB-CP11	0.818182	2.11111
CE	CE1	GB-CP12	0.857143	3.33333
CE	CE1	GB-CP13	0.818182	2.33333
CE	CE1	GB-CP14	1	2.4
CE	CE10	AABM5	0.5	2.33333
CE	CE10	GB-CP11	1	5
CE	CE10	GB-CP12	1	2.71429
CE	CE10	GB-CP13	1	3.09091
CE	CE10	GB-CP14	0.95	2.05263
CE	CE11	AABM5	1	1.08333
CE	CE11	GB-CP11	1	1.36364
CE	CE11	GB-CP12	0.857143	1.33333
CE	CE11	GB-CP13	0.909091	1.1
CE	CE11	GB-CP14	0.9	1.11111
CE	CE12	AABM5	0	0
CE	CE12	GB-CP11	0.454545	1
CE	CE12	GB-CP12	0	0
CE	CE12	GB-CP13	0	0
CE	CE12	GB-CP14	0	0
CE	CE14	AABM5	0.916667	1.45455
CE	CE14	GB-CP11	0.636364	1.57143
CE	CE14	GB-CP12	1	2.42857
CE	CE14	GB-CP13	0.181818	1
CE	CE14	GB-CP14	0	0
CE	CE15	AABM5	0.0833333	1
CE	CE15	GB-CP11	0.0909091	1
CE	CE15	GB-CP12	0	0
CE	CE15	GB-CP13	0	0
CE	CE15	GB-CP14	0	0
CE	CE2	AABM5	0	0
CE	CE2	GB-CP11	0	0
CE	CE2	GB-CP12	0.142857	1
CE	CE2	GB-CP13	0.181818	1
CE	CE2	GB-CP14	0	0
CE	CE3	AABM5	0.25	1.33333
CE	CE3	GB-CP11	0	0
CE	CE3	GB-CP12	0	0
CE	CE3	GB-CP13	0.0909091	1
CE	CE3	GB-CP14	0.2	1.25
CE	CE4	AABM5	1	2.41667
CE	CE4	GB-CP11	0	0
CE	CE4	GB-CP12	1	4.28571
CE	CE4	GB-CP13	1	2.90909
CE	CE4	GB-CP14	0.85	1.76471
CE	CE7	AABM5	0	0
CE	CE7	GB-CP11	0	0
CE	CE7	GB-CP12	0	0
CE	CE7	GB-CP13	0.0909091	1
CE	CE7	GB-CP14	0	0
GH	GH0	AABM5	0.0833333	4
GH	GH0	GB-CP11	1	9.72727
GH	GH0	GB-CP12	0.857143	2.16667
GH	GH0	GB-CP13	0.272727	1.66667
GH	GH0	GB-CP14	0.75	1.6
GH	GH1	AABM5	0	0
GH	GH1	GB-CP11	0	0
GH	GH1	GB-CP12	0.857143	1.5
GH	GH1	GB-CP13	0.181818	1
GH	GH1	GB-CP14	0.1	1
GH	GH101	AABM5	0.833333	1
GH	GH101	GB-CP11	0.545455	1
GH	GH101	GB-CP12	0.714286	1
GH	GH101	GB-CP13	0.636364	1
GH	GH101	GB-CP14	0.65	1.07692
GH	GH103	AABM5	0.666667	1
GH	GH103	GB-CP11	0	0
GH	GH103	GB-CP12	0	0
GH	GH103	GB-CP13	0	0
GH	GH103	GB-CP14	0	0
GH	GH105	AABM5	0.0833333	2
GH	GH105	GB-CP11	0.272727	1.33333
GH	GH105	GB-CP12	0	0
GH	GH105	GB-CP13	0	0
GH	GH105	GB-CP14	0.15	1
GH	GH106	AABM5	0.0833333	2
GH	GH106	GB-CP11	0	0
GH	GH106	GB-CP12	0	0
GH	GH106	GB-CP13	0	0
GH	GH106	GB-CP14	0	0
GH	GH108	AABM5	0	0
GH	GH108	GB-CP11	0	0
GH	GH108	GB-CP12	0.142857	1
GH	GH108	GB-CP13	0	0
GH	GH108	GB-CP14	0	0
GH	GH109	AABM5	0.416667	1.4
GH	GH109	GB-CP11	1	4.09091
GH	GH109	GB-CP12	1	1.42857
GH	GH109	GB-CP13	1	1.72727
GH	GH109	GB-CP14	0.65	1
GH	GH113	AABM5	0	0
GH	GH113	GB-CP11	0	0
GH	GH113	GB-CP12	0.857143	1.66667
GH	GH113	GB-CP13	0	0
GH	GH113	GB-CP14	0	0
GH	GH114	AABM5	0	0
GH	GH114	GB-CP11	0.181818	1
GH	GH114	GB-CP12	0	0
GH	GH114	GB-CP13	0	0
GH	GH114	GB-CP14	0	0
GH	GH116	AABM5	0	0
GH	GH116	GB-CP11	0.0909091	1
GH	GH116	GB-CP12	0	0
GH	GH116	GB-CP13	0.181818	1
GH	GH116	GB-CP14	0	0
GH	GH119	AABM5	0	0
GH	GH119	GB-CP11	0	0
GH	GH119	GB-CP12	0.285714	1
GH	GH119	GB-CP13	0.818182	1
GH	GH119	GB-CP14	0.4	1.25
GH	GH12	AABM5	0	0
GH	GH12	GB-CP11	0	0
GH	GH12	GB-CP12	0.285714	1
GH	GH12	GB-CP13	0	0
GH	GH12	GB-CP14	0	0
GH	GH123	AABM5	0	0
GH	GH123	GB-CP11	0.363636	1
GH	GH123	GB-CP12	0	0
GH	GH123	GB-CP13	0	0
GH	GH123	GB-CP14	0	0
GH	GH127	AABM5	0	0
GH	GH127	GB-CP11	0.727273	1.125
GH	GH127	GB-CP12	0	0
GH	GH127	GB-CP13	0	0
GH	GH127	GB-CP14	0	0
GH	GH129	AABM5	0	0
GH	GH129	GB-CP11	0	0
GH	GH129	GB-CP12	0.142857	1
GH	GH129	GB-CP13	0	0
GH	GH129	GB-CP14	0	0
GH	GH13	AABM5	0.166667	1
GH	GH13	GB-CP11	0	0
GH	GH13	GB-CP12	1	1.71429
GH	GH13	GB-CP13	0.545455	1.16667
GH	GH13	GB-CP14	0.05	1
GH	GH13_10	AABM5	0.0833333	1
GH	GH13_10	GB-CP11	0.0909091	1
GH	GH13_10	GB-CP12	0.285714	1
GH	GH13_10	GB-CP13	0.181818	1
GH	GH13_10	GB-CP14	0.75	1.06667
GH	GH13_11	AABM5	0.416667	1.2
GH	GH13_11	GB-CP11	0.363636	1
GH	GH13_11	GB-CP12	0.571429	1.25
GH	GH13_11	GB-CP13	0	0
GH	GH13_11	GB-CP14	0.85	1
GH	GH13_13	AABM5	0	0
GH	GH13_13	GB-CP11	0	0
GH	GH13_13	GB-CP12	0.428571	1
GH	GH13_13	GB-CP13	0	0
GH	GH13_13	GB-CP14	0.85	1.11765
GH	GH13_14	AABM5	0	0
GH	GH13_14	GB-CP11	0	0
GH	GH13_14	GB-CP12	0	0
GH	GH13_14	GB-CP13	0.909091	1
GH	GH13_14	GB-CP14	0	0
GH	GH13_16	AABM5	0.25	1
GH	GH13_16	GB-CP11	0	0
GH	GH13_16	GB-CP12	0	0
GH	GH13_16	GB-CP13	0	0
GH	GH13_16	GB-CP14	0	0
GH	GH13_18	AABM5	0	0
GH	GH13_18	GB-CP11	0.0909091	1
GH	GH13_18	GB-CP12	0	0
GH	GH13_18	GB-CP13	0	0
GH	GH13_18	GB-CP14	0	0
GH	GH13_20	AABM5	0.166667	1
GH	GH13_20	GB-CP11	0	0
GH	GH13_20	GB-CP12	0.428571	1
GH	GH13_20	GB-CP13	0.818182	1.11111
GH	GH13_20	GB-CP14	0.95	1
GH	GH13_26	AABM5	0.0833333	1
GH	GH13_26	GB-CP11	0	0
GH	GH13_26	GB-CP12	0	0
GH	GH13_26	GB-CP13	0.363636	1
GH	GH13_26	GB-CP14	0	0
GH	GH13_3	AABM5	0.166667	1
GH	GH13_3	GB-CP11	0	0
GH	GH13_3	GB-CP12	0	0
GH	GH13_3	GB-CP13	0	0
GH	GH13_3	GB-CP14	0	0
GH	GH13_30	AABM5	0.916667	1.18182
GH	GH13_30	GB-CP11	0.727273	1.125
GH	GH13_30	GB-CP12	0.857143	1
GH	GH13_30	GB-CP13	0.909091	1.1
GH	GH13_30	GB-CP14	0.75	1.06667
GH	GH13_36	AABM5	0.0833333	1
GH	GH13_36	GB-CP11	0	0
GH	GH13_36	GB-CP12	0.142857	1
GH	GH13_36	GB-CP13	0.272727	1
GH	GH13_36	GB-CP14	0.55	1.45455
GH	GH13_4	AABM5	0	0
GH	GH13_4	GB-CP11	0	0
GH	GH13_4	GB-CP12	0.142857	1
GH	GH13_4	GB-CP13	0	0
GH	GH13_4	GB-CP14	0	0
GH	GH13_9	AABM5	0.0833333	1
GH	GH13_9	GB-CP11	0.636364	1.28571
GH	GH13_9	GB-CP12	0.714286	1
GH	GH13_9	GB-CP13	0.181818	1
GH	GH13_9	GB-CP14	0	0
GH	GH130	AABM5	0.416667	1.4
GH	GH130	GB-CP11	0	0
GH	GH130	GB-CP12	0.571429	2.25
GH	GH130	GB-CP13	0.181818	1.5
GH	GH130	GB-CP14	0.75	1.26667
GH	GH133	AABM5	0.166667	1
GH	GH133	GB-CP11	0	0
GH	GH133	GB-CP12	0.285714	1
GH	GH133	GB-CP13	0.818182	1.22222
GH	GH133	GB-CP14	0.9	1.05556
GH	GH140	AABM5	0.0833333	1
GH	GH140	GB-CP11	0	0
GH	GH140	GB-CP12	0	0
GH	GH140	GB-CP13	0	0
GH	GH140	GB-CP14	0	0
GH	GH142	AABM5	0	0
GH	GH142	GB-CP11	0.727273	1
GH	GH142	GB-CP12	0	0
GH	GH142	GB-CP13	0	0
GH	GH142	GB-CP14	0	0
GH	GH143	AABM5	0.0833333	1
GH	GH143	GB-CP11	0	0
GH	GH143	GB-CP12	0	0
GH	GH143	GB-CP13	0	0
GH	GH143	GB-CP14	0	0
GH	GH144	AABM5	0.0833333	1
GH	GH144	GB-CP11	0	0
GH	GH144	GB-CP12	0.714286	2
GH	GH144	GB-CP13	0	0
GH	GH144	GB-CP14	0	0
GH	GH149	AABM5	0	0
GH	GH149	GB-CP11	0	0
GH	GH149	GB-CP12	0.571429	1.25
GH	GH149	GB-CP13	0.181818	1
GH	GH149	GB-CP14	0.1	1
GH	GH15	AABM5	0.25	1.33333
GH	GH15	GB-CP11	0	0
GH	GH15	GB-CP12	0.428571	2.33333
GH	GH15	GB-CP13	0.181818	1
GH	GH15	GB-CP14	0	0
GH	GH156	AABM5	0	0
GH	GH156	GB-CP11	0	0
GH	GH156	GB-CP12	0	0
GH	GH156	GB-CP13	0.0909091	1
GH	GH156	GB-CP14	0	0
GH	GH158	AABM5	0	0
GH	GH158	GB-CP11	0	0
GH	GH158	GB-CP12	0.285714	1
GH	GH158	GB-CP13	0	0
GH	GH158	GB-CP14	0.1	1
GH	GH16	AABM5	0.0833333	1
GH	GH16	GB-CP11	0	0
GH	GH16	GB-CP12	0.571429	1.5
GH	GH16	GB-CP13	0.181818	1
GH	GH16	GB-CP14	0.1	1
GH	GH163	AABM5	0.166667	1
GH	GH163	GB-CP11	0.545455	1
GH	GH163	GB-CP12	0	0
GH	GH163	GB-CP13	0	0
GH	GH163	GB-CP14	0	0
GH	GH165	AABM5	0.0833333	1
GH	GH165	GB-CP11	0	0
GH	GH165	GB-CP12	0	0
GH	GH165	GB-CP13	0	0
GH	GH165	GB-CP14	0	0
GH	GH17	AABM5	0	0
GH	GH17	GB-CP11	0	0
GH	GH17	GB-CP12	0.142857	1
GH	GH17	GB-CP13	0	0
GH	GH17	GB-CP14	0	0
GH	GH18	AABM5	0.0833333	1
GH	GH18	GB-CP11	0	0
GH	GH18	GB-CP12	0.571429	1
GH	GH18	GB-CP13	0.272727	1
GH	GH18	GB-CP14	0	0
GH	GH19	AABM5	0	0
GH	GH19	GB-CP11	0	0
GH	GH19	GB-CP12	0	0
GH	GH19	GB-CP13	0.181818	1
GH	GH19	GB-CP14	0	0
GH	GH2	AABM5	0.833333	1.3
GH	GH2	GB-CP11	0.818182	2.55556
GH	GH2	GB-CP12	0.142857	2
GH	GH2	GB-CP13	0	0
GH	GH2	GB-CP14	0	0
GH	GH20	AABM5	0.5	1.33333
GH	GH20	GB-CP11	0.727273	1.125
GH	GH20	GB-CP12	0	0
GH	GH20	GB-CP13	0	0
GH	GH20	GB-CP14	0	0
GH	GH23	AABM5	0.833333	1.9
GH	GH23	GB-CP11	1	2.36364
GH	GH23	GB-CP12	1	2.42857
GH	GH23	GB-CP13	0.727273	1.75
GH	GH23	GB-CP14	1	1.85
GH	GH26	AABM5	0.166667	1
GH	GH26	GB-CP11	0	0
GH	GH26	GB-CP12	0	0
GH	GH26	GB-CP13	0	0
GH	GH26	GB-CP14	0	0
GH	GH27	AABM5	0	0
GH	GH27	GB-CP11	0	0
GH	GH27	GB-CP12	0.142857	1
GH	GH27	GB-CP13	0.0909091	1
GH	GH27	GB-CP14	0	0
GH	GH28	AABM5	0.75	1.33333
GH	GH28	GB-CP11	0.636364	1
GH	GH28	GB-CP12	0.142857	1
GH	GH28	GB-CP13	0.454545	1.2
GH	GH28	GB-CP14	0	0
GH	GH29	AABM5	0.166667	1.5
GH	GH29	GB-CP11	1	3
GH	GH29	GB-CP12	0	0
GH	GH29	GB-CP13	0	0
GH	GH29	GB-CP14	0	0
GH	GH3	AABM5	0.0833333	1
GH	GH3	GB-CP11	0.818182	1.11111
GH	GH3	GB-CP12	0.285714	1
GH	GH3	GB-CP13	0.454545	1.2
GH	GH3	GB-CP14	0.75	1.06667
GH	GH31	AABM5	0.0833333	1
GH	GH31	GB-CP11	0.0909091	1
GH	GH31	GB-CP12	0.285714	1.5
GH	GH31	GB-CP13	0.181818	1
GH	GH31	GB-CP14	0	0
GH	GH32	AABM5	0	0
GH	GH32	GB-CP11	0.0909091	1
GH	GH32	GB-CP12	0	0
GH	GH32	GB-CP13	0	0
GH	GH32	GB-CP14	0	0
GH	GH33	AABM5	0.416667	1
GH	GH33	GB-CP11	0.818182	3.11111
GH	GH33	GB-CP12	0.428571	1
GH	GH33	GB-CP13	0.363636	1
GH	GH33	GB-CP14	0	0
GH	GH36	AABM5	0	0
GH	GH36	GB-CP11	0.0909091	1
GH	GH36	GB-CP12	0	0
GH	GH36	GB-CP13	0	0
GH	GH36	GB-CP14	0	0
GH	GH37	AABM5	0.0833333	1
GH	GH37	GB-CP11	0	0
GH	GH37	GB-CP12	0	0
GH	GH37	GB-CP13	0	0
GH	GH37	GB-CP14	0	0
GH	GH38	AABM5	0.166667	1
GH	GH38	GB-CP11	0.454545	2.2
GH	GH38	GB-CP12	0	0
GH	GH38	GB-CP13	0	0
GH	GH38	GB-CP14	0.75	1.2
GH	GH39	AABM5	0	0
GH	GH39	GB-CP11	0.0909091	1
GH	GH39	GB-CP12	0	0
GH	GH39	GB-CP13	0.181818	1
GH	GH39	GB-CP14	0	0
GH	GH4	AABM5	0	0
GH	GH4	GB-CP11	0	0
GH	GH4	GB-CP12	0.142857	1
GH	GH4	GB-CP13	0.0909091	1
GH	GH4	GB-CP14	0.05	1
GH	GH43	AABM5	0	0
GH	GH43	GB-CP11	0	0
GH	GH43	GB-CP12	0.142857	1
GH	GH43	GB-CP13	0	0
GH	GH43	GB-CP14	0	0
GH	GH43_17	AABM5	0.0833333	1
GH	GH43_17	GB-CP11	0	0
GH	GH43_17	GB-CP12	0	0
GH	GH43_17	GB-CP13	0	0
GH	GH43_17	GB-CP14	0	0
GH	GH43_18	AABM5	0.0833333	1
GH	GH43_18	GB-CP11	0	0
GH	GH43_18	GB-CP12	0	0
GH	GH43_18	GB-CP13	0	0
GH	GH43_18	GB-CP14	0	0
GH	GH43_29	AABM5	0	0
GH	GH43_29	GB-CP11	0.454545	1
GH	GH43_29	GB-CP12	0	0
GH	GH43_29	GB-CP13	0	0
GH	GH43_29	GB-CP14	0	0
GH	GH5	AABM5	0.0833333	1
GH	GH5	GB-CP11	0.0909091	1
GH	GH5	GB-CP12	0	0
GH	GH5	GB-CP13	0.0909091	1
GH	GH5	GB-CP14	0	0
GH	GH5_26	AABM5	0	0
GH	GH5_26	GB-CP11	0	0
GH	GH5_26	GB-CP12	0.142857	1
GH	GH5_26	GB-CP13	0	0
GH	GH5_26	GB-CP14	0	0
GH	GH5_46	AABM5	0.166667	1
GH	GH5_46	GB-CP11	0	0
GH	GH5_46	GB-CP12	0	0
GH	GH5_46	GB-CP13	0	0
GH	GH5_46	GB-CP14	0	0
GH	GH5_48	AABM5	0	0
GH	GH5_48	GB-CP11	0	0
GH	GH5_48	GB-CP12	0.142857	1
GH	GH5_48	GB-CP13	0	0
GH	GH5_48	GB-CP14	0	0
GH	GH5_7	AABM5	0.0833333	1
GH	GH5_7	GB-CP11	0	0
GH	GH5_7	GB-CP12	0	0
GH	GH5_7	GB-CP13	0.0909091	1
GH	GH5_7	GB-CP14	0.5	1
GH	GH50	AABM5	0	0
GH	GH50	GB-CP11	0	0
GH	GH50	GB-CP12	0	0
GH	GH50	GB-CP13	0.0909091	1
GH	GH50	GB-CP14	0	0
GH	GH51	AABM5	0	0
GH	GH51	GB-CP11	0	0
GH	GH51	GB-CP12	0.142857	1
GH	GH51	GB-CP13	0	0
GH	GH51	GB-CP14	0	0
GH	GH53	AABM5	0	0
GH	GH53	GB-CP11	0	0
GH	GH53	GB-CP12	0.285714	1
GH	GH53	GB-CP13	0.454545	1
GH	GH53	GB-CP14	0.75	1.06667
GH	GH55	AABM5	0	0
GH	GH55	GB-CP11	0	0
GH	GH55	GB-CP12	0.142857	1
GH	GH55	GB-CP13	0	0
GH	GH55	GB-CP14	0	0
GH	GH57	AABM5	0.833333	2.8
GH	GH57	GB-CP11	0.727273	1.375
GH	GH57	GB-CP12	0.714286	1.4
GH	GH57	GB-CP13	1	3.36364
GH	GH57	GB-CP14	1	3.9
GH	GH6	AABM5	0.833333	1.6
GH	GH6	GB-CP11	0.454545	1.2
GH	GH6	GB-CP12	0.857143	1.83333
GH	GH6	GB-CP13	0.909091	1.5
GH	GH6	GB-CP14	0.9	1.66667
GH	GH63	AABM5	0	0
GH	GH63	GB-CP11	0.909091	1.1
GH	GH63	GB-CP12	0	0
GH	GH63	GB-CP13	0	0
GH	GH63	GB-CP14	0	0
GH	GH65	AABM5	0	0
GH	GH65	GB-CP11	0	0
GH	GH65	GB-CP12	0.285714	1
GH	GH65	GB-CP13	0.181818	1
GH	GH65	GB-CP14	0.8	1.125
GH	GH73	AABM5	0	0
GH	GH73	GB-CP11	0	0
GH	GH73	GB-CP12	0	0
GH	GH73	GB-CP13	0.0909091	1
GH	GH73	GB-CP14	0	0
GH	GH74	AABM5	0	0
GH	GH74	GB-CP11	0.0909091	1
GH	GH74	GB-CP12	0.285714	1
GH	GH74	GB-CP13	0.0909091	1
GH	GH74	GB-CP14	0	0
GH	GH77	AABM5	0.0833333	1
GH	GH77	GB-CP11	0.727273	1.25
GH	GH77	GB-CP12	0.571429	1
GH	GH77	GB-CP13	0.545455	1
GH	GH77	GB-CP14	0	0
GH	GH78	AABM5	0	0
GH	GH78	GB-CP11	0.909091	2.8
GH	GH78	GB-CP12	0.142857	1
GH	GH78	GB-CP13	0	0
GH	GH78	GB-CP14	0	0
GH	GH85	AABM5	0	0
GH	GH85	GB-CP11	0	0
GH	GH85	GB-CP12	0.285714	1
GH	GH85	GB-CP13	0	0
GH	GH85	GB-CP14	0	0
GH	GH88	AABM5	0	0
GH	GH88	GB-CP11	0	0
GH	GH88	GB-CP12	0	0
GH	GH88	GB-CP13	0	0
GH	GH88	GB-CP14	0.15	1
GH	GH9	AABM5	0.0833333	1
GH	GH9	GB-CP11	0	0
GH	GH9	GB-CP12	0	0
GH	GH9	GB-CP13	0.0909091	1
GH	GH9	GB-CP14	0	0
GH	GH92	AABM5	0	0
GH	GH92	GB-CP11	0.636364	1
GH	GH92	GB-CP12	0	0
GH	GH92	GB-CP13	0	0
GH	GH92	GB-CP14	0	0
GH	GH94	AABM5	0	0
GH	GH94	GB-CP11	0	0
GH	GH94	GB-CP12	0.714286	2
GH	GH94	GB-CP13	0.454545	1.4
GH	GH94	GB-CP14	0	0
GH	GH95	AABM5	0	0
GH	GH95	GB-CP11	0.818182	2
GH	GH95	GB-CP12	0	0
GH	GH95	GB-CP13	0	0
GH	GH95	GB-CP14	0	0
GH	GH97	AABM5	0	0
GH	GH97	GB-CP11	0.0909091	1
GH	GH97	GB-CP12	0.142857	2
GH	GH97	GB-CP13	0.636364	1
GH	GH97	GB-CP14	0.4	1.25
GH	GH99	AABM5	0.166667	1
GH	GH99	GB-CP11	0.454545	1
GH	GH99	GB-CP12	0	0
GH	GH99	GB-CP13	0	0
GH	GH99	GB-CP14	0.35	1.14286
PL	PL1_2	AABM5	0	0
PL	PL1_2	GB-CP11	0	0
PL	PL1_2	GB-CP12	0	0
PL	PL1_2	GB-CP13	0	0
PL	PL1_2	GB-CP14	0.8	1.0625
PL	PL11	AABM5	0	0
PL	PL11	GB-CP11	0	0
PL	PL11	GB-CP12	0.142857	1
PL	PL11	GB-CP13	0	0
PL	PL11	GB-CP14	0	0
PL	PL12	AABM5	0.0833333	1
PL	PL12	GB-CP11	0	0
PL	PL12	GB-CP12	0	0
PL	PL12	GB-CP13	0	0
PL	PL12	GB-CP14	0.25	1.2
PL	PL12_3	AABM5	0.333333	1
PL	PL12_3	GB-CP11	0	0
PL	PL12_3	GB-CP12	0	0
PL	PL12_3	GB-CP13	0	0
PL	PL12_3	GB-CP14	0.85	1
PL	PL15	AABM5	0	0
PL	PL15	GB-CP11	0	0
PL	PL15	GB-CP12	0	0
PL	PL15	GB-CP13	0	0
PL	PL15	GB-CP14	0.3	1.33333
PL	PL22	AABM5	0	0
PL	PL22	GB-CP11	0	0
PL	PL22	GB-CP12	0	0
PL	PL22	GB-CP13	0	0
PL	PL22	GB-CP14	0.15	1
PL	PL9	AABM5	0.5	1.5
PL	PL9	GB-CP11	0	0
PL	PL9	GB-CP12	0	0
PL	PL9	GB-CP13	0.454545	1.2
PL	PL9	GB-CP14	0.1	1
PL	PL9_2	AABM5	0.0833333	1
PL	PL9_2	GB-CP11	0	0
PL	PL9_2	GB-CP12	0	0
PL	PL9_2	GB-CP13	0	0
PL	PL9_2	GB-CP14	0	0
