# Supplementary material for: New globally distributed bacterial phyla within the FCB superphylum
Source: Nat Commun. 2022 Dec 6;13:7516. doi: 10.1038/s41467-022-34388-1 (PMC9727166; doi:10.1038/s41467-022-34388-1)
Supplement: Supplementary file 5 — source data 1-9 [file 41467_2022_34388_MOESM5_ESM.zip › Source Data/Supplementary Figure 7b peptidase.xlsx]

## Sheet: merops_data_for_figure
Category	Family	Phylum	Percentage	Copy_number
A	A08	AABM5	0.25	1
A	A24A	AABM5	0	0
A	A24B	AABM5	0.0833333	1
A	A28B	AABM5	0.0833333	1
A	A31	AABM5	0.0833333	1
C	C01A	AABM5	0	0
C	C01B	AABM5	0	0
C	C10	AABM5	0.0833333	1
C	C11A	AABM5	0	0
C	C25	AABM5	0.583333	8.14286
C	C26	AABM5	1	3.66667
C	C40	AABM5	0	0
C	C44	AABM5	1	2.33333
C	C56	AABM5	0.75	1.22222
C	C69	AABM5	0.666667	1.125
C	C82A	AABM5	0.0833333	2
I	I04	AABM5	0	0
I	I39	AABM5	0.0833333	1
I	I51	AABM5	0.583333	1.14286
I	I87	AABM5	1	3.25
M	M01	AABM5	0.833333	1
M	M02	AABM5	0	0
M	M03A	AABM5	0.0833333	1
M	M03B	AABM5	0.0833333	1
M	M03C	AABM5	0.333333	1.25
M	M04	AABM5	0	0
M	M05	AABM5	0	0
M	M06	AABM5	0.666667	2
M	M103	AABM5	0.75	1.33333
M	M10A	AABM5	0	0
M	M12B	AABM5	0.0833333	1
M	M13	AABM5	0	0
M	M14A	AABM5	0.666667	2.375
M	M14B	AABM5	0.916667	2.45455
M	M14D	AABM5	0	0
M	M14X	AABM5	0	0
M	M15A	AABM5	0.166667	1.5
M	M15C	AABM5	0	0
M	M16A	AABM5	0.5	1
M	M16B	AABM5	0.833333	1.6
M	M16C	AABM5	0	0
M	M16X	AABM5	0	0
M	M17	AABM5	0	0
M	M19	AABM5	0	0
M	M20A	AABM5	0.333333	1
M	M20B	AABM5	0.416667	1
M	M20C	AABM5	0.333333	1
M	M20D	AABM5	0	0
M	M20F	AABM5	0.25	1
M	M23B	AABM5	0.833333	1.6
M	M24A	AABM5	0.916667	1
M	M24B	AABM5	0.75	1
M	M24X	AABM5	0.0833333	1
M	M28A	AABM5	0	0
M	M28C	AABM5	0	0
M	M28D	AABM5	0	0
M	M28E	AABM5	0.333333	1.5
M	M28F	AABM5	0.666667	1.25
M	M28X	AABM5	0	0
M	M29	AABM5	0.916667	1.27273
M	M30	AABM5	0	0
M	M32	AABM5	0.25	1
M	M38	AABM5	0.916667	2.45455
M	M41	AABM5	0.666667	1
M	M42	AABM5	0.916667	1
M	M43B	AABM5	0	0
M	M48A	AABM5	0.166667	1
M	M48B	AABM5	0.166667	1.5
M	M48C	AABM5	0.25	1
M	M49	AABM5	0	0
M	M50B	AABM5	0.75	1.11111
M	M54	AABM5	0	0
M	M55	AABM5	0	0
M	M56	AABM5	0	0
M	M61	AABM5	0.0833333	1
M	M64	AABM5	0	0
M	M67A	AABM5	0	0
M	M67B	AABM5	0	0
M	M78	AABM5	0.0833333	1
M	M79	AABM5	0.0833333	1
M	M81	AABM5	0	0
M	M90	AABM5	0	0
M	M95	AABM5	0.0833333	1
M	M97	AABM5	0	0
N	N06	AABM5	0.0833333	1
P	P01	AABM5	0.0833333	1
S	S01A	AABM5	0.166667	1
S	S01B	AABM5	0.0833333	1
S	S01C	AABM5	0.916667	1.72727
S	S01D	AABM5	0	0
S	S01E	AABM5	0	0
S	S08A	AABM5	1	2.91667
S	S08B	AABM5	0.5	1.33333
S	S09A	AABM5	0.583333	1.28571
S	S09B	AABM5	0.166667	2
S	S09C	AABM5	0.333333	1
S	S09D	AABM5	0.25	1
S	S09X	AABM5	0.166667	2
S	S10	AABM5	0.0833333	1
S	S11	AABM5	0	0
S	S12	AABM5	0.25	1
S	S14	AABM5	0.916667	1
S	S15	AABM5	0	0
S	S16	AABM5	1	3.41667
S	S24	AABM5	0.75	1.11111
S	S26A	AABM5	0.666667	1.125
S	S33	AABM5	0.0833333	1
S	S41A	AABM5	0.916667	1.81818
S	S41B	AABM5	0.333333	1
S	S45	AABM5	0	0
S	S49A	AABM5	0.333333	1
S	S49B	AABM5	0.5	1
S	S49C	AABM5	0.916667	1.54545
S	S51	AABM5	0.0833333	1
S	S54	AABM5	0.833333	1.6
S	S55	AABM5	0	0
S	S78	AABM5	0	0
S	S85	AABM5	0.0833333	1
T	T01B	AABM5	0.416667	1
T	T02	AABM5	0	0
T	T03	AABM5	0.416667	1.6
U	U32	AABM5	0.916667	1.45455
A	A08	GB-CP12	0.714286	1
A	A24A	GB-CP12	0.714286	1.4
A	A24B	GB-CP12	0	0
A	A28B	GB-CP12	0	0
A	A31	GB-CP12	0.285714	1
C	C01A	GB-CP12	0.285714	1.5
C	C01B	GB-CP12	0	0
C	C10	GB-CP12	0	0
C	C11A	GB-CP12	0	0
C	C25	GB-CP12	0.571429	2
C	C26	GB-CP12	1	5.85714
C	C40	GB-CP12	0.714286	1
C	C44	GB-CP12	1	3.28571
C	C56	GB-CP12	0.714286	1
C	C69	GB-CP12	0.142857	1
C	C82A	GB-CP12	0.142857	2
I	I04	GB-CP12	0	0
I	I39	GB-CP12	0	0
I	I51	GB-CP12	0.142857	1
I	I87	GB-CP12	1	4.42857
M	M01	GB-CP12	1	2.42857
M	M02	GB-CP12	0	0
M	M03A	GB-CP12	0.571429	1.5
M	M03B	GB-CP12	1	2.42857
M	M03C	GB-CP12	0.571429	1
M	M04	GB-CP12	0.428571	1
M	M05	GB-CP12	0	0
M	M06	GB-CP12	0.714286	1
M	M103	GB-CP12	0	0
M	M10A	GB-CP12	0.142857	1
M	M12B	GB-CP12	0.571429	1
M	M13	GB-CP12	0.285714	1
M	M14A	GB-CP12	0.571429	1.25
M	M14B	GB-CP12	0.428571	1
M	M14D	GB-CP12	0	0
M	M14X	GB-CP12	0.285714	1
M	M15A	GB-CP12	0	0
M	M15C	GB-CP12	0	0
M	M16A	GB-CP12	0.428571	1.66667
M	M16B	GB-CP12	1	3
M	M16C	GB-CP12	0.142857	1
M	M16X	GB-CP12	0	0
M	M17	GB-CP12	1	1
M	M19	GB-CP12	0	0
M	M20A	GB-CP12	1	1.85714
M	M20B	GB-CP12	0.142857	1
M	M20C	GB-CP12	0	0
M	M20D	GB-CP12	0.428571	1
M	M20F	GB-CP12	1	1
M	M23B	GB-CP12	1	4.14286
M	M24A	GB-CP12	0.714286	1
M	M24B	GB-CP12	0.857143	1.83333
M	M24X	GB-CP12	0	0
M	M28A	GB-CP12	0.285714	1
M	M28C	GB-CP12	0.571429	1.25
M	M28D	GB-CP12	0.714286	1
M	M28E	GB-CP12	0.857143	1.83333
M	M28F	GB-CP12	0.571429	1.5
M	M28X	GB-CP12	0.285714	1
M	M29	GB-CP12	1	1.71429
M	M30	GB-CP12	0	0
M	M32	GB-CP12	1	1
M	M38	GB-CP12	1	5
M	M41	GB-CP12	1	1
M	M42	GB-CP12	0.571429	1
M	M43B	GB-CP12	0.571429	1.25
M	M48A	GB-CP12	0.142857	1
M	M48B	GB-CP12	0.285714	1.5
M	M48C	GB-CP12	0.285714	1
M	M49	GB-CP12	0	0
M	M50B	GB-CP12	0.714286	1.8
M	M54	GB-CP12	0.428571	1
M	M55	GB-CP12	0	0
M	M56	GB-CP12	0.857143	2
M	M61	GB-CP12	0.285714	1
M	M64	GB-CP12	0	0
M	M67A	GB-CP12	0.142857	1
M	M67B	GB-CP12	0.428571	1
M	M78	GB-CP12	0	0
M	M79	GB-CP12	0	0
M	M81	GB-CP12	0.142857	1
M	M90	GB-CP12	0.428571	1
M	M95	GB-CP12	0	0
M	M97	GB-CP12	0.142857	1
N	N06	GB-CP12	0	0
P	P01	GB-CP12	0	0
S	S01A	GB-CP12	0	0
S	S01B	GB-CP12	0.428571	1
S	S01C	GB-CP12	0.857143	2
S	S01D	GB-CP12	0.285714	1.5
S	S01E	GB-CP12	0.571429	1
S	S08A	GB-CP12	1	3.42857
S	S08B	GB-CP12	0.571429	1.75
S	S09A	GB-CP12	0.857143	1.33333
S	S09B	GB-CP12	0.142857	1
S	S09C	GB-CP12	1	2.14286
S	S09D	GB-CP12	0.285714	1
S	S09X	GB-CP12	1	2.14286
S	S10	GB-CP12	0	0
S	S11	GB-CP12	0.285714	1
S	S12	GB-CP12	0.285714	1.5
S	S14	GB-CP12	0.857143	1.16667
S	S15	GB-CP12	0.142857	1
S	S16	GB-CP12	1	3.42857
S	S24	GB-CP12	0.428571	1.66667
S	S26A	GB-CP12	1	1.85714
S	S33	GB-CP12	0	0
S	S41A	GB-CP12	0.857143	1.66667
S	S41B	GB-CP12	0.285714	1
S	S45	GB-CP12	0	0
S	S49A	GB-CP12	0.428571	1
S	S49B	GB-CP12	0.285714	1
S	S49C	GB-CP12	0.857143	2.16667
S	S51	GB-CP12	0	0
S	S54	GB-CP12	0.428571	1.33333
S	S55	GB-CP12	0.714286	1.2
S	S78	GB-CP12	0	0
S	S85	GB-CP12	0	0
T	T01B	GB-CP12	0.714286	1
T	T02	GB-CP12	0	0
T	T03	GB-CP12	0	0
U	U32	GB-CP12	1	1
A	A08	GB-CP11	0	0
A	A24A	GB-CP11	0	0
A	A24B	GB-CP11	0	0
A	A28B	GB-CP11	0	0
A	A31	GB-CP11	0	0
C	C01A	GB-CP11	0	0
C	C01B	GB-CP11	0	0
C	C10	GB-CP11	0	0
C	C11A	GB-CP11	0	0
C	C25	GB-CP11	0	0
C	C26	GB-CP11	1	2.54545
C	C40	GB-CP11	0	0
C	C44	GB-CP11	1	2.81818
C	C56	GB-CP11	0.545455	1.16667
C	C69	GB-CP11	0.818182	1.55556
C	C82A	GB-CP11	0	0
I	I04	GB-CP11	0.454545	1.2
I	I39	GB-CP11	0	0
I	I51	GB-CP11	0	0
I	I87	GB-CP11	0.909091	2.5
M	M01	GB-CP11	0.545455	1.33333
M	M02	GB-CP11	0	0
M	M03A	GB-CP11	0.727273	1
M	M03B	GB-CP11	0.636364	1
M	M03C	GB-CP11	0	0
M	M04	GB-CP11	0	0
M	M05	GB-CP11	0	0
M	M06	GB-CP11	0	0
M	M103	GB-CP11	0.0909091	1
M	M10A	GB-CP11	0	0
M	M12B	GB-CP11	0	0
M	M13	GB-CP11	0	0
M	M14A	GB-CP11	0.454545	1.6
M	M14B	GB-CP11	1	4.72727
M	M14D	GB-CP11	0.181818	1
M	M14X	GB-CP11	0.909091	2.6
M	M15A	GB-CP11	0	0
M	M15C	GB-CP11	0.0909091	1
M	M16A	GB-CP11	0.181818	1
M	M16B	GB-CP11	0.909091	1.4
M	M16C	GB-CP11	0	0
M	M16X	GB-CP11	0	0
M	M17	GB-CP11	0.818182	1.22222
M	M19	GB-CP11	0.818182	1.33333
M	M20A	GB-CP11	1	1.27273
M	M20B	GB-CP11	0	0
M	M20C	GB-CP11	0.636364	1
M	M20D	GB-CP11	0.909091	2
M	M20F	GB-CP11	0.363636	1
M	M23B	GB-CP11	0.818182	1.88889
M	M24A	GB-CP11	0.727273	1.125
M	M24B	GB-CP11	1	2.81818
M	M24X	GB-CP11	0.636364	1
M	M28A	GB-CP11	0.909091	1.1
M	M28C	GB-CP11	0	0
M	M28D	GB-CP11	0.727273	1.625
M	M28E	GB-CP11	1	5.54545
M	M28F	GB-CP11	0.818182	2.66667
M	M28X	GB-CP11	0.181818	1
M	M29	GB-CP11	0.0909091	1
M	M30	GB-CP11	0	0
M	M32	GB-CP11	0	0
M	M38	GB-CP11	1	3.72727
M	M41	GB-CP11	0.818182	1.11111
M	M42	GB-CP11	0	0
M	M43B	GB-CP11	0	0
M	M48A	GB-CP11	0.818182	1.11111
M	M48B	GB-CP11	0.181818	1
M	M48C	GB-CP11	0.545455	1
M	M49	GB-CP11	0.545455	1.16667
M	M50B	GB-CP11	0.636364	1.42857
M	M54	GB-CP11	0.454545	1
M	M55	GB-CP11	0.545455	1
M	M56	GB-CP11	0	0
M	M61	GB-CP11	0	0
M	M64	GB-CP11	0.454545	1
M	M67A	GB-CP11	0	0
M	M67B	GB-CP11	0	0
M	M78	GB-CP11	0.0909091	1
M	M79	GB-CP11	0.0909091	1
M	M81	GB-CP11	0.181818	1
M	M90	GB-CP11	0	0
M	M95	GB-CP11	0	0
M	M97	GB-CP11	0.545455	1
N	N06	GB-CP11	0	0
P	P01	GB-CP11	0.454545	1.2
S	S01A	GB-CP11	0.181818	1
S	S01B	GB-CP11	0.727273	1.125
S	S01C	GB-CP11	0.454545	1.2
S	S01D	GB-CP11	0	0
S	S01E	GB-CP11	0.181818	1
S	S08A	GB-CP11	0.181818	1
S	S08B	GB-CP11	0	0
S	S09A	GB-CP11	0.545455	1.5
S	S09B	GB-CP11	1	4.18182
S	S09C	GB-CP11	1	4.72727
S	S09D	GB-CP11	0.909091	1.1
S	S09X	GB-CP11	1	6.09091
S	S10	GB-CP11	0.363636	1.25
S	S11	GB-CP11	0.181818	1
S	S12	GB-CP11	1	5.18182
S	S14	GB-CP11	0.545455	1
S	S15	GB-CP11	0.272727	1.33333
S	S16	GB-CP11	1	2
S	S24	GB-CP11	0.727273	1
S	S26A	GB-CP11	0.818182	1.11111
S	S33	GB-CP11	0.272727	1
S	S41A	GB-CP11	0.818182	1.33333
S	S41B	GB-CP11	0.909091	1.3
S	S45	GB-CP11	0.272727	1.66667
S	S49A	GB-CP11	0	0
S	S49B	GB-CP11	0.545455	1
S	S49C	GB-CP11	0.727273	1.875
S	S51	GB-CP11	0.818182	1
S	S54	GB-CP11	0.727273	1.375
S	S55	GB-CP11	0	0
S	S78	GB-CP11	0	0
S	S85	GB-CP11	0	0
T	T01B	GB-CP11	0.909091	1
T	T02	GB-CP11	0.909091	1.7
T	T03	GB-CP11	0.909091	2.3
U	U32	GB-CP11	1	2.09091
A	A08	GB-CP13	0.363636	1
A	A24A	GB-CP13	0.181818	1
A	A24B	GB-CP13	0	0
A	A28B	GB-CP13	0	0
A	A31	GB-CP13	0	0
C	C01A	GB-CP13	0.727273	1.5
C	C01B	GB-CP13	0.0909091	1
C	C10	GB-CP13	0.545455	1.33333
C	C11A	GB-CP13	0.454545	1
C	C25	GB-CP13	0.909091	2.6
C	C26	GB-CP13	0.909091	2
C	C40	GB-CP13	0.818182	1.44444
C	C44	GB-CP13	0.909091	1.7
C	C56	GB-CP13	0.909091	1.3
C	C69	GB-CP13	0.545455	1
C	C82A	GB-CP13	0.0909091	1
I	I04	GB-CP13	0.272727	1.33333
I	I39	GB-CP13	0	0
I	I51	GB-CP13	0.181818	1
I	I87	GB-CP13	0.909091	3.6
M	M01	GB-CP13	0.727273	2.25
M	M02	GB-CP13	0.0909091	1
M	M03A	GB-CP13	0.0909091	1
M	M03B	GB-CP13	0.545455	1.16667
M	M03C	GB-CP13	0	0
M	M04	GB-CP13	0	0
M	M05	GB-CP13	0.0909091	1
M	M06	GB-CP13	0.363636	1.25
M	M103	GB-CP13	1	2.63636
M	M10A	GB-CP13	0	0
M	M12B	GB-CP13	0	0
M	M13	GB-CP13	0	0
M	M14A	GB-CP13	0.818182	1.22222
M	M14B	GB-CP13	0.818182	1.88889
M	M14D	GB-CP13	0	0
M	M14X	GB-CP13	0.0909091	1
M	M15A	GB-CP13	0	0
M	M15C	GB-CP13	0	0
M	M16A	GB-CP13	0.636364	1.42857
M	M16B	GB-CP13	0.636364	1.28571
M	M16C	GB-CP13	0.181818	1
M	M16X	GB-CP13	0.0909091	1
M	M17	GB-CP13	0	0
M	M19	GB-CP13	0	0
M	M20A	GB-CP13	0.0909091	1
M	M20B	GB-CP13	0	0
M	M20C	GB-CP13	0	0
M	M20D	GB-CP13	0	0
M	M20F	GB-CP13	0	0
M	M23B	GB-CP13	1	3.09091
M	M24A	GB-CP13	1	1.09091
M	M24B	GB-CP13	0.909091	1.1
M	M24X	GB-CP13	0	0
M	M28A	GB-CP13	0	0
M	M28C	GB-CP13	0.181818	1
M	M28D	GB-CP13	0	0
M	M28E	GB-CP13	0.727273	2.625
M	M28F	GB-CP13	0.636364	1
M	M28X	GB-CP13	0	0
M	M29	GB-CP13	0.909091	1.9
M	M30	GB-CP13	0.0909091	1
M	M32	GB-CP13	0	0
M	M38	GB-CP13	1	4.63636
M	M41	GB-CP13	0.818182	1
M	M42	GB-CP13	0.818182	1.55556
M	M43B	GB-CP13	0.0909091	1
M	M48A	GB-CP13	0.454545	1.2
M	M48B	GB-CP13	0.454545	1.2
M	M48C	GB-CP13	0.454545	1
M	M49	GB-CP13	0	0
M	M50B	GB-CP13	1	1.81818
M	M54	GB-CP13	0	0
M	M55	GB-CP13	0	0
M	M56	GB-CP13	0.181818	1
M	M61	GB-CP13	0.272727	1
M	M64	GB-CP13	0	0
M	M67A	GB-CP13	0	0
M	M67B	GB-CP13	0	0
M	M78	GB-CP13	0	0
M	M79	GB-CP13	0	0
M	M81	GB-CP13	0	0
M	M90	GB-CP13	0	0
M	M95	GB-CP13	0	0
M	M97	GB-CP13	0	0
N	N06	GB-CP13	0	0
P	P01	GB-CP13	0.0909091	1
S	S01A	GB-CP13	0.0909091	1
S	S01B	GB-CP13	0	0
S	S01C	GB-CP13	1	1.63636
S	S01D	GB-CP13	0	0
S	S01E	GB-CP13	0	0
S	S08A	GB-CP13	0.909091	2.3
S	S08B	GB-CP13	0	0
S	S09A	GB-CP13	1	1.90909
S	S09B	GB-CP13	0.454545	1.2
S	S09C	GB-CP13	1	2
S	S09D	GB-CP13	0	0
S	S09X	GB-CP13	0.545455	1.83333
S	S10	GB-CP13	0	0
S	S11	GB-CP13	0	0
S	S12	GB-CP13	0.727273	1.625
S	S14	GB-CP13	0.727273	1
S	S15	GB-CP13	0.272727	1
S	S16	GB-CP13	0.909091	2
S	S24	GB-CP13	0.636364	1.85714
S	S26A	GB-CP13	0.727273	1.125
S	S33	GB-CP13	0.0909091	1
S	S41A	GB-CP13	0.909091	1.7
S	S41B	GB-CP13	0.272727	1
S	S45	GB-CP13	0	0
S	S49A	GB-CP13	0.727273	1.125
S	S49B	GB-CP13	0.454545	1.4
S	S49C	GB-CP13	0.818182	1.55556
S	S51	GB-CP13	0	0
S	S54	GB-CP13	0.636364	1.14286
S	S55	GB-CP13	0.0909091	1
S	S78	GB-CP13	0	0
S	S85	GB-CP13	0	0
T	T01B	GB-CP13	0.909091	1
T	T02	GB-CP13	0.181818	1
T	T03	GB-CP13	0	0
U	U32	GB-CP13	0.818182	1.55556
A	A08	GB-CP14	0.9	1
A	A24A	GB-CP14	0.75	1
A	A24B	GB-CP14	0	0
A	A28B	GB-CP14	0	0
A	A31	GB-CP14	0	0
C	C01A	GB-CP14	1	2.7
C	C01B	GB-CP14	0	0
C	C10	GB-CP14	0.5	1.1
C	C11A	GB-CP14	0	0
C	C25	GB-CP14	1	7.9
C	C26	GB-CP14	0.95	2.31579
C	C40	GB-CP14	0	0
C	C44	GB-CP14	0.9	1.88889
C	C56	GB-CP14	0.25	1
C	C69	GB-CP14	0	0
C	C82A	GB-CP14	0.75	1.33333
I	I04	GB-CP14	0.1	1
I	I39	GB-CP14	0.1	1
I	I51	GB-CP14	0.5	1
I	I87	GB-CP14	0.95	4.73684
M	M01	GB-CP14	0.55	1.72727
M	M02	GB-CP14	0	0
M	M03A	GB-CP14	0.1	1
M	M03B	GB-CP14	0.7	1
M	M03C	GB-CP14	0	0
M	M04	GB-CP14	0	0
M	M05	GB-CP14	0	0
M	M06	GB-CP14	0.9	1.55556
M	M103	GB-CP14	0.9	2.11111
M	M10A	GB-CP14	0	0
M	M12B	GB-CP14	0	0
M	M13	GB-CP14	0	0
M	M14A	GB-CP14	0.65	1.53846
M	M14B	GB-CP14	0.3	1.16667
M	M14D	GB-CP14	0	0
M	M14X	GB-CP14	0	0
M	M15A	GB-CP14	0	0
M	M15C	GB-CP14	0	0
M	M16A	GB-CP14	0.2	1
M	M16B	GB-CP14	0.05	1
M	M16C	GB-CP14	0	0
M	M16X	GB-CP14	0	0
M	M17	GB-CP14	0	0
M	M19	GB-CP14	0	0
M	M20A	GB-CP14	0	0
M	M20B	GB-CP14	0.1	1
M	M20C	GB-CP14	0	0
M	M20D	GB-CP14	0.8	1.0625
M	M20F	GB-CP14	0.2	1
M	M23B	GB-CP14	1	1.6
M	M24A	GB-CP14	0.9	1
M	M24B	GB-CP14	0.8	1
M	M24X	GB-CP14	0	0
M	M28A	GB-CP14	0	0
M	M28C	GB-CP14	0	0
M	M28D	GB-CP14	0	0
M	M28E	GB-CP14	0	0
M	M28F	GB-CP14	0.8	1
M	M28X	GB-CP14	0	0
M	M29	GB-CP14	0.9	1.94444
M	M30	GB-CP14	0	0
M	M32	GB-CP14	0	0
M	M38	GB-CP14	1	4.25
M	M41	GB-CP14	0.9	1.11111
M	M42	GB-CP14	0.8	1.125
M	M43B	GB-CP14	0	0
M	M48A	GB-CP14	0.1	1
M	M48B	GB-CP14	0.7	1
M	M48C	GB-CP14	0.7	1
M	M49	GB-CP14	0	0
M	M50B	GB-CP14	0.8	1.125
M	M54	GB-CP14	0	0
M	M55	GB-CP14	0.35	1
M	M56	GB-CP14	0.3	1
M	M61	GB-CP14	0.35	1.14286
M	M64	GB-CP14	0	0
M	M67A	GB-CP14	0	0
M	M67B	GB-CP14	0	0
M	M78	GB-CP14	0.05	1
M	M79	GB-CP14	0.05	1
M	M81	GB-CP14	0	0
M	M90	GB-CP14	0.1	1
M	M95	GB-CP14	0	0
M	M97	GB-CP14	0	0
N	N06	GB-CP14	0	0
P	P01	GB-CP14	0	0
S	S01A	GB-CP14	0.15	1
S	S01B	GB-CP14	0.2	1
S	S01C	GB-CP14	0.9	1.66667
S	S01D	GB-CP14	0.1	1
S	S01E	GB-CP14	0.1	1
S	S08A	GB-CP14	0.8	1.4375
S	S08B	GB-CP14	0.05	2
S	S09A	GB-CP14	1	3.2
S	S09B	GB-CP14	0.75	1.2
S	S09C	GB-CP14	0.2	1
S	S09D	GB-CP14	0.2	1
S	S09X	GB-CP14	0.6	1.75
S	S10	GB-CP14	0	0
S	S11	GB-CP14	0	0
S	S12	GB-CP14	0.65	3.69231
S	S14	GB-CP14	0.9	1
S	S15	GB-CP14	0.05	1
S	S16	GB-CP14	0.9	2.72222
S	S24	GB-CP14	0.75	1.06667
S	S26A	GB-CP14	0.8	1
S	S33	GB-CP14	0	0
S	S41A	GB-CP14	0.65	1.46154
S	S41B	GB-CP14	0.6	1
S	S45	GB-CP14	0	0
S	S49A	GB-CP14	0.25	1
S	S49B	GB-CP14	0.65	1
S	S49C	GB-CP14	0.75	1
S	S51	GB-CP14	0	0
S	S54	GB-CP14	0.5	1.1
S	S55	GB-CP14	0.95	1.05263
S	S78	GB-CP14	0.05	1
S	S85	GB-CP14	0	0
T	T01B	GB-CP14	0	0
T	T02	GB-CP14	0.55	1.09091
T	T03	GB-CP14	0	0
U	U32	GB-CP14	1	1.95
