# Supplementary material for: New globally distributed bacterial phyla within the FCB superphylum
Source: Nat Commun. 2022 Dec 6;13:7516. doi: 10.1038/s41467-022-34388-1 (PMC9727166; doi:10.1038/s41467-022-34388-1)
Supplement: Supplementary file 5 — source data 1-9 [file 41467_2022_34388_MOESM5_ESM.zip › Source Data/Supplementary Figure 8a drsA tree.txt]

(Thermosinus_carboxydivorans_WP_007289114_1_dissimilatory_type_sulfite_reductase_subunit_alpha:0.00000100000050002909,(uncultured_prokaryote_ACO35899_1_dissimilatory_sulfite_reductase_alpha_subunit_partial:0.03000367337352283573,((((Moorella_sp_60_41_KUK12290_1_Sulfite_reductase_dissimilatory_type_alpha_subunit:0.02261280256035963498,Thermanaeromonas_sp_C210_WP_173298270_1_dissimilatory_type_sulfite_reductase_subunit_alpha:0.01264588933923056768)100:0.08314772133166198342,Thermanaeromonas_toyohensis_WP_084666091_1_dissimilatory_type_sulfite_reductase_subunit_alpha:0.07304214823241381160)100:0.16658177162070983424,((uncultured_bacterium_AMQ24235_1_dissimilatory_sulfite_reductase_subunit_A:0.20013903023530052461,((Deltaproteobacteria_PIV21992_1_dissimilatory_type_sulfite_reductase_subunit_alpha_partial_Deltaproteobacteria_bacterium_CG03_land_8_20_14_0_80_45_14:0.23980723747033172444,(Dehalococcoidia_bacterium_RPJ63802_1_dissimilatory_type_sulfite_reductase_subunit_alpha:0.26261152349878780221,((Caldiserica_bacterium_dsrA_AQSQ01000030_1_12:0.14413904428876644914,Deltaproteobacteria_OPY72210_1_Sulfite_reductase_dissimilatory_type_subunit_alpha_Syntrophorhabdus_sp_PtaU1_Bin058:0.11531174131795225712)95:0.07908109643908314834,Deltaproteobacteria_OPX93257_1_Sulfite_reductase_dissimilatory_type_subunit_alpha_Syntrophorhabdus_sp_PtaB_Bin027:0.21673681184715104520)75:0.04705241458811833255)60:0.06269810276818925387)97:0.09196348586800390246,Deltaproteobacteria_B11_G15_scaffold_22326_1:0.26965306246820663905)40:0.03676781393598188563)92:0.10951104781349577100,((((((Carboxydothermus_islandicus_WP_075866201_1_dissimilatory_type_sulfite_reductase_subunit_alpha:0.00540730394450850485,((Carboxydothermus_pertinax_WP_075859690_1_dissimilatory_type_sulfite_reductase_subunit_alpha:0.00000100000050002909,Carboxydothermus_pertinax_GAV23233_1_sulfite_reductase_dissimilatory_type_subunit_alpha:0.00000100000050002909)100:0.04277123413179833439,(Carboxydothermus_ferrireducens_WP_028051639_1_dissimilatory_type_sulfite_reductase_subunit_alpha:0.00747087791579412099,Carboxydothermus_hydrogenoformans_WP_011345280_1_dissimilatory_type_sulfite_reductase_subunit_alpha:0.00000100000050002909)97:0.00746686357808478036)69:0.01360199255121248910)100:0.29527378167383555585,((Thermoanaerosceptrum_fracticalcis_WP_051966084_1_dissimilatory_type_sulfite_reductase_subunit_alpha:0.12982811648928302417,(Desulfitibacter_alkalitolerans_WP_084295770_1_dissimilatory_type_sulfite_reductase_subunit_alpha:0.07889648741846011504,Desulfitibacter_sp_BRH_c19_KUO52819_1_sulfite_reductase_dissimilatory_type_subunit_alpha:0.07071986099739620280)100:0.18861219992038116833)92:0.07656972745420807802,((Clostridia_bacterium_NLW24015_1_dissimilatory_type_sulfite_reductase_subunit_alpha:0.12479504501291553697,((Desulfonispora_thiosulfatigenes_WP_143334179_1_dissimilatory_type_sulfite_reductase_subunit_alpha:0.00000100000050002909,Desulfonispora_thiosulfatigenes_DSM_11270_SMB80237_1_dissimilatory_sulfite_reductase_alpha_subunit:0.00000100000050002909)100:0.28972141833419517987,Clostridia_bacterium_NLT93975_1_dissimilatory_type_sulfite_reductase_subunit_alpha:0.10408576176009760872)44:0.05605679756126654562)44:0.05160435147917549759,Peptococcaceae_bacterium_WP_176859277_1_dissimilatory_type_sulfite_reductase_subunit_alpha:0.33264179127344167819)94:0.06178650706330774539)99:0.11362894841335451079)23:0.04970426691091021920,((Thermodesulfobium_narugense_WP_013756705_1_dissimilatory_type_sulfite_reductase_subunit_alpha:0.00073295023699672152,(Thermodesulfobium_narugense_HHI65306_1_TPA_dissimilatory_type_sulfite_reductase_subunit_alpha:0.02950435839780978994,(Fervidicoccus_fontis_PMB77230_1_dissimilatory_type_sulfite_reductase_subunit_alpha:0.00359182699178016429,Thermodesulfobium_acidiphilum_WP_108309467_1_dissimilatory_type_sulfite_reductase_subunit_alpha:0.00737172787250983067)93:0.01101954990761164037)84:0.01026222809847846147)100:0.41477846692382008831,(((((Deltaproteobacteria_PKN34035_1_dissimilatory_type_sulfite_reductase_subunit_alpha_Deltaproteobacteria_bacterium_HGW_Deltaproteobacteria_19:0.16263416331099914136,(Deltaproteobacteria_PKN68807_1_dissimilatory_type_sulfite_reductase_subunit_alpha_Deltaproteobacteria_bacterium_HGW_Deltaproteobacteria_12:0.12787268664295892151,Deltaproteobacteria_PKN53512_1_dissimilatory_type_sulfite_reductase_subunit_alpha_Deltaproteobacteria_bacterium_HGW_Deltaproteobacteria_13:0.06319759979259732818)83:0.05692652954651614833)40:0.02014992394852551522,((((Deltaproteobacteria_bacterium_NLX52518_1_dissimilatory_type_sulfite_reductase_subunit_alpha:0.05123083877178816192,Smithella_sp_NMC92049_1_dissimilatory_type_sulfite_reductase_subunit_alpha:0.04620773164681050288)86:0.02629027280205943617,Deltaproteobacteria_PKN59941_1_dissimilatory_type_sulfite_reductase_subunit_alpha_Deltaproteobacteria_bacterium_HGW_Deltaproteobacteria_11:0.06399775900002493967)65:0.02549490596755271329,(Deltaproteobacteria_PKN89255_1_dissimilatory_type_sulfite_reductase_subunit_alpha_Deltaproteobacteria_bacterium_HGW_Deltaproteobacteria_1:0.04490978721649818706,(Deltaproteobacteria_PKN20329_1_dissimilatory_type_sulfite_reductase_subunit_alpha_Deltaproteobacteria_bacterium_HGW_Deltaproteobacteria_6:0.00000100000050002909,Deltaproteobacteria_bacterium_HGW_Deltaproteobacteria_6_PKN20329_1_dissimilatory_type_sulfite_reductase_subunit_alpha:0.00000100000050002909)100:0.04758713352103261657)89:0.05012133623669328547)19:0.01411178428994163715,(Deltaproteobacteria_PKN05149_1_dissimilatory_type_sulfite_reductase_subunit_alpha_partial_Deltaproteobacteria_bacterium_HGW_Deltaproteobacteria_9:0.04812411177176323385,Deltaproteobacteria_RPH88241_1_dissimilatory_type_sulfite_reductase_subunit_alpha_Deltaproteobacteria_bacterium:0.05036716212995549086)36:0.01323878892055128063)13:0.01975022103732038473)93:0.10892391860836711515,Deltaproteobacteria_RPJ37051_1_dissimilatory_type_sulfite_reductase_subunit_alpha_Deltaproteobacteria_bacterium:0.15540272233829358073)100:0.15038646107889688808,(((((((Acidobacteria_bacterium_HHS09852_1_TPA_dissimilatory_type_sulfite_reductase_subunit_alpha:0.16422943707999565488,(M3_44_Bin_119_scaffold_2787_18:0.16856178846246702707,((Holophagae_bacterium_WP_116785667_1_dissimilatory_type_sulfite_reductase_subunit_alpha:0.17030481796845148290,uncultured_sulfate_reducing_bacterium_CAJ31124_1_dissimilatory_sulfite_reductase_subunit_A:0.19598867752636781048)92:0.06815703164785474888,Acidobacteria_bacterium_NOZ94039_1_dissimilatory_type_sulfite_reductase_subunit_alpha:0.14712962701670562193)77:0.05696054801484543711)75:0.06499608957801771003)19:0.02633050225889068535,((((Deltaproteobacteria_MB1D_Bin_8_MB1D_0306_000000483831_9:0.00000100000050002909,Deltaproteobacteria_MB1D_Bin_27_MB1D_0306_000000483831_9:0.00000100000050002909)100:0.22243074188961095561,(Deltaproteobacteria_bacterium_RLC10348_1_dissimilatory_type_sulfite_reductase_subunit_alpha:0.00000100000050002909,Deltaproteobacteria_B16_G4_scaffold_43656_4:0.00000100000050002909)100:0.22345629955289397772)39:0.05858229383739756158,(((Deltaproteobacteria_Meg19_46_Bin_168_scaffold_77628_1:0.16123877796172680910,(Deltaproteobacteria_RME21457_1_dissimilatory_type_sulfite_reductase_subunit_alpha_Deltaproteobacteria_bacterium:0.00000100000050002909,Deltaproteobacteria_bacterium_RME21457_1_dissimilatory_type_sulfite_reductase_subunit_alpha:0.00000100000050002909)100:0.05925333039537199892)88:0.04549999847599577041,(Deltaproteobacteria_bacterium_RLB58990_1_dissimilatory_type_sulfite_reductase_subunit_alpha:0.00000100000050002909,Deltaproteobacteria_B64_G9_scaffold_02136_3:0.00000100000050002909)100:0.06823080420202053131)95:0.10395132762455980280,Deltaproteobacteria_Meg22_46_Bin_104_scaffold_283_20:0.20955728235972315154)59:0.01791088910579432050)43:0.04447841810901904253,(Anaeromyxobacter_sp_RBG_16_69_14_OFX25124_1_sulfite_reductase_dissimilatory_type_subunit_alpha:0.19958129447306818816,(Acidobacteria_bacterium_21_70_11_OYV97916_1_dissimilatory_type_sulfite_reductase_subunit_alpha:0.02331884441225047858,Acidobacteria_bacterium_TAM46953_1_dissimilatory_type_sulfite_reductase_subunit_alpha:0.02952642719673340480)100:0.15540115279785160496)72:0.10505600440041312771)27:0.06590364704947836161)51:0.08172480207431676025,(((Gemmatimonas_sp_SG8_17_KPJ93667_1_sulfite_reductase_dissimilatory_type_subunit_alpha:0.11317831238816805639,((Meg19_1012_Bin_119_scaffold_103157_5:0.03516603334423507726,(Meg22_02_Bin_84_scaffold_33882_4:0.00000100000050002909,(Meg22_46_Bin_213_scaffold_62360_2:0.00000100000050002909,Meg22_24_Bin_124_scaffold_31288_8:0.00000100000050002909)32:0.00000100000050002909)100:0.03147994523272811679)99:0.05814133614081536117,(Meg22_02_Bin_84_scaffold_223719_1:0.00000100000050002909,Meg22_02_Bin_84_scaffold_36695_1:0.01350540777364998835)98:0.14093081895960124506)99:0.09393887532522277040)99:0.11066956158423184309,(Planctomycetaceae_bacterium_HID78488_1_TPA_dissimilatory_type_sulfite_reductase_subunit_alpha:0.14974934879189552572,Deltaproteobacteria_TES90132_1_dissimilatory_type_sulfite_reductase_subunit_alpha_Desulfobacteraceae_bacterium:0.29772384959793435355)38:0.04719509049999612293)27:0.05284963244819486372,((Deltaproteobacteria_bacterium_ADurb_Bin207_OQB08249_1_Sulfite_reductase_dissimilatory_type_subunit_alpha:0.32349220473215378746,((GCA_003599535_scaffold_13_6:0.19051298502770330767,((Meg22_1416_Bin_86_scaffold_158781_2:0.15418208435938451917,((Meg19_1012_Bin_459_scaffold_515_19:0.00000100000050002909,Meg22_46_Bin_23_scaffold_115068_2:0.00000100000050002909)100:0.10288620364702613652,GCA_005223185_scaffold_18_212:0.07452885563670173796)60:0.03663472402175708964)42:0.04111212051953458402,(M8_62_Bin_262_scaffold_28771_2:0.07410694568025461004,M3_44_Bin_198_scaffold_94923_5:0.14006252483589992641)43:0.04737472566763552967)72:0.03998390145537530915)91:0.08506731817267547402,(Chloroflexi_bacterium_RBG_13_60_13_OGO09688_1_sulfite_reductase_dissimilatory_type_subunit_alpha:0.08266834298109888846,Deltaproteobacteria_Meg22_46_Bin_75_scaffold_93830_2:0.07928441013284620587)98:0.07531616583112855923)98:0.10622781994310871723)20:0.04738499032732308713,(Deltaproteobacteria_Meg19_46_Bin_197_scaffold_10404_6:0.27834727553622040652,(Ga0186947_1002_46:0.10597611921682961733,Meg19_1012_Bin_198_scaffold_242_24:0.19658535047428354892)100:0.23801146288808275320)46:0.06344638030781768467)10:0.02064172944555780001)12:0.02810050673403807417)64:0.08327019197541543627,(((Deltaproteobacteria_RZD18494_1_dissimilatory_type_sulfite_reductase_subunit_alpha_Candidatus_Acididesulfobacter_diazotrophicus:0.07715547210254099231,(Deltaproteobacteria_RZV38611_1_dissimilatory_type_sulfite_reductase_subunit_alpha_Candidatus_Acidulodesulfobacterium_acidiphilum:0.20850897044378108314,Deltaproteobacteria_RZD14992_1_dissimilatory_type_sulfite_reductase_subunit_alpha_Candidatus_Acidulodesulfobacterium_ferriphilum:0.09262211815010289173)31:0.03732232414540541388)100:0.23357986014957254906,(Deltaproteobacteria_WP_086034121_1_dissimilatory_type_sulfite_reductase_subunit_alpha_Desulfurella_amilsii:0.05115094550114516331,Deltaproteobacteria_WP_025392442_1_dissimilatory_type_sulfite_reductase_subunit_alpha_Desulfurella_acetivorans:0.08516817267431220362)100:0.27314605572147743207)100:0.41283704628106054901,((((Caldivirga_sp_NAZ28633_1_sulfite_reductase_dissimilatory_type_subunit_alpha:0.01526780835476075973,Caldivirga_maquilingensis_WP_012185907_1_hydrogensulfite_reductase:0.08657851172926291083)100:1.02708470090995374058,(((Vulcanisaeta_thermophila_WP_069808050_1_sulfite_reductase_dissimilatory_type_subunit_alpha:0.06383248934748830816,((Vulcanisaeta_moutnovskia_WP_013603875_1_sulfite_reductase_subunit_alpha:0.08751975930309173479,Vulcanisaeta_distributa_WP_013337192_1_sulfite_reductase_subunit_alpha:0.03162390080766072642)93:0.03078221016516674222,(Vulcanisaeta_sp_EB80_WP_081227259_1_sulfite_reductase_dissimilatory_type_subunit_alpha:0.00415583882703053024,Vulcanisaeta_sp_HHP79870_1_TPA_sulfite_reductase_dissimilatory_type_subunit_alpha:0.01792247813770709089)95:0.02895719108830495381)100:0.09445775836304201589)99:0.11086102511542680893,(Vulcanisaeta_thermophila_WP_084019967_1_sulfite_reductase_dissimilatory_type_subunit_alpha:0.19349854052757531342,(Vulcanisaeta_sp_SCGC_AB_777_J10_PVU72325_1_sulfite_reductase_dissimilatory_type_subunit_alpha:0.00589731383911577551,Vulcanisaeta_sp_HHP80951_1_TPA_sulfite_reductase_dissimilatory_type_subunit_alpha:0.00530371136315681453)100:0.15394508171533674568)46:0.04873115248712359127)100:0.42300572276781872594,((Pyrobaculum_aerophilum_WP_011008757_1_dissimilatory_type_sulfite_reductase_subunit_alpha:0.00000100000050002909,((Pyrobaculum_calidifontis_JCM_11548_ABO08866_1_dissimilatory_sulfite_reductase_alpha_subunit:0.14423723625161688489,((Pyrobaculum_arsenaticum_WP_011900395_1_dissimilatory_type_sulfite_reductase_subunit_alpha:0.01122245843541057851,Pyrobaculum_oguniense_TE7_AFA39020_1_sulfite_reductase_dissimilatory_type_alpha_subunit:0.00360512593294653929)100:0.37489635664879544796,(Thermoproteus_sp_AZ2_KJR72871_1_sulfite_reductase_subunit_alpha:0.15440151152295158998,(Pyrobaculum_sp_HEV11298_1_TPA_dissimilatory_type_sulfite_reductase_subunit_alpha:0.11700339006120660801,Thermoproteus_tenax_WP_014126352_1_dissimilatory_type_sulfite_reductase_subunit_alpha:0.05333813910764809846)56:0.04877069056327405089)88:0.05415251641522954296)62:0.04944320010002040827)66:0.05732218392186202299,(Pyrobaculum_ferrireducens_WP_014289038_1_dissimilatory_type_sulfite_reductase_subunit_alpha:0.05196811038166386509,Pyrobaculum_oguniense_TE7_AFA39042_1_sulfite_reductase_dissimilatory_type_alpha_subunit:0.07626261986459252629)93:0.03500330758794361480)81:0.32665684550273621500)77:0.31602602835743803800,(Pyrobaculum_aerophilum_WP_011008773_1_sulfite_reductase_subunit_alpha:0.00000100000050002909,Pyrobaculum_aerophilum_WP_116430483_1_sulfite_reductase_dissimilatory_type_subunit_alpha:0.01100859581341475518)100:0.16101273823405773400)74:0.41584759014813282851)100:0.67983039101847519969)100:0.68472145188660060722,((Candidatus_Rokubacteria_bacterium_CSP1_6_KRT71374_1_sulfite_reductase:0.55305962966603927633,uncultured_Verrucomicrobia_subdivision_3_bacterium_ATY72478_1_dissimilatory_sulfite_reductase_alpha_subunit:0.49845600122534755583)97:0.29480499737280496664,((Moorella_thermoacetica_OIQ55229_1_sulfite_reductase_dissimilatory_type_subunit_alpha:0.00423020947420189516,Moorella_thermoacetica_AOQ24367_1_Sulfite_reductase_dissimilatory_type_subunit_alpha:0.00000100000050002909)61:0.00000100000050002909,(Moorella_thermoacetica_APC08827_1_sulfite_reductase_dissimilatory_type_subunit_alpha:0.00412487139543202871,(Moorella_thermoacetica_Y72_GAF24758_1_dissimilatory_sulfite_reductase_desulfoviridin_alpha_and_beta_subunits:0.00412778206908469281,Moorella_thermoacetica_OIQ11707_1_sulfite_reductase_dissimilatory_type_subunit_alpha:0.00000100000050002909)37:0.00000100000050002909)62:0.00412965640836316684)100:1.72533156923406716388)96:0.25655815925460817573)100:0.89915310909579015952,((Nitrospirae_bacterium_RBG_16_64_22_OGW63339_1_sulfite_reductase_dissimilatory_type_subunit_alpha:0.29615972647255767169,(((Candidatus_Magnetaquicoccus_inordinatus_WP_130471038_1_dissimilatory_type_sulfite_reductase_subunit_alpha:0.10675422737260852057,Magnetococcales_bacterium_NGZ05072_1_dissimilatory_type_sulfite_reductase_subunit_alpha:0.10500322253642122017)100:0.08025308748883851206,(Magnetofaba_australis_WP_085441737_1_dissimilatory_type_sulfite_reductase_subunit_alpha:0.10405194333119716088,(Candidatus_Magnetococcus_massalia_CRH05337_1_Sulfite_reductase_dissimilatory_type_subunit_alpha_DsrA:0.06385058952350597394,Magnetococcus_marinus_WP_011713785_1_dissimilatory_type_sulfite_reductase_subunit_alpha:0.11716057335957479058)92:0.07923491157683006103)100:0.12801821629695314675)100:0.14237709770472542492,((Deltaproteobacteria_reverse_type_Meg22_46_Bin_29_scaffold_211516_2:0.16378266014802170258,(Deltaproteobacteria_reverse_type_Meg22_46_Bin_135_scaffold_124583_3:0.05895257502461615645,((Deltaproteobacteria_WP_136875451_1_dissimilatory_type_sulfite_reductase_subunit_alpha_Desulforhopalus_sp_IMCC35007:0.00000100000050002909,Deltaproteobacteria_TKB06394_1_dissimilatory_type_sulfite_reductase_subunit_alpha_Desulforhopalus_sp_IMCC35007:0.00000100000050002909)100:0.01779049191412492015,(Deltaproteobacteria_WP_136814833_1_dissimilatory_type_sulfite_reductase_subunit_alpha_Desulfopila_sp_IMCC35006:0.00000100000050002909,Deltaproteobacteria_TKB24633_1_dissimilatory_type_sulfite_reductase_subunit_alpha_Desulfopila_sp_IMCC35006:0.00000100000050002909)100:0.01563034768839128771)100:0.09401065235246156004)64:0.03559180585454081031)100:0.19384130515121880678,((Deltaproteobacteria_ADX05666_1_reverse_type_dissimilatory_siroheme_sulfite_reductase_alpha_subunit_partial_delta_proteobacterium_SCGC_AAA240_C23:0.05154796948125619366,((Deltaproteobacteria_reverse_type_AGC09532_1_dissmilatory_sulfite_reductase_alpha_subunit_uncultured_SAR324_cluster_bacterium:0.05678823086738503390,Deltaproteobacteria_ADX05667_1_reverse_type_dissimilatory_siroheme_sulfite_reductase_alpha_subunit_partial_delta_proteobacterium_SCGC_AAA240_N20:0.00000100000050002909)93:0.03064270826046598672,Deltaproteobacteria_ADX05665_1_reverse_type_dissimilatory_siroheme_sulfite_reductase_alpha_subunit_partial_delta_proteobacterium_SCGC_AAA003_G02:0.00000100000050002909)86:0.02505935941547408896)100:0.23564912557742870303,(((Chlorobium_sp_N1_WP_131355560_1_dissimilatory_type_sulfite_reductase_subunit_alpha:0.01280110879812518775,(Pelodictyon_luteolum_KZK74961_1_sulfite_reductase_dissimilatory_type_subunit_alpha:0.01154246729270464941,Pelodictyon_luteolum_WP_011356802_1_dissimilatory_type_sulfite_reductase_subunit_alpha:0.01088437675301975188)86:0.01767655888945396381)94:0.03939846998278392909,((Chlorobium_phaeovibrioides_WP_011889300_1_dissimilatory_type_sulfite_reductase_subunit_alpha:0.00000100000050002909,Chlorobium_phaeovibrioides_WP_149997638_1_dissimilatory_type_sulfite_reductase_subunit_alpha:0.00000100000050002909)72:0.00000100000050002909,(Chlorobium_phaeovibrioides_WP_126384370_1_dissimilatory_type_sulfite_reductase_subunit_alpha:0.00000100000050002909,Chlorobium_phaeovibrioides_WP_151419003_1_dissimilatory_type_sulfite_reductase_subunit_alpha:0.00369438840186419497)61:0.00369437775006064943)100:0.05486270501420793116)98:0.07875882031868312871,((Prosthecochloris_sp_CIB_2401_WP_068865930_1_dissimilatory_type_sulfite_reductase_subunit_alpha:0.00000100000050002909,Prosthecochloris_vibrioformis_WP_139625975_1_dissimilatory_type_sulfite_reductase_subunit_alpha:0.00373226371842099109)100:0.02916590722629248261,((Prosthecochloris_sp_NEX12244_1_dissimilatory_type_sulfite_reductase_subunit_alpha:0.01475864227501393587,Prosthecochloris_WP_012504632_1_MULTISPECIES_dissimilatory_type_sulfite_reductase_subunit_alpha:0.00000100000050002909)90:0.02018461823706285338,((((Chlorobium_limicola_WP_059138108_1_dissimilatory_type_sulfite_reductase_subunit_alpha:0.00000100000050002909,(Chlorobium_limicola_NTV07931_1_dissimilatory_type_sulfite_reductase_subunit_alpha:0.00364462872930407982,Chlorobium_limicola_WP_012465658_1_dissimilatory_type_sulfite_reductase_subunit_alpha:0.00000100000050002909)64:0.00365235919164591787)100:0.07324260394161836996,Chlorobiaceae_bacterium_NMW20874_1_dissimilatory_type_sulfite_reductase_subunit_alpha:0.09838062825408497303)40:0.03742880113051377799,(Chlorobium_phaeobacteroides_WP_011744038_1_dissimilatory_type_sulfite_reductase_subunit_alpha:0.00747332628826439214,Chlorobiaceae_bacterium_NTW63175_1_dissimilatory_type_sulfite_reductase_subunit_alpha:0.00353864309749471343)100:0.02769923751822158872)35:0.05014860651681912057,Chlorobiaceae_bacterium_NTU69192_1_dissimilatory_type_sulfite_reductase_subunit_alpha:0.04004345607135485069)10:0.02344445070680062707)15:0.03318119497310705740)32:0.03869809418643994914)97:0.11676255320233765167)87:0.08390759396564101413)99:0.15652278099575142600)53:0.07282356152193907028)95:0.26216198395544476618,((((Sulfurifustis_variabilis_WP_096457660_1_dissimilatory_type_sulfite_reductase_subunit_alpha:0.09698731247536002131,((Candidatus_Muproteobacteria_bacterium_RIFCSPHIGHO2_02_FULL_65_16_OGI48545_1_sulfite_reductase_dissimilatory_type_subunit_alpha:0.00000100000050002909,Candidatus_Muproteobacteria_bacterium_RIFCSPHIGHO2_01_FULL_65_16_OGI47650_1_sulfite_reductase_dissimilatory_type_subunit_alpha:0.01386236986788346587)100:0.08822311981078144461,Sulfuricaulis_limicola_WP_096359249_1_dissimilatory_type_sulfite_reductase_subunit_alpha:0.15887865805771558825)46:0.03426004805746063475)63:0.04188590891123041005,(bacterium_BMS3Abin12_GBE09748_1_sulfite_reductase_dissimilatory_type_subunit_alpha:0.09858039260309579832,Chromatiales_bacterium_21_64_14_OYV75795_1_dissimilatory_type_sulfite_reductase_subunit_alpha:0.07668648548191615844)100:0.13445358329199458280)22:0.00620218232390646468,(((Thioalkalivibrio_nitratireducens_WP_015258555_1_dissimilatory_type_sulfite_reductase_subunit_alpha:0.08089618093272123167,Thioalkalivibrio_denitrificans_WP_077279861_1_dissimilatory_type_sulfite_reductase_subunit_alpha:0.11699000421626354340)94:0.06829243837781602544,((Gammaproteobacteria_bacterium_NOZ36793_1_dissimilatory_type_sulfite_reductase_subunit_alpha:0.06558392329756733419,Gammaproteobacteria_bacterium_HED17936_1_TPA_dissimilatory_type_sulfite_reductase_subunit_alpha:0.01781139401260592794)100:0.11500637423533953407,((Thiohalobacter_thiocyanaticus_WP_096365862_1_dissimilatory_type_sulfite_reductase_subunit_alpha:0.03017195469720225509,Gammaproteobacteria_bacterium_MAT66587_1_dissimilatory_type_sulfite_reductase_subunit_alpha:0.02343590443495996781)97:0.03925533843853210025,Thiohalobacter_thiocyanaticus_WP_125180264_1_dissimilatory_type_sulfite_reductase_subunit_alpha:0.06791619593703793201)96:0.08110848031114195611)89:0.06607980005544929203)97:0.08380974282139630471,Gammaproteobacteria_bacterium_NIR32837_1_dissimilatory_type_sulfite_reductase_subunit_alpha:0.20573999259495123759)43:0.03005631898762166701)66:0.04478081774438270879,(((((Maritimibacter_sp_HL_12_WP_085526124_1_dissimilatory_type_sulfite_reductase_subunit_alpha:0.06916592379700521598,(((Rhodobacteraceae_bacterium_PCH68057_1_dissimilatory_type_sulfite_reductase_subunit_alpha:0.09299318325694440335,((Marinosulfonomonas_sp_PHQ99719_1_dissimilatory_type_sulfite_reductase_subunit_alpha:0.03412947581794394114,(Rhodobacteraceae_bacterium_HHI70010_1_TPA_dissimilatory_type_sulfite_reductase_subunit_alpha:0.05851765845836340296,(Rhodobacteraceae_bacterium_HGG65407_1_TPA_dissimilatory_type_sulfite_reductase_subunit_alpha:0.01698463314342975664,Rhodobacteraceae_bacterium_BAR1_WP_118944345_1_dissimilatory_type_sulfite_reductase_subunit_alpha:0.02074688083217775605)82:0.01549786195929969343)79:0.04728109144780966860)69:0.04085776679280737900,((Rhodobacteraceae_bacterium_HBN30317_1_TPA_dissimilatory_type_sulfite_reductase_subunit_alpha:0.04735870316656747708,Alphaproteobacteria_bacterium_NOX39371_1_dissimilatory_type_sulfite_reductase_subunit_alpha:0.04235332172520517302)80:0.03502535719213443338,(Rhodobacteraceae_bacterium_PCJ06535_1_dissimilatory_type_sulfite_reductase_subunit_alpha:0.10872657313552906710,(Aliiroseovarius_sp_HHL20667_1_TPA_dissimilatory_type_sulfite_reductase_subunit_alpha:0.07721597824276185684,Aliiroseovarius_sp_HGG04886_1_TPA_dissimilatory_type_sulfite_reductase_subunit_alpha:0.05699375095717368334)97:0.05677681176500141286)45:0.02639468512126612668)34:0.02119509059991504102)22:0.00934212787516744241)23:0.02181751066816134052,Marinosulfonomonas_sp_PHQ97565_1_dissimilatory_type_sulfite_reductase_subunit_alpha:0.05332797393010339781)36:0.03047413722261285360,((Marimonas_lutisali_WP_137702372_1_dissimilatory_type_sulfite_reductase_subunit_alpha:0.06401343133461970258,Ruegeria_marisrubri_WP_068345834_1_dissimilatory_type_sulfite_reductase_subunit_alpha:0.01104180002113084452)64:0.02236370283577687051,(uncultured_bacterium_ws101A12_AFI78392_1_reverse_type_dissimilatory_sulfite_reductase_rDSR_alpha_subunit_DsrA:0.05911007067408069471,(Tropicimonas_sp_IMCC6043_WP_129627681_1_dissimilatory_type_sulfite_reductase_subunit_alpha:0.01358752463583992078,Pseudoruegeria_lutimaris_WP_093153839_1_dissimilatory_type_sulfite_reductase_subunit_alpha:0.02376835485213888571)80:0.00455624628405638596)76:0.01640903253268009496)82:0.05563346418434828716)61:0.02400414247308837318)100:0.18311071009739987581,(Gammaproteobacteria_bacterium_NCF10391_1_dissimilatory_type_sulfite_reductase_subunit_alpha:0.03278711032423325955,Gammaproteobacteria_bacterium_RLA38285_1_dissimilatory_type_sulfite_reductase_subunit_alpha_partial:0.04863252498019607351)100:0.10367928550639171625)44:0.05294169555619621798,(Azospirillum_halopraeferens_WP_029008510_1_dissimilatory_type_sulfite_reductase_subunit_alpha:0.24314393778686360648,((((Rhodospirillales_bacterium_NQU60833_1_dissimilatory_type_sulfite_reductase_subunit_alpha:0.18743162641940180890,(Rhodobacteraceae_bacterium_HFQ15025_1_TPA_dissimilatory_type_sulfite_reductase_subunit_alpha:0.08908418088768496612,Rhizobiales_bacterium_PLX43309_1_dissimilatory_type_sulfite_reductase_subunit_alpha:0.05463239447453056841)100:0.09693290640833188143)31:0.03403005885474830877,(((Rhodospirillaceae_bacterium_PCI36974_1_dissimilatory_type_sulfite_reductase_subunit_alpha:0.00000100000050002909,Rhodospirillaceae_bacterium_PHS78585_1_dissimilatory_type_sulfite_reductase_subunit_alpha:0.02004325187408580872)100:0.13552157207483797596,(Rhodospirillaceae_bacterium_NQV48693_1_dissimilatory_type_sulfite_reductase_subunit_alpha:0.07281005311204233332,Magnetovibrio_sp_MBH89780_1_dissimilatory_type_sulfite_reductase_subunit_alpha:0.12295600384304627983)99:0.08701082585014266457)53:0.04883954967255164231,(Magnetovibrio_blakemorei_OEJ68379_1_sulfite_reductase_dissimilatory_type_subunit_alpha:0.09230047920362752234,Varunaivibrio_sulfuroxidans_WP_132940018_1_dissimilatory_type_sulfite_reductase_subunit_alpha:0.10302113479274875585)78:0.03241719341990612069)23:0.01855074670705487289)13:0.00887016629261141304,(Magnetospira_sp_QH_2_WP_046021453_1_dissimilatory_type_sulfite_reductase_subunit_alpha:0.14753035078688392367,(Rhodospirillales_bacterium_MSO84759_1_dissimilatory_type_sulfite_reductase_subunit_alpha:0.06275295068596435655,(Deltaproteobacteria_RJO72424_1_dissimilatory_type_sulfite_reductase_subunit_alpha_Myxococcales_bacterium:0.00000100000050002909,Myxococcales_bacterium_RJO72424_1_dissimilatory_type_sulfite_reductase_subunit_alpha:0.00000100000050002909)100:0.02829303052728717599)100:0.18121633152560021052)38:0.04108545647376100202)59:0.05931709554748003377,Rhodospirillaceae_bacterium_BRH_c57_KJS34980_1_sulfite_reductase:0.16070953764972112365)25:0.02004117037942259455)93:0.06622172189369598949)39:0.03982099616111076101,((((Thioploca_sp_NJO18100_1_dissimilatory_type_sulfite_reductase_subunit_alpha:0.07614268901024780212,(Beggiatoa_sp_4572_84_OQY55263_1_dissimilatory_type_sulfite_reductase_subunit_alpha:0.03467956017658657686,(Thiotrichaceae_bacterium_HID99524_1_TPA_dissimilatory_type_sulfite_reductase_subunit_alpha:0.01391826059414958024,Gammaproteobacteria_bacterium_RKZ54318_1_dissimilatory_type_sulfite_reductase_subunit_alpha:0.05021346844753633853)88:0.03581201688567414720)80:0.02726780532388819317)58:0.02776298308755953403,Thiotrichales_bacterium_HS_08_WP_103921914_1_dissimilatory_type_sulfite_reductase_subunit_alpha:0.11548563381518771320)43:0.04640547181010976074,(Gammaproteobacteria_bacterium_RKZ39678_1_dissimilatory_type_sulfite_reductase_subunit_alpha:0.13470630121258553302,((Candidatus_Muproteobacteria_bacterium_RBG_16_65_31_OGI42075_1_sulfite_reductase_dissimilatory_type_subunit_alpha:0.11064366602870272238,Acidithiobacillales_bacterium_SM23_46_KPK71640_1_sulfite_reductase_dissimilatory_type_subunit_alpha:0.07552616334837482237)68:0.04300113849458203630,Gammaproteobacteria_bacterium_RTZ62544_1_dissimilatory_type_sulfite_reductase_subunit_alpha:0.25920677940718128696)100:0.11711681625958615671)28:0.02960227382792705517)43:0.03452162934826177865,(Alkalilimnicola_ehrlichii_WP_011629393_1_dissimilatory_type_sulfite_reductase_subunit_alpha:0.25278841772888471784,(Sulfurivermis_fontis_WP_127477242_1_dissimilatory_type_sulfite_reductase_subunit_alpha:0.12881131605049397915,Thioalbus_denitrificans_WP_114278800_1_dissimilatory_type_sulfite_reductase_subunit_alpha:0.08756800503783705725)39:0.02583596672088197405)38:0.03507021662166552589)92:0.06899867669913835322)51:0.05355957669359968920,Proteobacteria_bacterium_KAA3626294_1_dissimilatory_type_sulfite_reductase_subunit_alpha:0.18592798510735242257)72:0.04641012872472256162)97:0.25832967807433099283)100:0.44097481354416989685)66:0.21846094261147322446)32:0.08806658138437624406)36:0.10007888070411001535,((((Nitrospiraceae_bacterium_HAM50886_1_TPA_dissimilatory_type_sulfite_reductase_subunit_alpha:0.07456031827882483864,(Nitrospiraceae_bacterium_HCL80878_1_TPA_dissimilatory_type_sulfite_reductase_subunit_alpha:0.00731328727321640948,Nitrospirae_bacterium_GWA2_46_11_OGW21550_1_sulfite_reductase_dissimilatory_type_subunit_alpha:0.00000100000050002909)100:0.08601286515925093967)42:0.02656445034071417549,(Nitrospirae_bacterium_TAN45358_1_dissimilatory_type_sulfite_reductase_subunit_alpha:0.05339390385251910343,Nitrospirales_bacterium_NTU42422_1_dissimilatory_type_sulfite_reductase_subunit_alpha:0.06774641811400727853)54:0.01157395723463228165)76:0.06479652544718014773,Nitrospirae_bacterium_KAF0182743_1_sulfite_reductase_dissimilatory_type_alpha_subunit:0.19281484784894167839)91:0.11147504623935201862,(((Thermoplasmatales_archaeon_HHE77410_1_TPA_dissimilatory_type_sulfite_reductase_subunit_alpha_partial:0.07124990128747192564,Thermodesulfovibrio_aggregans_PMP70796_1_dissimilatory_type_sulfite_reductase_subunit_alpha:0.13410854531890409325)63:0.03533595904027976575,((Thermodesulfovibrio_aggregans_WP_059175928_1_dissimilatory_type_sulfite_reductase_subunit_alpha:0.03153136184653249074,(Thermodesulfovibrio_sp_Kuro_1_WP_141267009_1_dissimilatory_type_sulfite_reductase_subunit_alpha:0.04360739231465608073,Thermodesulfovibrio_WP_012545539_1_MULTISPECIES_dissimilatory_type_sulfite_reductase_subunit_alpha:0.02081651654025297449)40:0.01582160236914444823)59:0.02998390038879993058,Thermodesulfovibrio_sp_N1_WP_068860654_1_dissimilatory_type_sulfite_reductase_subunit_alpha:0.11846918959204802424)46:0.04800611996145699722)90:0.05922303791839139686,(Thermodesulfovibrio_thiophilus_WP_028845244_1_dissimilatory_type_sulfite_reductase_subunit_alpha:0.01761525382957714742,Thermodesulfovibrio_thiophilus_HHW20842_1_TPA_dissimilatory_type_sulfite_reductase_subunit_alpha:0.00794617466005622004)97:0.06218475845170604727)100:0.13689636133918717253)100:0.33533797050281494156)14:0.05144257629670580256,(((((Deltaproteobacteria_RJX28743_1_dissimilatory_type_sulfite_reductase_subunit_alpha_Desulfarculus_sp:0.10351757541342918034,(Deltaproteobacteria_KIX11064_1_sulfite_reductase_Dethiosulfatarculus_sandiegensis:0.00000100000050002909,Deltaproteobacteria_WP_044352273_1_dissimilatory_type_sulfite_reductase_subunit_alpha_Dethiosulfatarculus_sandiegensis:0.00000100000050002909)100:0.10805070527302215733)57:0.02337054174775102591,((Deltaproteobacteria_KMY67318_1_sulfite_reductase_Desulfocarbo_indianensis:0.00000100000050002909,Deltaproteobacteria_WP_049675185_1_dissimilatory_type_sulfite_reductase_subunit_alpha_Desulfocarbo_indianensis:0.00000100000050002909)100:0.06825406357336280538,((Deltaproteobacteria_ADK84330_1_dissimilatory_sulfite_reductase_alpha_subunit_Desulfarculus_baarsii_DSM_2075:0.00000100000050002909,Deltaproteobacteria_WP_013257784_1_dissimilatory_type_sulfite_reductase_subunit_alpha_Desulfarculus_baarsii:0.00000100000050002909)100:0.00000100000050002909,Deltaproteobacteria_AAK83215_1_dissimilatory_sulfite_reductase_alpha_subunit_partial_Desulfarculus_baarsii_DSM_2075:0.05131073074999843026)100:0.13946244513535827059)49:0.01298704986926255654)100:0.14016483095339260512,(((Deltaproteobacteria_Meg22_810_Bin_34_scaffold_47909_2:0.00000100000050002909,Deltaproteobacteria_Meg22_1012_Bin_349_scaffold_84287_2:0.00000100000050002909)100:0.22892999404846581246,(((((Deltaproteobacteria_AAQ05939_2_dissimilatory_sulfite_reductase_alpha_subunit_partial_Desulfatiglans_anilini_DSM_4660:0.00000100000050002909,Deltaproteobacteria_WP_028320139_1_dissimilatory_type_sulfite_reductase_subunit_alpha_Desulfatiglans_anilini:0.00000100000050002909)100:0.04421973529653026869,(((((Deltaproteobacteria_AAK48731_1_dissimilatory_sulfite_reductase_alpha_subunit_partial_uncultured_phenanthrene_mineralizing_bacterium:0.23623195951491629541,Deltaproteobacteria_AAK48726_1_dissimilatory_sulfite_reductase_alpha_subunit_partial_uncultured_napthalene_mineralizing_bacterium:0.05195812367043827623)55:0.04587514454033926603,(Deltaproteobacteria_AAQ05941_1_dissimilatory_sulfite_reductase_alpha_subunit_partial_sulfate_reducing_bacterium_mXyS1:0.04480985043781017529,(Deltaproteobacteria_EFK09901_1_sulfite_reductase_dissimilatory_type_alpha_subunit_delta_proteobacterium_NaphS2:0.00000100000050002909,Deltaproteobacteria_WP_006421495_1_dissimilatory_type_sulfite_reductase_subunit_alpha_delta_proteobacterium_NaphS2:0.00000100000050002909)98:0.00452150910891154553)53:0.00829994316590666747)54:0.01688510610846594151,((Deltaproteobacteria_ABG29378_1_dissimilatory_sulfite_reductase_subunit_A_partial_uncultured_sulfate_reducing_bacterium:0.00000100000050002909,((Deltaproteobacteria_Meg22_24_Bin_190_scaffold_246804_1:0.01742505995998837667,(Deltaproteobacteria_Meg22_24_Bin_190_scaffold_286376_2:0.20422769499266649196,Deltaproteobacteria_Meg22_02_Bin_21_scaffold_30055_2:0.00000100000050002909)92:0.01941215404248084961)59:0.01516614344591719031,Deltaproteobacteria_ABG29356_1_dissimilatory_sulfite_reductase_subunit_A_partial_uncultured_sulfate_reducing_bacterium:0.01689841874751876749)40:0.00484219759824784050)68:0.02540207729258308483,(Deltaproteobacteria_Meg22_1214_Bin_142_scaffold_517_24:0.00000100000050002909,(Deltaproteobacteria_Meg22_810_Bin_119_scaffold_7080_11:0.00000100000050002909,(Deltaproteobacteria_Meg19_1012_Bin_167_scaffold_657_36:0.00000100000050002909,Deltaproteobacteria_Meg22_1012_Bin_237_scaffold_12039_11:0.00000100000050002909)31:0.00000100000050002909)70:0.00329013520525890972)95:0.01381508275347100891)33:0.01838438819395684168)85:0.06342743059602538869,((Deltaproteobacteria_Meg22_46_Bin_211_scaffold_710_64:0.02019958021382136509,(Deltaproteobacteria_AKA45278_1_dissimilatory_sulfite_reductase_alpha_subunit_partial_uncultured_sulfate_reducing_bacterium:0.00651641849246807885,(Deltaproteobacteria_Meg22_46_Bin_12_scaffold_239560_2:0.04846568911150839903,(Deltaproteobacteria_Meg22_810_Bin_43_scaffold_5081_20:0.00000100000050002909,(Deltaproteobacteria_Meg19_1012_Bin_18_scaffold_16289_21:0.00000100000050002909,Deltaproteobacteria_Meg22_1012_Bin_290_scaffold_18868_13:0.00000100000050002909)33:0.00000100000050002909)100:0.01348876061045536055)72:0.01750730569162677747)71:0.04399864098219398445)62:0.02901661826078421810,Deltaproteobacteria_Meg22_02_Bin_97_scaffold_116355_1:0.08159189689760992792)32:0.02993995594842692454)10:0.02963374393901591075,(((Deltaproteobacteria_OPX37282_1_sulfite_reductase_dissimilatory_type_subunit_alpha_Desulfobacteraceae_bacterium_4484_190_2:0.11562428805710078805,((Deltaproteobacteria_Meg22_46_Bin_59_scaffold_236651_1:0.00326239252156745397,Deltaproteobacteria_Meg22_1214_Bin_234_scaffold_33217_2:0.00000100000050002909)60:0.00000100000050002909,Deltaproteobacteria_Meg22_810_Bin_243_scaffold_204744_2:0.00333683892843912805)99:0.01367478928138102928)59:0.06626189243370583792,(Deltaproteobacteria_Meg22_1012_Bin_291_scaffold_259031_2:0.00336438053244703583,(Deltaproteobacteria_Meg22_24_Bin_117_scaffold_4790_2:0.00000100000050002909,(Deltaproteobacteria_Meg22_810_Bin_246_scaffold_512860_6:0.00000100000050002909,Deltaproteobacteria_Meg22_46_Bin_59_scaffold_274035_1:0.00000100000050002909)27:0.00000100000050002909)78:0.00000100000050002909)100:0.03608140505377299689)64:0.07823734487716402231,((Deltaproteobacteria_Meg22_1214_Bin_188_scaffold_169111_2:0.06400170744080811713,(((Deltaproteobacteria_Meg22_1012_Bin_256_scaffold_14760_15:0.00000100000050002909,(((Deltaproteobacteria_Meg22_810_Bin_24_scaffold_18114_15:0.00000100000050002909,(Deltaproteobacteria_Meg22_1618_Bin_163_scaffold_323_22:0.00000100000050002909,Deltaproteobacteria_Meg19_1012_Bin_154_scaffold_3240_10:0.00000100000050002909)5:0.00000100000050002909)3:0.00000100000050002909,(Deltaproteobacteria_Meg22_1416_Bin_52_scaffold_1052_54:0.00000100000050002909,Deltaproteobacteria_Meg22_1214_Bin_29_scaffold_2545_44:0.00000100000050002909)4:0.00000100000050002909)1:0.00000100000050002909,Deltaproteobacteria_B17_G16_scaffold_01759_9:0.00000100000050002909)2:0.00000100000050002909)100:0.06413620258873180269,((Deltaproteobacteria_Meg22_24_Bin_187_scaffold_131325_7:0.06603975418785892892,Deltaproteobacteria_TET86337_1_dissimilatory_type_sulfite_reductase_subunit_alpha_Desulfobacteraceae_bacterium:0.06392736638273455174)32:0.02667864709362559664,(((((Deltaproteobacteria_Meg19_46_Bin_16_scaffold_213007_1:0.00000100000050002909,((Deltaproteobacteria_Meg22_02_Bin_134_scaffold_28299_6:0.00000100000050002909,Deltaproteobacteria_Meg22_46_Bin_232_scaffold_12407_1:0.00000100000050002909)65:0.00326970906628512538,Deltaproteobacteria_Meg22_24_Bin_103_scaffold_4536_10:0.00000100000050002909)73:0.00381063991102025207)100:0.09032705733434712170,((Deltaproteobacteria_Meg22_1214_Bin_272_scaffold_25132_6:0.00000100000050002909,Deltaproteobacteria_Meg22_1012_Bin_136_scaffold_4510_6:0.00000100000050002909)100:0.04497760447955456709,(Deltaproteobacteria_Meg22_1012_Bin_49_scaffold_9810_13:0.02707804552756551408,Deltaproteobacteria_Meg22_1214_Bin_52_scaffold_22863_5:0.06268148398443712521)26:0.01575500934356155111)89:0.04432485148001380493)54:0.02746918021653377978,(Deltaproteobacteria_Meg22_46_Bin_197_scaffold_142249_2:0.06780301440919142553,(Deltaproteobacteria_Meg22_24_Bin_187_scaffold_62540_4:0.00329279525764632035,Deltaproteobacteria_Meg22_46_Bin_180_scaffold_64916_5:0.00000100000050002909)100:0.07784770785581782149)58:0.03982577792501515446)20:0.03013785157510787474,Deltaproteobacteria_AB_3033_Bin_183_scaffold_4037_11:0.04747620369483733505)5:0.00642091115217062816,((Deltaproteobacteria_Meg22_24_Bin_96_scaffold_20548_4:0.00327461415125639751,(Deltaproteobacteria_Meg22_46_Bin_228_scaffold_2883_4:0.00000100000050002909,Deltaproteobacteria_Meg19_46_Bin_16_scaffold_8978_6:0.00000100000050002909)70:0.00000100000050002909)100:0.05834862690988571604,((((Deltaproteobacteria_Meg22_24_Bin_118_scaffold_2217_3:0.11156120602889266213,Deltaproteobacteria_RJR39761_1_dissimilatory_type_sulfite_reductase_subunit_alpha_Desulfobacteraceae_bacterium:0.14089320610912905996)38:0.02791855043631173011,(Deltaproteobacteria_PKN65062_1_dissimilatory_type_sulfite_reductase_subunit_alpha_Deltaproteobacteria_bacterium_HGW_Deltaproteobacteria_15:0.01107938128974242029,Deltaproteobacteria_PKN24885_1_dissimilatory_type_sulfite_reductase_subunit_alpha_Deltaproteobacteria_bacterium_HGW_Deltaproteobacteria_21:0.00213179854483260293)100:0.10482294392073968070)20:0.01450569923396287549,(Deltaproteobacteria_Meg22_1214_Bin_261_scaffold_3859_13:0.00000100000050002909,((Deltaproteobacteria_Meg22_1012_Bin_178_scaffold_2979_49:0.00000100000050002909,Deltaproteobacteria_Meg22_810_Bin_172_scaffold_436_29:0.00000100000050002909)28:0.00000100000050002909,Deltaproteobacteria_Meg19_1012_Bin_445_scaffold_3992_7:0.00000100000050002909)24:0.00000100000050002909)100:0.05864333689701062974)37:0.03024581059488226295,(Deltaproteobacteria_RJR27436_1_dissimilatory_type_sulfite_reductase_subunit_alpha_Desulfobacteraceae_bacterium:0.04368443868806638070,((Deltaproteobacteria_PJB35319_1_dissimilatory_type_sulfite_reductase_subunit_alpha_partial_Deltaproteobacteria_bacterium_CG_4_9_14_3_um_filter_51_14:0.00000100000050002909,Deltaproteobacteria_PIY26895_1_dissimilatory_type_sulfite_reductase_subunit_alpha_Deltaproteobacteria_bacterium_CG_4_10_14_3_um_filter_51_14:0.00000100000050002909)97:0.00693094503264326742,(Deltaproteobacteria_PIV99255_1_dissimilatory_type_sulfite_reductase_subunit_alpha_partial_Deltaproteobacteria_bacterium_CG17_big_fil_post_rev_8_21_14_2_50_51_6:0.00000100000050002909,Deltaproteobacteria_PIX18795_1_dissimilatory_type_sulfite_reductase_subunit_alpha_partial_Deltaproteobacteria_bacterium_CG_4_8_14_3_um_filter_51_11:0.00000100000050002909)95:0.00437660438759536995)100:0.08148487172649579446)81:0.04225227747547950080)12:0.00507357808578303305)9:0.02643636446492703823)5:0.01549085647713678397)16:0.02278358622009232434)25:0.01752298693194014045,Deltaproteobacteria_B7_G9_scaffold_52696_6:0.15390207384469190011)26:0.02451191360177853648)4:0.00650714515221872090,(((((Deltaproteobacteria_Meg22_810_Bin_16_scaffold_7398_13:0.00000100000050002909,(Deltaproteobacteria_Meg22_1618_Bin_164_scaffold_15279_2:0.00000100000050002909,((Deltaproteobacteria_Meg22_1012_Bin_48_scaffold_2101_19:0.00000100000050002909,Deltaproteobacteria_Meg22_1214_Bin_373_scaffold_6828_40:0.00000100000050002909)16:0.00000100000050002909,(Deltaproteobacteria_Meg22_1416_Bin_58_scaffold_4414_15:0.00000100000050002909,Deltaproteobacteria_B18_G16_scaffold_00605_7:0.00000100000050002909)3:0.00000100000050002909)5:0.00000100000050002909)1:0.00000100000050002909)3:0.00000100000050002909,Deltaproteobacteria_Meg19_1012_Bin_503_scaffold_181_38:0.00000100000050002909)100:0.07876653331759635168,(Deltaproteobacteria_B133_G9_scaffold_23858_8:0.07591388157179992935,(Deltaproteobacteria_B46_G9_scaffold_07542_6:0.02548726993029829663,Deltaproteobacteria_Meg22_1012_Bin_323_scaffold_1354_17:0.00894627927413067792)79:0.02022985637284925239)73:0.03324220225577069476)15:0.02072151029223750357,(((((Deltaproteobacteria_Meg22_1618_Bin_54_scaffold_16_133:0.00000100000050002909,(Deltaproteobacteria_B37_G16_scaffold_03617_5:0.00000100000050002909,Deltaproteobacteria_Meg22_810_Bin_233_scaffold_428_44:0.00000100000050002909)26:0.00000100000050002909)44:0.00000100000050002909,(Deltaproteobacteria_Meg22_1012_Bin_192_scaffold_4245_27:0.00365164501740276697,Deltaproteobacteria_Meg22_1214_Bin_242_scaffold_4444_29:0.00000100000050002909)88:0.00000100000050002909)51:0.00333103841109824196,Deltaproteobacteria_B5_G2_scaffold_08383_5:0.00000100000050002909)67:0.01582373756966558298,(Deltaproteobacteria_Meg22_1012_Bin_325_scaffold_131970_3:0.00000100000050002909,Deltaproteobacteria_B32_G2_scaffold_18477_1:0.00000100000050002909)39:0.00000100000050002909)51:0.00168428850527335174,(Deltaproteobacteria_Meg22_1214_Bin_275_scaffold_121341_13:0.00000100000050002909,Deltaproteobacteria_Meg22_1012_Bin_325_scaffold_31571_1:0.00000100000050002909)98:0.01030188758103981264)75:0.02840801687095757116)50:0.04295801516919042079,(Deltaproteobacteria_B119_G9_scaffold_03570_9:0.00000100000050002909,Deltaproteobacteria_B2_G1_scaffold_01192_9:0.00000100000050002909)100:0.09878110672590860453)17:0.01300629909599935845)11:0.01495839985365683168)1:0.02090345871801580629)69:0.03804113644616980566)97:0.09903478703801238403,(Deltaproteobacteria_KPJ63984_1_sulfite_reductase_dissimilatory_type_subunit_alpha_Syntrophobacter_sp_DG_60:0.18750213597382550668,((Deltaproteobacteria_AMQ35611_1_dissimilatory_sulfite_reductase_subunit_alpha_partial_Candidatus_Desulfofervidus_auxilii:0.00000100000050002909,Deltaproteobacteria_AMQ35610_1_dissimilatory_sulfite_reductase_subunit_alpha_partial_Candidatus_Desulfofervidus_auxilii:0.00472679968228852890)97:0.03279879830287418113,((Deltaproteobacteria_AMQ35609_1_dissimilatory_sulfite_reductase_subunit_alpha_partial_Candidatus_Desulfofervidus_auxilii:0.00000100000050002909,(Deltaproteobacteria_WP_066065325_1_dissimilatory_type_sulfite_reductase_subunit_alpha_Candidatus_Desulfofervidus_auxilii:0.00000100000050002909,Deltaproteobacteria_AMM41968_1_sulfite_reductase_dissimilatory_type_alpha_subunit_Candidatus_Desulfofervidus_auxilii:0.00000100000050002909)99:0.00000100000050002909)27:0.00000100000050002909,Deltaproteobacteria_AMQ35612_1_dissimilatory_sulfite_reductase_subunit_alpha_partial_Candidatus_Desulfofervidus_auxilii:0.00476227694698088885)95:0.01006179999421689085)100:0.13311942348940561387)97:0.07668244846969118900)97:0.08591429578260913191,(((Deltaproteobacteria_AFM24267_1_dissimilatory_sulfite_reductase_alpha_subunit_Desulfomonile_tiedjei_DSM_6799:0.00000100000050002909,Deltaproteobacteria_WP_014809415_1_dissimilatory_type_sulfite_reductase_subunit_alpha_Desulfomonile_tiedjei:0.00000100000050002909)100:0.00000100000050002909,Deltaproteobacteria_AAK83205_1_dissimilatory_sulfite_reductase_alpha_subunit_partial_Desulfomonile_tiedjei_DSM_6799:0.00000100000050002909)100:0.24290051953365171533,(((Deltaproteobacteria_KPK87765_1_sulfite_reductase_dissimilatory_type_subunit_alpha_Deltaproteobacteria_bacterium_SM23_61:0.08968835513677489435,(Deltaproteobacteria_PJB46516_1_dissimilatory_type_sulfite_reductase_subunit_alpha_partial_Deltaproteobacteria_bacterium_CG_4_9_14_3_um_filter_44_9:0.00000100000050002909,(Deltaproteobacteria_PIZ20881_1_dissimilatory_type_sulfite_reductase_subunit_alpha_Deltaproteobacteria_bacterium_CG_4_10_14_0_8_um_filter_43_12:0.00000100000050002909,(Deltaproteobacteria_PIX24153_1_dissimilatory_type_sulfite_reductase_subunit_alpha_Deltaproteobacteria_bacterium_CG_4_8_14_3_um_filter_43_13:0.00000100000050002909,(Deltaproteobacteria_PIQ44580_1_dissimilatory_type_sulfite_reductase_subunit_alpha_Deltaproteobacteria_bacterium_CG12_big_fil_rev_8_21_14_0_65_43_10:0.00000100000050002909,Deltaproteobacteria_PIU85047_1_dissimilatory_type_sulfite_reductase_subunit_alpha_Deltaproteobacteria_bacterium_CG06_land_8_20_14_3_00_44_19:0.00000100000050002909)15:0.00000100000050002909)12:0.00000100000050002909)54:0.00000100000050002909)100:0.06493102339317566307)75:0.03595618197471629751,(Deltaproteobacteria_PJC74879_1_dissimilatory_type_sulfite_reductase_subunit_alpha_Syntrophobacterales_bacterium_CG_4_8_14_3_um_filter_49_14:0.04051420219500856401,(Deltaproteobacteria_TFG90775_1_sulfite_reductase_dissimilatory_type_subunit_alpha_partial_Syntrophobacterales_bacterium:0.13574008913632815143,(Deltaproteobacteria_PJC74781_1_dissimilatory_type_sulfite_reductase_subunit_alpha_Syntrophobacterales_bacterium_CG_4_8_14_3_um_filter_58_8:0.00000100000050002909,Deltaproteobacteria_PIV06663_1_dissimilatory_type_sulfite_reductase_subunit_alpha_Syntrophobacterales_bacterium_CG03_land_8_20_14_0_80_58_14:0.00000100000050002909)100:0.04562367984874855786)100:0.10238707569311197854)99:0.05217816600707207014)98:0.07420440675401443476,(((Deltaproteobacteria_RPH90692_1_dissimilatory_type_sulfite_reductase_subunit_alpha_partial_Desulfobacteraceae_bacterium:0.21698647390028522053,Deltaproteobacteria_Meg22_1214_Bin_188_scaffold_39723_9:0.00593374235741467478)21:0.03631449211703274838,(Deltaproteobacteria_Meg22_1214_Bin_188_scaffold_19766_1:0.00000100000050002909,Deltaproteobacteria_B23_G16_scaffold_03143_7:0.00000100000050002909)100:0.06089658318085048455)27:0.06122964673755568882,(((Deltaproteobacteria_Meg22_1012_Bin_347_scaffold_11192_14:0.00000100000050002909,(Deltaproteobacteria_B60_G16_scaffold_02148_14:0.00000100000050002909,Deltaproteobacteria_Meg22_1214_Bin_222_scaffold_25260_9:0.00000100000050002909)34:0.00000100000050002909)100:0.06553628776943844214,((Deltaproteobacteria_Meg22_46_Bin_185_scaffold_198497_3:0.03366996568980158699,Deltaproteobacteria_ACB05459_1_dissimilatory_sulfite_reductase_alpha_subunit_partial_uncultured_Desulfobacteraceae_bacterium:0.00536137498367931110)100:0.17043749877559943862,(((Deltaproteobacteria_Meg22_1214_Bin_289_scaffold_418282_1:0.00000100000050002909,Deltaproteobacteria_Meg22_1012_Bin_239_scaffold_148304_2:0.00000100000050002909)100:0.09710460202990907341,(Deltaproteobacteria_WP_027352569_1_dissimilatory_type_sulfite_reductase_subunit_alpha_Desulfosarcina_sp_BuS5:0.07952326376873622427,(Deltaproteobacteria_AB_1215_Bin_34_scaffold_21151_2:0.09859724733403124608,(Deltaproteobacteria_AUD55405_1_dissimilatory_sulfite_reductase_alpha_subunit_partial_uncultured_bacterium:0.01731122796676383066,(Deltaproteobacteria_Meg22_02_Bin_90_scaffold_1014177_3:0.01804037038426751019,Deltaproteobacteria_B13_G4_scaffold_04507_9:0.01977778335989452060)50:0.00451413509240038320)100:0.11298604360030209404)89:0.05394379853062807734)17:0.00896064891930566966)14:0.02248823402492898180,(((((Deltaproteobacteria_WB1_Bin_3_scaffold_2412_15:0.06175660830410226870,Deltaproteobacteria_WB1_Bin_16_scaffold_31537_5:0.04148525991060609402)97:0.08070756132722775589,(((Deltaproteobacteria_AB_03_Bin_73_scaffold_124036_1:0.03587127863568891767,(Deltaproteobacteria_AAK28360_1_dissimilatory_bi_sulfite_reductase_alpha_subunit_partial_Olavius_algarvensis_sulfate_reducing_endosymbiont:0.01102832581412992001,(Deltaproteobacteria_AAY97983_1_dissimilatory_bisulfite_reductase_alpha_partial_Olavius_algarvensis_Delta_4_endosymbiont:0.00734042678092863138,Deltaproteobacteria_AAY97985_2_dissimilatory_bisulfite_reductase_alpha_partial_Olavius_algarvensis_Delta_4_endosymbiont:0.00366340556965085449)66:0.00000100000050002909)100:0.13721173074306064477)89:0.05421276351134313859,(Deltaproteobacteria_BAM24704_1_dissimilatory_sulfite_reductase_alpha_subunit_partial_Desulfosarcina_widdelii:0.04753495659757461106,((Deltaproteobacteria_WP_054689193_1_dissimilatory_type_sulfite_reductase_subunit_alpha_Desulfosarcina_cetonica:0.00000100000050002909,Deltaproteobacteria_AAN31398_1_dissimilatory_sulfite_reductase_alpha_subunit_partial_Desulfosarcina_cetonica:0.00000100000050002909)100:0.04692408517889422315,(((((Deltaproteobacteria_BAK52534_1_dissimilatory_sulfite_reductase_alpha_subunit_partial_delta_proteobacterium_28bB2T:0.03493539310696115729,Deltaproteobacteria_AAQ05959_1_dissimilatory_sulfite_reductase_alpha_subunit_partial_sulfate_reducing_bacterium_oXyS1:0.04966393331930613747)99:0.09571553499940115006,Deltaproteobacteria_AAK58134_1_dissimilatory_sulfite_reductase_alpha_subunit_partial_Desulfosarcina_variabilis_str_Montpellier:0.05686273871740488844)51:0.03748779235366944684,Deltaproteobacteria_ACR46723_1_dissimilatory_sulfite_reductase_alpha_subunit_partial_Desulfosarcina_sp_SD1:0.01800913112376094014)21:0.01665087876027513888,(Deltaproteobacteria_AAK71937_1_dissimilatory_sulfite_reductase_alpha_subunit_partial_Desulfosarcina_sp_CME1:0.02175555086479030384,Deltaproteobacteria_BAG80695_1_dissimilatory_sulfite_reductase_alpha_subunit_partial_Desulfosarcina_alkanivorans:0.01240143921725328675)52:0.01292442620291064936)21:0.01908972199440223810,(Deltaproteobacteria_PIE67861_1_dissimilatory_type_sulfite_reductase_subunit_alpha_Deltaproteobacteria_bacterium:0.04430320198728962544,(Deltaproteobacteria_ACB05457_1_dissimilatory_sulfite_reductase_alpha_subunit_partial_uncultured_Desulfobacteraceae_bacterium:0.05301593264787057835,Deltaproteobacteria_ACN77850_1_DsrA_partial_uncultured_delta_proteobacterium:0.01680680848870286931)98:0.06217822820542039108)32:0.00336621200924428409)23:0.01920940315165119844)23:0.00956731198854130806)89:0.05301874000139449733)53:0.03736870789124974168,(Deltaproteobacteria_WP_124329244_1_dissimilatory_type_sulfite_reductase_subunit_alpha_Desulfonema_ishimotonii:0.08786510799430809204,(((Deltaproteobacteria_WP_020876636_1_dissimilatory_type_sulfite_reductase_subunit_alpha_Desulfococcus_multivorans:0.00000100000050002909,(Deltaproteobacteria_CAB86190_2_dissimilatory_sulfite_reductase_subunit_A_partial_Desulfococcus_multivorans:0.00000100000050002909,Deltaproteobacteria_AOY59590_1_DsrA__sulfite_reductase_dissimilatory_type_subunit_alpha_Desulfococcus_multivorans:0.00000100000050002909)86:0.00000100000050002909)92:0.00419800232888055489,Deltaproteobacteria_AAC24101_2_dissimilatory_sulfite_reductase_alpha_subunit_partial_Desulfococcus_multivorans:0.03690200494623673000)100:0.06276851708266918684,Deltaproteobacteria_PID74035_1_dissimilatory_type_sulfite_reductase_subunit_alpha_Desulfobacterales_bacterium:0.13791061499128606793)40:0.02147927656391524637)57:0.04794089955127033009)6:0.01518966888497166705)3:0.01194589702533178401,((((Deltaproteobacteria_RJP76094_1_dissimilatory_type_sulfite_reductase_subunit_alpha_Desulfobacteraceae_bacterium:0.03780022595006852365,Deltaproteobacteria_RPJ80756_1_dissimilatory_type_sulfite_reductase_subunit_alpha_partial_Deltaproteobacteria_bacterium:0.02440582499106379658)100:0.07955643132572581822,((Deltaproteobacteria_RJP93449_1_dissimilatory_type_sulfite_reductase_subunit_alpha_Desulfobacteraceae_bacterium:0.06228225968476699959,(Deltaproteobacteria_AAQ05957_1_dissimilatory_sulfite_reductase_alpha_subunit_partial_Desulfococcus_oleovorans_Hxd3:0.05802428237373315201,((Deltaproteobacteria_ABW68472_1_sulfite_reductase_dissimilatory_type_alpha_subunit_Desulfococcus_oleovorans_Hxd3:0.00000100000050002909,Deltaproteobacteria_WP_012176083_1_dissimilatory_type_sulfite_reductase_subunit_alpha_Desulfococcus_oleovorans:0.00000100000050002909)84:0.00000100000050002909,Deltaproteobacteria_AAL57475_1_dissimilatory_sulfite_reductase_alpha_subunit_partial_Desulfococcus_oleovorans_Hxd3:0.00765972282479866068)49:0.00000100000050002909)100:0.14162488088605312830)41:0.05306583832413221125,(((Deltaproteobacteria_QBC66224_1_dissimilatory_sulfite_reductase_alpha_subunit_partial_uncultured_Desulfobacteraceae_bacterium:0.04318450130915710977,Deltaproteobacteria_QBC66225_1_dissimilatory_sulfite_reductase_alpha_subunit_partial_uncultured_Desulfobacteraceae_bacterium:0.03617449666983950374)97:0.05698546071960162301,Deltaproteobacteria_AHI17481_1_dissimilatory_sulfite_reductase_subunit_A_partial_Desulfonatronobacter_acidivorans:0.10721730739764864793)39:0.01178247780950402411,Deltaproteobacteria_ABD46860_1_dissimilatory_sulfite_reductase_alpha_subunit_partial_Desulfosalsimonas_propionicica:0.06952298067020971917)37:0.02769249161120793806)15:0.01772902663493776745)19:0.02628605903074474059,(((Deltaproteobacteria_AAR90104_1_dissimilatory_sulfite_reductase_alpha_subunit_partial_Desulfatibacillum_alkenivorans:0.00756441276501370035,Deltaproteobacteria_WP_073475162_1_dissimilatory_type_sulfite_reductase_subunit_alpha_Desulfatibacillum_alkenivorans:0.00000100000050002909)100:0.01298689898730067890,(Deltaproteobacteria_AAP15254_1_dissimilatory_bi_sulfite_reductase_alpha_subunit_partial_Desulfatibacillum_aliphaticivorans:0.01779972146288822873,(Deltaproteobacteria_ACL05981_1_Dissimilatory_sulfite_reductase_alpha_subunit_Desulfatibacillum_aliphaticivorans:0.00000100000050002909,Deltaproteobacteria_WP_015949027_1_dissimilatory_type_sulfite_reductase_subunit_alpha_Desulfatibacillum_aliphaticivorans:0.00000100000050002909)99:0.00000100000050002909)98:0.02222981138486513145)100:0.10429217564106282867,((Deltaproteobacteria_PIE70818_1_dissimilatory_type_sulfite_reductase_subunit_alpha_Deltaproteobacteria_bacterium:0.10162918649966896922,((((Deltaproteobacteria_BAF34619_1_dissimilatory_sulfite_reductase_alpha_subunit_partial_Desulfuromonadales_bacterium_Tc37:0.07146572292666811266,(Deltaproteobacteria_AAK61910_1_dissimilatory_bi_sulfite_reductase_alpha_subunit_partial_Desulfocella_halophila:0.01438928184900497773,Deltaproteobacteria_AAL57473_1_dissimilatory_sulfite_reductase_alpha_subunit_partial_Desulfocella_halophila:0.00000100000050002909)100:0.06290783490827979441)97:0.05349058279075420697,Deltaproteobacteria_PID77753_1_dissimilatory_type_sulfite_reductase_subunit_alpha_Deltaproteobacteria_bacterium:0.07051894796862280546)100:0.08195143186809746016,(Deltaproteobacteria_AAC24109_2_dissimilatory_sulfite_reductase_alpha_subunit_partial_Desulfobotulus_sapovorans:0.05596575530678882943,(Deltaproteobacteria_WP_144682140_1_dissimilatory_type_sulfite_reductase_subunit_alpha_Desulfobotulus_alkaliphilus:0.00319776996761376347,(Deltaproteobacteria_WP_139449375_1_dissimilatory_type_sulfite_reductase_subunit_alpha_Desulfobotulus_sp_PAR22N:0.00000100000050002909,Deltaproteobacteria_TYT74174_1_dissimilatory_type_sulfite_reductase_subunit_alpha_Desulfobotulus_sp_PAR22N:0.00000100000050002909)99:0.01012130640923091483)96:0.02598127609974247923)100:0.06093742704460312215)92:0.07440669711069156089,(Deltaproteobacteria_WP_027357910_1_dissimilatory_type_sulfite_reductase_subunit_alpha_Desulforegula_conservatrix:0.09881454654877402932,((Deltaproteobacteria_WP_092214891_1_dissimilatory_type_sulfite_reductase_subunit_alpha_Desulfoluna_spongiiphila:0.11905634734253937868,(Deltaproteobacteria_CCE67080_1_dissimilatory_sulfite_reductase_alpha_subunit_partial_Desulfatiferula_berrensis:0.06479429392808411237,Deltaproteobacteria_ABH03459_1_dissimilatory_sulfite_reductase_alpha_subunit_partial_Desulfatiferula_olefinivorans:0.07016410683755580635)100:0.06667517237072914660)100:0.17509564459446178009,(Deltaproteobacteria_AAK83201_1_dissimilatory_sulfite_reductase_alpha_subunit_partial_Desulfofaba_gelida:0.09503047809542918001,((Deltaproteobacteria_WP_100390954_1_dissimilatory_type_sulfite_reductase_subunit_alpha_Desulfofaba_hansenii:0.00000100000050002909,Deltaproteobacteria_PJJ92193_1_dissimilatory_type_sulfite_reductase_subunit_alpha_Desulfofaba_hansenii:0.00000100000050002909)100:0.00000100000050002909,Deltaproteobacteria_AAL14980_1_dissimilatory_bi_sulfite_reductase_alpha_subunit_partial_Desulfofaba_hansenii:0.00722874315339504855)100:0.06018354409848232500)97:0.04646349686941361745)82:0.06243168619796580360)29:0.02568838009901144512)23:0.02896758942864785871)54:0.04838535183049594984,((((((Deltaproteobacteria_AAC24097_2_dissimilatory_sulfite_reductase_alpha_subunit_partial_Desulfobacter_latus:0.04850592162888595071,(Deltaproteobacteria_RAM01310_1_dissimilatory_type_sulfite_reductase_subunit_alpha_Desulfobacter_hydrogenophilus:0.00000100000050002909,(Deltaproteobacteria_QBH13292_1_dissimilatory_type_sulfite_reductase_subunit_alpha_Desulfobacter_hydrogenophilus:0.00000100000050002909,Deltaproteobacteria_WP_111957979_1_dissimilatory_type_sulfite_reductase_subunit_alpha_Desulfobacter_hydrogenophilus:0.00000100000050002909)33:0.00000100000050002909)100:0.03091045179980943247)71:0.01716678007017204133,((Deltaproteobacteria_AAL57471_1_dissimilatory_sulfite_reductase_alpha_subunit_partial_Desulfobacter_curvatus:0.00000100000050002909,Deltaproteobacteria_WP_020586018_1_dissimilatory_type_sulfite_reductase_subunit_alpha_Desulfobacter_curvatus:0.00000100000050002909)99:0.00867431412736410778,(Deltaproteobacteria_AAL57469_1_dissimilatory_sulfite_reductase_alpha_subunit_partial_Desulfobacter_postgatei_2ac9:0.00364423258061040379,Deltaproteobacteria_WP_004072374_1_dissimilatory_type_sulfite_reductase_subunit_alpha_Desulfobacter_postgatei:0.00000100000050002909)100:0.02528030365082300016)42:0.00566185794498403998)64:0.01994532814178099842,(Deltaproteobacteria_CAB95042_1_dissimilatory_sulfite_reductase_subunit_A_Desulfobacter_vibrioformis:0.00000100000050002909,Deltaproteobacteria_WP_035235559_1_dissimilatory_type_sulfite_reductase_subunit_alpha_Desulfobacter_vibrioformis:0.00000100000050002909)100:0.02102899162681233156)67:0.03284265863902562782,((((Deltaproteobacteria_B6_G6_scaffold_32889_1:0.05157147259247407689,Deltaproteobacteria_AFJ95152_1_dissimilatory_sulfte_reductase_alpha_subunit_partial_Desulfoconvexum_algidum:0.00357465524006358483)82:0.02048237137108733022,((Deltaproteobacteria_ABD38993_1_dissimilatory_sulfite_reductase_alpha_subunit_partial_uncultured_Desulfobulbaceae_bacterium:0.19686147890344210531,(Deltaproteobacteria_ABD38971_1_dissimilatory_sulfite_reductase_alpha_subunit_partial_uncultured_Desulfohalobiaceae_bacterium:0.02750494224111799460,(Deltaproteobacteria_AGC09904_1_dissimilatory_sulfite_reductase_alpha_subunit_partial_uncultured_Desulfohalobiaceae_bacterium:0.03334383199149623667,Deltaproteobacteria_AGC09899_1_dissimilatory_sulfite_reductase_alpha_subunit_partial_uncultured_Desulfohalobiaceae_bacterium:0.01220613823800866145)51:0.01095561967641880963)82:0.01457543577035673964)50:0.07947972757689422685,(Deltaproteobacteria_B3_G2_scaffold_35954_3:0.01510760558920034267,Deltaproteobacteria_B144_G9_scaffold_03489_5:0.00383362677132485482)30:0.01281914652545103339)14:0.00721983767236518848)14:0.02382167206622065950,((Deltaproteobacteria_WP_022667229_1_dissimilatory_type_sulfite_reductase_subunit_alpha_Desulfospira_joergensenii:0.00000100000050002909,Deltaproteobacteria_AAQ05963_1_dissimilatory_sulfite_reductase_alpha_subunit_partial_Desulfospira_joergensenii:0.09338877290021993516)99:0.04362853176151126194,((((Deltaproteobacteria_AAN31406_1_dissimilatory_sulfite_reductase_alpha_subunit_partial_Desulfotignum_balticum:0.00363661818505095231,(Deltaproteobacteria_AAN31400_1_dissimilatory_sulfite_reductase_alpha_subunit_partial_Desulfotignum_phosphitoxidans_DSM_13687:0.00000100000050002909,((Deltaproteobacteria_AAN31404_1_dissimilatory_sulfite_reductase_alpha_subunit_partial_Desulfotignum_balticum:0.00733748200646921513,Deltaproteobacteria_AAQ05955_1_dissimilatory_sulfite_reductase_alpha_subunit_partial_Desulfotignum_balticum:0.01493553132728002442)55:0.00000100000050002909,(Deltaproteobacteria_EMS79848_1_anaerobic_dissimilatory_sulfite_reductase_subunit_alpha_DsrA_Desulfotignum_phosphitoxidans_DSM_13687:0.00000100000050002909,Deltaproteobacteria_WP_006966155_1_MULTISPECIES__dissimilatory_type_sulfite_reductase_subunit_alpha_Desulfotignum:0.00000100000050002909)93:0.00000100000050002909)3:0.00000100000050002909)6:0.00000100000050002909)3:0.00000100000050002909,Deltaproteobacteria_AAN31402_1_dissimilatory_sulfite_reductase_alpha_subunit_partial_Desulfotignum_balticum:0.00727902053066866329)8:0.00000100000050002909,Deltaproteobacteria_AAN31408_1_dissimilatory_sulfite_reductase_alpha_subunit_partial_Desulfotignum_balticum:0.00365132415116997287)94:0.01996490168424406436,((Deltaproteobacteria_AAK48722_1_dissimilatory_sulfite_reductase_alpha_subunit_partial_uncultured_benzene_mineralizing_bacterium:0.01272364282199643822,Deltaproteobacteria_AAK48718_1_dissimilatory_sulfite_reductase_alpha_subunit_partial_uncultured_bacterium_BMNP:0.22563048948102620850)95:0.04791626437801604910,(Deltaproteobacteria_AGV28085_1_dissimilatory_sulfite_reductase_subunit_partial_uncultured_Desulfotignum_sp:0.01513403839644032224,Deltaproteobacteria_THB73037_1_dissimilatory_type_sulfite_reductase_subunit_alpha_Desulfobacteraceae_bacterium:0.04882477526766682702)84:0.02465368995369227045)93:0.04667831491391238180)56:0.02434187086249560081)30:0.01565948629686065088)1:0.01569624401714139750,((Deltaproteobacteria_CAD29754_1_dissimilatory_sulfite_reductase_subunit_A_Desulfobacula_toluolica_Tol2:0.00331381577726872845,(Deltaproteobacteria_CCK78725_1_DsrA__sulfite_reductase_dissimilatory_type_subunit_alpha_Desulfobacula_toluolica_Tol2:0.00000100000050002909,Deltaproteobacteria_WP_014956081_1_MULTISPECIES__dissimilatory_type_sulfite_reductase_subunit_alpha_Desulfobacula:0.00000100000050002909)54:0.00000100000050002909)72:0.00000100000050002909,Deltaproteobacteria_AAQ05965_1_dissimilatory_sulfite_reductase_alpha_subunit_partial_Desulfobacula_phenolica:0.05263957684881842569)100:0.02493381928940372957)2:0.01154045268671937893)2:0.01413918761004391567,(Deltaproteobacteria_AB_1215_Bin_136_scaffold_51102_3:0.04172872761043275314,(Deltaproteobacteria_QBC66220_1_dissimilatory_sulfite_reductase_alpha_subunit_partial_uncultured_Desulfobacteraceae_bacterium:0.00749841603795230530,Deltaproteobacteria_ABD38967_1_dissimilatory_sulfite_reductase_alpha_subunit_partial_uncultured_Desulfohalobiaceae_bacterium:0.01982081637923390968)100:0.10359327042663581120)39:0.03358789834065777080)5:0.01401409073206411407,((Deltaproteobacteria_WP_080806903_1_dissimilatory_type_sulfite_reductase_subunit_alpha_Desulfamplus_magnetovallimortis:0.09079825337447389177,(Deltaproteobacteria_WP_084067366_1_dissimilatory_type_sulfite_reductase_subunit_alpha_Desulfobacterium_vacuolatum:0.00000100000050002909,Deltaproteobacteria_AAL57479_1_dissimilatory_sulfite_reductase_alpha_subunit_partial_Desulfobacterium_vacuolatum:0.00366155778236351617)100:0.04945465679932303793)78:0.05329888512939461032,((Deltaproteobacteria_AAL57437_1_dissimilatory_sulfite_reductase_alpha_subunit_partial_Desulfobacterium_autotrophicum:0.00000100000050002909,(Deltaproteobacteria_WP_015906028_1_dissimilatory_type_sulfite_reductase_subunit_alpha_Desulfobacterium_autotrophicum:0.00000100000050002909,Deltaproteobacteria_ACN17296_1_DsrA2_Desulfobacterium_autotrophicum_HRM2:0.00000100000050002909)90:0.00000100000050002909)88:0.00000100000050002909,Deltaproteobacteria_CAA75652_1_dissimilatory_sulfite_reductase_subunit_alpha_partial_Desulfobacterium_autotrophicum:0.00000100000050002909)100:0.08321526903211562409)38:0.03320607497420378917)84:0.09088348544288213371)84:0.08618080614851188204)9:0.01217316885232207040)9:0.01642467647128065950,(Deltaproteobacteria_Meg22_24_Bin_127_scaffold_3047_10:0.00000100000050002909,Deltaproteobacteria_Meg22_02_Bin_107_scaffold_70300_4:0.00000100000050002909)100:0.08870774890071851659)4:0.01697874037412025125)0:0.01787665704011105403,((Deltaproteobacteria_CBX29256_1_Sulfite_reductase_dissimilatory_type_subunit_alpha_uncultured_Desulfobacterium_sp:0.04888010353971666833,Deltaproteobacteria_RPH52180_1_dissimilatory_type_sulfite_reductase_subunit_alpha_Desulfobacteraceae_bacterium:0.04292831940414890135)98:0.06884674953674720099,(((Deltaproteobacteria_Meg22_02_Bin_86_scaffold_5294_8:0.00000100000050002909,Deltaproteobacteria_Meg19_1012_Bin_140_scaffold_233991_2:0.00000100000050002909)73:0.00000100000050002909,Deltaproteobacteria_Meg22_46_Bin_124_scaffold_155635_1:0.00000100000050002909)72:0.00168577324192955799,Deltaproteobacteria_Meg22_24_Bin_84_scaffold_30420_9:0.06921413801844782110)100:0.07169327141470945020)10:0.02014206641401908998)0:0.00000100000050002909,((((Deltaproteobacteria_ABZ01820_1_dissimilatory_sulfite_reductase_alpha_subunit_partial_uncultured_Desulfobacteraceae_bacterium:0.08240923434827059080,(Deltaproteobacteria_KPA08768_1_dissimilatory_bisulfite_reductase_alpha_subunit_Candidatus_Magnetomorum_sp_HK_1:0.08242216605760399606,Deltaproteobacteria_ETR70947_1_sulfite_reductase_dissimilatory_type_alpha_subunit_Candidatus_Magnetoglobus_multicellularis_str_Araruama:0.02240695528330280406)100:0.06027183262484854531)31:0.04425102536063496572,(Deltaproteobacteria_Meg22_1214_Bin_335_scaffold_76788_5:0.09622411354211006518,(((Deltaproteobacteria_WP_069857536_1_dissimilatory_type_sulfite_reductase_subunit_alpha_Desulfoplanes_formicivorans:0.00000100000050002909,Deltaproteobacteria_BAQ59232_1_dissimilatory_sulfite_reductase_alpha_subunit_partial_Desulfoplanes_formicivorans:0.13139601825329774720)100:0.02262226108726218821,Deltaproteobacteria_PIE69164_1_dissimilatory_type_sulfite_reductase_subunit_alpha_Deltaproteobacteria_bacterium:0.03834508613720531006)100:0.10037915637771333000,(((((Deltaproteobacteria_WP_015750705_1_dissimilatory_type_sulfite_reductase_subunit_alpha_Desulfohalobium_retbaense:0.00000100000050002909,Deltaproteobacteria_ACV67546_1_dissimilatory_sulfite_reductase_alpha_subunit_Desulfohalobium_retbaense_DSM_5692:0.00000100000050002909)95:0.00000100000050002909,Deltaproteobacteria_AAL57453_1_dissimilatory_sulfite_reductase_alpha_subunit_partial_Desulfohalobium_retbaense_DSM_5692:0.00374302794533454535)91:0.00402792354347165926,Deltaproteobacteria_AAQ05945_2_dissimilatory_sulfite_reductase_alpha_subunit_partial_Desulfohalobium_retbaense_DSM_5692:0.11600088534116084760)100:0.07389277310304716295,((Deltaproteobacteria_ABD46856_1_dissimilatory_sulfite_reductase_alpha_subunit_partial_Desulfohalobiaceae_bacterium_Benz:0.02072230147730049973,(Deltaproteobacteria_WP_027370030_1_dissimilatory_type_sulfite_reductase_subunit_alpha_Desulfovermiculus_halophilus:0.05087399065034243356,Deltaproteobacteria_ABD46858_1_dissimilatory_sulfite_reductase_alpha_subunit_partial_Desulfohalobium_utahense:0.01826523314863890551)52:0.00713647931192784492)94:0.06152343403091999063,((Deltaproteobacteria_QBC66211_1_dissimilatory_sulfite_reductase_alpha_subunit_partial_uncultured_Desulfohalobiaceae_bacterium:0.01648228384740853605,Deltaproteobacteria_QBC66210_1_dissimilatory_sulfite_reductase_alpha_subunit_partial_uncultured_Desulfohalobiaceae_bacterium:0.00545160786415257222)94:0.01065639985291180931,Deltaproteobacteria_QBC66209_1_dissimilatory_sulfite_reductase_alpha_subunit_partial_uncultured_Desulfohalobiaceae_bacterium:0.00564334928977588187)100:0.16121174510241309541)85:0.06697667698034769079)75:0.04176283449263178821,((((Deltaproteobacteria_AGG68277_1_dissimilatory_sulfite_reductase_subunit_A_partial_uncultured_Desulfomicrobium_sp:0.00650162572067863789,Deltaproteobacteria_ABE73459_2_dissimilatory_sulfite_reductase_alpha_subunit_partial_Desulfomicrobium_thermophilum:0.00000100000050002909)99:0.03139225276206254051,((((Deltaproteobacteria_AAM03445_1_dissimilatory_bi_sulfite_reductase_alpha_subunit_partial_uncultured_delta_proteobacterium:0.01143157536844729635,Deltaproteobacteria_AAM03447_1_dissimilatory_bi_sulfite_reductase_alpha_subunit_partial_uncultured_delta_proteobacterium:0.00000100000050002909)37:0.00000100000050002909,Deltaproteobacteria_AAM03449_2_dissimilatory_bi_sulfite_reductase_alpha_subunit_partial_Desulfomicrobium_orale:0.00000100000050002909)53:0.00000100000050002909,(Deltaproteobacteria_WP_066605433_1_dissimilatory_type_sulfite_reductase_subunit_alpha_Desulfomicrobium_orale:0.00000100000050002909,Deltaproteobacteria_AMD92943_1_sulfite_reductase_dissimilatory_type_subunit_alpha_Desulfomicrobium_orale_DSM_12838:0.00000100000050002909)100:0.00000100000050002909)99:0.01577768366710979170,(((((Deltaproteobacteria_CAM35457_1_dissimilatory_sulfate_reductase_A_partial_Desulfomicrobium_aestuarii:0.02852424727995308065,(((Deltaproteobacteria_CAM35459_1_dissimilatory_sulfate_reductase_A_partial_Desulfomicrobium_salsuginis:0.01838731954786549869,Deltaproteobacteria_CAM35461_1_dissimilatory_sulfate_reductase_A_partial_Desulfomicrobium_salsuginis:0.03358949075281163904)71:0.00000100000050002909,Deltaproteobacteria_BAB55555_1_sulfite_reductase_alpha_subunit_partial_Desulfomicrobium_escambiense:0.00000100000050002909)74:0.00000100000050002909,Deltaproteobacteria_WP_028578005_1_dissimilatory_type_sulfite_reductase_subunit_alpha_Desulfomicrobium_escambiense:0.00000100000050002909)92:0.01176643912256552550)26:0.00351371826913940942,(((Deltaproteobacteria_WP_012805491_1_dissimilatory_type_sulfite_reductase_subunit_alpha_Desulfomicrobium_baculatum:0.00000100000050002909,Deltaproteobacteria_ACU88406_1_sulfite_reductase_dissimilatory_type_alpha_subunit_Desulfomicrobium_baculatum_DSM_4028:0.00000100000050002909)96:0.00000100000050002909,Deltaproteobacteria_BAB55553_1_sulfite_reductase_alpha_subunit_partial_Desulfomicrobium_baculatum_DSM_4028:0.00000100000050002909)94:0.00947931303401246261,((((Deltaproteobacteria_BAB55557_1_sulfite_reductase_alpha_subunit_partial_Desulfomicrobium_norvegicum:0.00000100000050002909,(Deltaproteobacteria_pdb_2XSJ_D_Chain_D_Sulfite_Reductase_Alpha_Subunit:0.00000100000050002909,Deltaproteobacteria_pdb_2XSJ_A_Chain_A_Sulfite_Reductase_Alpha_Subunit:0.00000100000050002909)97:0.00000100000050002909)71:0.01006342272629150852,Deltaproteobacteria_AAQ05949_1_dissimilatory_sulfite_reductase_alpha_subunit_partial_Desulfomicrobium_baculatum_DSM_4028:0.00000100000050002909)41:0.00000100000050002909,Deltaproteobacteria_WP_092194128_1_dissimilatory_type_sulfite_reductase_subunit_alpha_Desulfomicrobium_norvegicum:0.00000100000050002909)28:0.00000100000050002909,(Deltaproteobacteria_AGV28087_1_dissimilatory_sulfite_reductase_subunit_partial_uncultured_Desulfomicrobium_sp:0.00587308060072926942,(((Deltaproteobacteria_AAL57483_1_dissimilatory_sulfite_reductase_alpha_subunit_partial_Desulfomicrobium_apsheronum:0.00000100000050002909,(Deltaproteobacteria_AAQ05947_1_dissimilatory_sulfite_reductase_alpha_subunit_partial_Desulfomicrobium_apsheronum:0.00000100000050002909,Deltaproteobacteria_AAL57450_1_dissimilatory_sulfite_reductase_alpha_subunit_partial_Desulfomicrobium_apsheronum:0.00000100000050002909)20:0.00000100000050002909)65:0.00000100000050002909,(Deltaproteobacteria_BAB55551_1_sulfite_reductase_alpha_subunit_partial_Desulfomicrobium_apsheronum:0.00000100000050002909,Deltaproteobacteria_BAB55559_1_sulfite_reductase_alpha_subunit_partial_Desulfomicrobium_macestii:0.00000100000050002909)39:0.00000100000050002909)64:0.00000100000050002909,Deltaproteobacteria_WP_092377260_1_dissimilatory_type_sulfite_reductase_subunit_alpha_Desulfomicrobium_apsheronum:0.00000100000050002909)64:0.00331882438986724716)31:0.00000100000050002909)80:0.00449656750679304322)46:0.00800668330278399808)49:0.00818053959638803327,Deltaproteobacteria_AGG68274_1_dissimilatory_sulfite_reductase_subunit_A_partial_uncultured_Desulfomicrobium_sp:0.00000100000050002909)41:0.00415031155348481381,Deltaproteobacteria_PKN41590_1_dissimilatory_type_sulfite_reductase_subunit_alpha_Deltaproteobacteria_bacterium_HGW_Deltaproteobacteria_18:0.00994703487413560461)64:0.01228563259383484707,(Deltaproteobacteria_AAK48738_1_dissimilatory_sulfite_reductase_alpha_subunit_partial_uncultured_phenanthrene_mineralizing_bacterium:0.26596167973555639996,(Deltaproteobacteria_BAF95896_1_dissimilatory_sulfite_reductase_alpha_subunit_partial_Desulfomicrobium_sp_MSL92:0.00560932800583120467,(Deltaproteobacteria_BAF95897_1_dissimilatory_sulfite_reductase_alpha_subunit_partial_Desulfomicrobium_sp_MSL93:0.00000100000050002909,Deltaproteobacteria_BAF95894_1_dissimilatory_sulfite_reductase_alpha_subunit_partial_Desulfomicrobium_sp_MSL65:0.00560225258928182673)51:0.00000100000050002909)98:0.04068845445058766330)45:0.03178053557548841251)46:0.02024460177024303698)97:0.08610170086997755157)96:0.06470448548296078850,(((((Deltaproteobacteria_AAK83199_1_dissimilatory_sulfite_reductase_alpha_subunit_partial_Desulfovibrio_desulfuricans:0.17588636837409987734,(Deltaproteobacteria_WP_027177465_1_dissimilatory_type_sulfite_reductase_subunit_alpha_Desulfovibrio_bastinii:0.04122294873401068094,((Deltaproteobacteria_WP_092162590_1_dissimilatory_type_sulfite_reductase_subunit_alpha_Desulfovibrio_ferrireducens:0.02491547428227980365,(Deltaproteobacteria_WP_085101628_1_dissimilatory_type_sulfite_reductase_subunit_alpha_Desulfovibrio_gilichinskyi:0.01494522756125303727,Deltaproteobacteria_WP_031482941_1_dissimilatory_type_sulfite_reductase_subunit_alpha_Desulfovibrio_frigidus:0.04514921753548349626)46:0.01174139869811361737)88:0.03364943296112528348,((Deltaproteobacteria_ACS78853_1_sulfite_reductase_dissimilatory_type_alpha_subunit_Desulfovibrio_salexigens_DSM_2638:0.00000100000050002909,Deltaproteobacteria_WP_015850672_1_dissimilatory_type_sulfite_reductase_subunit_alpha_Desulfovibrio_salexigens:0.00000100000050002909)100:0.04204665518422799619,(Deltaproteobacteria_WP_027721274_1_dissimilatory_type_sulfite_reductase_subunit_alpha_Desulfovibrio_zosterae:0.00987548788849340782,(Deltaproteobacteria_CCO22408_1_Sulfite_reductase_dissimilatory_type_subunit_alpha_Desulfovibrio_hydrothermalis_AM13_=_DSM_14728:0.00000100000050002909,Deltaproteobacteria_WP_015335018_1_dissimilatory_type_sulfite_reductase_subunit_alpha_Desulfovibrio_hydrothermalis:0.00000100000050002909)100:0.02008004953700415554)47:0.00644866369072677643)64:0.02180449505525781928)97:0.06327301246343200458)100:0.09266628765258079492)40:0.03768766636161217931,(Deltaproteobacteria_WP_027176027_1_dissimilatory_type_sulfite_reductase_subunit_alpha_Desulfovibrio_aminophilus:0.08351833893149133992,(Deltaproteobacteria_PKN07730_1_dissimilatory_type_sulfite_reductase_subunit_alpha_Deltaproteobacteria_bacterium_HGW_Deltaproteobacteria_8:0.04966070966714249829,(Deltaproteobacteria_WP_089271961_1_dissimilatory_type_sulfite_reductase_subunit_alpha_Desulfovibrio_mexicanus:0.02060618722691589036,(Deltaproteobacteria_AII99380_1_dissimilatory_sulfite_reductase_subunit_A_partial_Desulfovibrio_sp_C1:0.04253080163397011948,Deltaproteobacteria_AAU94354_1_sulfite_reductase_partial_uncultured_Desulfovibrio_sp:0.07006933154195660318)69:0.01442184588487934599)84:0.03417450202736459913)100:0.09487384500627712991)89:0.05962629921426147034)7:0.00000100000050002909,(((Deltaproteobacteria_AAK71941_1_dissimilatory_sulfite_reductase_alpha_subunit_partial_Desulfovibrio_sp_CME3:0.04313939936509425532,(Deltaproteobacteria_BAB55573_1_sulfite_reductase_alpha_subunit_partial_Desulfovibrio_longus:0.00000100000050002909,Deltaproteobacteria_WP_022663475_1_dissimilatory_type_sulfite_reductase_subunit_alpha_Desulfovibrio_longus:0.00000100000050002909)100:0.02707719546646644021)77:0.02504798312985672543,Deltaproteobacteria_WP_078717112_1_dissimilatory_type_sulfite_reductase_subunit_alpha_Desulfovibrio_gracilis:0.02836753541164804826)99:0.06470198062875537337,((Deltaproteobacteria_BAF95895_1_dissimilatory_sulfite_reductase_alpha_subunit_partial_Pseudodesulfovibrio_portus:0.00698209652117135881,(((Deltaproteobacteria_WP_097011418_1_dissimilatory_type_sulfite_reductase_subunit_alpha_Pseudodesulfovibrio_profundus:0.05360382897970160376,(Deltaproteobacteria_CCH49860_1_Sulfite_reductase_dissimilatory_type_subunit_alpha_Pseudodesulfovibrio_piezophilus_C1TLV30:0.00000100000050002909,Deltaproteobacteria_WP_015415903_1_dissimilatory_type_sulfite_reductase_subunit_alpha_Pseudodesulfovibrio_piezophilus:0.00000100000050002909)100:0.02658346585882605251)94:0.04994275304278149308,(Deltaproteobacteria_AAL99082_1_dissimilatory_sulfite_reductase_alpha_subunit_partial_Pseudodesulfovibrio_aespoeensis:0.01007499584316099393,(Deltaproteobacteria_ADU63979_1_sulfite_reductase_dissimilatory_type_alpha_subunit_Pseudodesulfovibrio_aespoeensis_Aspo_2:0.00000100000050002909,Deltaproteobacteria_WP_013515881_1_dissimilatory_type_sulfite_reductase_subunit_alpha_Pseudodesulfovibrio_aespoeensis:0.00000100000050002909)100:0.00425754512157023278)94:0.04032996180264534353)100:0.08060163548899931807,((((Deltaproteobacteria_AFV33327_1_dissimilatory_sulfite_reductase_alpha_subunit_partial_Desulfovibrio_sp_MCM_B_508:0.01362741659242294040,Deltaproteobacteria_WP_014323438_1_dissimilatory_type_sulfite_reductase_subunit_alpha_Desulfovibrio_desulfuricans:0.00987858018582997779)89:0.03623545638457052742,Deltaproteobacteria_WP_071545910_1_dissimilatory_type_sulfite_reductase_subunit_alpha_Pseudodesulfovibrio_hydrargyri:0.01664650208815365504)77:0.02740993319704192882,(Deltaproteobacteria_TDT82054_1_dissimilatory_sulfite_reductase_alpha_subunit_Pseudodesulfovibrio_indicus:0.00000100000050002909,(Deltaproteobacteria_AMK12842_1_sulfite_reductase_dissimilatory_type_subunit_alpha_Pseudodesulfovibrio_indicus:0.00000100000050002909,Deltaproteobacteria_WP_066806825_1_dissimilatory_type_sulfite_reductase_subunit_alpha_Pseudodesulfovibrio_indicus:0.00000100000050002909)34:0.00000100000050002909)98:0.01115624642454142966)27:0.01278056733917925548,(Deltaproteobacteria_RWU04530_1_dissimilatory_type_sulfite_reductase_subunit_alpha_Pseudodesulfovibrio_sp_S3:0.00000100000050002909,Deltaproteobacteria_WP_128328130_1_dissimilatory_type_sulfite_reductase_subunit_alpha_Pseudodesulfovibrio_sp_S3:0.00000100000050002909)100:0.04589564010693732155)37:0.01153768652606467805)57:0.02389187850627550597)96:0.06550233076979385116,((Deltaproteobacteria_WP_147818754_1_dissimilatory_type_sulfite_reductase_subunit_alpha_Desulfovibrio_sp_IOR2:0.04727372010015378628,(Deltaproteobacteria_WP_151151053_1_dissimilatory_type_sulfite_reductase_subunit_alpha_Desulfovibrio_senegalensis:0.00000100000050002909,Deltaproteobacteria_KAB1441310_1_dissimilatory_type_sulfite_reductase_subunit_alpha_Desulfovibrio_senegalensis:0.00000100000050002909)100:0.02642335011231344150)84:0.04130322013502452094,(((Deltaproteobacteria_AAQ05951_1_dissimilatory_sulfite_reductase_alpha_subunit_partial_Desulfovibrio_halophilus:0.03687044340260663827,Deltaproteobacteria_AAV35108_1_dissimilatory_bisulfite_reductase_alpha_subunit_partial_Desulfovibrio_oxyclinae:0.02022205062014744564)60:0.00454347417228963182,Deltaproteobacteria_WP_018125045_1_dissimilatory_type_sulfite_reductase_subunit_alpha_Desulfovibrio_oxyclinae:0.00000100000050002909)83:0.01953027618911290508,Deltaproteobacteria_WP_054649908_1_dissimilatory_type_sulfite_reductase_subunit_alpha_Desulfovibrio_brasiliensis:0.02327264123749199151)100:0.06090531761568876434)93:0.04858746627890121045)94:0.05831775574376540927)54:0.05448133186463002126)34:0.03340963049220316283,((((Deltaproteobacteria_WP_078685602_1_dissimilatory_type_sulfite_reductase_subunit_alpha_Desulfovibrio_bizertensis:0.07200594587578805494,(Deltaproteobacteria_WP_028587576_1_dissimilatory_type_sulfite_reductase_subunit_alpha_Desulfocurvus_vexinensis:0.06357654215554464638,Deltaproteobacteria_WP_126380810_1_dissimilatory_type_sulfite_reductase_subunit_alpha_Desulfovibrio_ferrophilus:0.08137224967158088185)92:0.04061697170889656816)98:0.07611920996196876177,((((Deltaproteobacteria_WP_014259499_1_dissimilatory_type_sulfite_reductase_subunit_alpha_Desulfocurvibacter_africanus:0.00000100000050002909,(Deltaproteobacteria_AAG21986_1_dissimilatory_sulfite_reductase_alpha_subunit_partial_Desulfocurvibacter_africanus:0.04520032456485877786,Deltaproteobacteria_WP_027366872_1_dissimilatory_type_sulfite_reductase_subunit_alpha_Desulfocurvibacter_africanus:0.00000100000050002909)44:0.00331814121825484533)51:0.00469206080085591681,(Deltaproteobacteria_EMG35959_1_dissimilatory_sulfite_reductase_alpha_subunit_Desulfocurvibacter_africanus_PCS:0.00000100000050002909,Deltaproteobacteria_WP_005989467_1_dissimilatory_type_sulfite_reductase_subunit_alpha_Desulfocurvibacter_africanus:0.00000100000050002909)100:0.01185991798674241281)100:0.23916649747002136084,(((Deltaproteobacteria_EPR37655_1_sulfite_reductase_dissimilatory_type_alpha_subunit_Desulfovibrio_sp_X2:0.00000100000050002909,Deltaproteobacteria_WP_020881603_1_dissimilatory_type_sulfite_reductase_subunit_alpha_Desulfovibrio_sp_X2:0.00000100000050002909)100:0.08425614564749857316,((Deltaproteobacteria_WP_020887033_1_dissimilatory_type_sulfite_reductase_subunit_alpha_Desulfohalovibrio_alkalitolerans:0.00000100000050002909,Deltaproteobacteria_EPR32898_1_sulfite_reductase_dissimilatory_type_alpha_subunit_Desulfovibrio_alkalitolerans_DSM_16529:0.00000100000050002909)100:0.00797126177432307126,Deltaproteobacteria_AAW83205_1_dissimilatory_sulfite_reductase_alpha_subunit_partial_Desulfohalovibrio_alkalitolerans:0.02642210337405035206)100:0.05598620757421819000)100:0.12043313751358103447,Deltaproteobacteria_WP_029895949_1_dissimilatory_type_sulfite_reductase_subunit_alpha_Desulfohalovibrio_reitneri:0.09140916827604429751)93:0.03314218202723741985)83:0.06237871050310719867,(((((((Deltaproteobacteria_EGW45803_1_sulfite_reductase_dissimilatory_type_subunit_alpha_Bilophila_sp_4_1_30:0.00000100000050002909,(Deltaproteobacteria_AAK31309_2_dissimilatory_sulfite_reductase_A_Bilophila_wadsworthia:0.00000100000050002909,Deltaproteobacteria_WP_005027914_1_MULTISPECIES__dissimilatory_type_sulfite_reductase_subunit_alpha_Bilophila:0.00000100000050002909)19:0.00000100000050002909)21:0.00000100000050002909,Deltaproteobacteria_EFV44050_1_sulfite_reductase_dissimilatory_type_subunit_alpha_Bilophila_wadsworthia_3_1_6:0.00000100000050002909)100:0.06507640937218188426,(Deltaproteobacteria_WP_087351731_1_dissimilatory_type_sulfite_reductase_subunit_alpha_Desulfovibrio_sp_An276:0.15127314829591670398,(((Deltaproteobacteria_WP_096399610_1_dissimilatory_type_sulfite_reductase_subunit_alpha_Candidatus_Desulfovibrio_trichonymphae:0.00000100000050002909,Deltaproteobacteria_BAV92092_1_dissimilatory_sulfite_reductase_subunit_alpha_Candidatus_Desulfovibrio_trichonymphae:0.00000100000050002909)100:0.06332293577814616936,(((Deltaproteobacteria_BAB55561_1_sulfite_reductase_alpha_subunit_partial_Desulfovibrio_piger_ATCC_29098:0.00719736684508826951,(Deltaproteobacteria_AAL57441_1_dissimilatory_sulfite_reductase_alpha_subunit_partial_Desulfovibrio_piger_ATCC_29098:0.00000100000050002909,Deltaproteobacteria_AAQ05953_1_dissimilatory_sulfite_reductase_alpha_subunit_partial_Desulfovibrio_piger_ATCC_29098:0.00000100000050002909)84:0.00000100000050002909)64:0.00719766121940724601,Deltaproteobacteria_WP_072335941_1_dissimilatory_type_sulfite_reductase_subunit_alpha_Desulfovibrio_piger:0.00000100000050002909)13:0.00073164475941434168,Deltaproteobacteria_WP_072335953_1_dissimilatory_type_sulfite_reductase_subunit_alpha_Desulfovibrio_piger:0.00582315593773268577)100:0.05744404733036952843)17:0.01575713414082936803,((((Deltaproteobacteria_EGW50572_1_sulfite_reductase_dissimilatory_type_subunit_alpha_Desulfovibrio_sp_6_1_46AFAA:0.00000100000050002909,Deltaproteobacteria_EFL86824_1_sulfite_reductase_dissimilatory_type_subunit_alpha_Desulfovibrio_sp_3_1_syn3:0.00000100000050002909)22:0.00000100000050002909,(Deltaproteobacteria_WP_008682717_1_MULTISPECIES__dissimilatory_type_sulfite_reductase_subunit_alpha_Desulfovibrio:0.00000100000050002909,Deltaproteobacteria_AMD91198_1_sulfite_reductase_dissimilatory_type_subunit_alpha_Desulfovibrio_fairfieldensis:0.00000100000050002909)17:0.00000100000050002909)100:0.06552389257038115922,(Deltaproteobacteria_RRD86892_1_dissimilatory_type_sulfite_reductase_subunit_alpha_Desulfovibrio_sp_OH1186_COT_070:0.00000100000050002909,(Deltaproteobacteria_WP_124792647_1_MULTISPECIES__dissimilatory_type_sulfite_reductase_subunit_alpha_unclassified_Desulfovibrio:0.00000100000050002909,Deltaproteobacteria_RRD70414_1_dissimilatory_type_sulfite_reductase_subunit_alpha_Desulfovibrio_sp_OH1209_COT_279:0.00000100000050002909)33:0.00000100000050002909)100:0.03783743104331146329)17:0.00531407905254197704,(((Deltaproteobacteria_TBH80713_1_dissimilatory_type_sulfite_reductase_subunit_alpha_Desulfovibrio_legallii:0.00000100000050002909,(Deltaproteobacteria_WP_118229305_1_MULTISPECIES__dissimilatory_type_sulfite_reductase_subunit_alpha_Desulfovibrio:0.00000100000050002909,(Deltaproteobacteria_WP_092154927_1_dissimilatory_type_sulfite_reductase_subunit_alpha_Desulfovibrio_legallii:0.00000100000050002909,Deltaproteobacteria_RHH24823_1_dissimilatory_type_sulfite_reductase_subunit_alpha_Desulfovibrio_sp_AM18_2:0.00000100000050002909)24:0.00000100000050002909)23:0.00000100000050002909)99:0.02899091307956850119,((Deltaproteobacteria_WP_136398628_1_dissimilatory_type_sulfite_reductase_subunit_alpha_Desulfovibrio_desulfuricans:0.00000100000050002909,Deltaproteobacteria_QCC84378_1_dissimilatory_type_sulfite_reductase_subunit_alpha_Desulfovibrio_desulfuricans:0.00000100000050002909)93:0.00330468135393114770,(((Deltaproteobacteria_ABF83984_1_sulfite_reductase_alpha_Desulfovibrio_desulfuricans:0.00655547170714954660,(Deltaproteobacteria_AAK30045_1_dissimilatory_sulfite_reductase_alpha_subunit_partial_Desulfovibrio_desulfuricans:0.00000100000050002909,Deltaproteobacteria_WP_022658935_1_dissimilatory_type_sulfite_reductase_subunit_alpha_Desulfovibrio_desulfuricans:0.00000100000050002909)52:0.00000100000050002909)65:0.00327225426473803970,Deltaproteobacteria_AII99386_1_dissimilatory_sulfite_reductase_subunit_A_partial_Desulfovibrio_sp_wp6:0.00000100000050002909)68:0.00327558992506949169,(Deltaproteobacteria_WP_022659195_1_dissimilatory_type_sulfite_reductase_subunit_alpha_Desulfovibrio_desulfuricans:0.00000100000050002909,Deltaproteobacteria_AAZ04355_1_dissimilatory_sulfite_reductase_alpha_subunit_partial_Desulfovibrio_desulfuricans:0.00721860859699375614)68:0.00653695733568345361)40:0.00328288551007284391)60:0.01046677883228904100)25:0.00409721084321677982,((Deltaproteobacteria_BAB55571_1_sulfite_reductase_alpha_subunit_partial_Desulfovibrio_intestinalis:0.00356627945663538391,((Deltaproteobacteria_AAL57439_1_dissimilatory_sulfite_reductase_alpha_subunit_partial_Desulfovibrio_intestinalis:0.01079817909318569330,(Deltaproteobacteria_AAB66716_1_dissimilatory_sulfite_reductase_alpha_subunit_partial_Desulfovibrio_simplex:0.00000100000050002909,Deltaproteobacteria_BAB55575_1_sulfite_reductase_alpha_subunit_partial_Desulfovibrio_simplex:0.00000100000050002909)97:0.01432868294791985776)61:0.01075062581946819446,Deltaproteobacteria_BAB55563_1_sulfite_reductase_alpha_subunit_partial_Desulfocurvibacter_africanus_subsp_africanus_DSM_2603:0.00000100000050002909)24:0.00356881405920031697)60:0.01024743118101661445,(Deltaproteobacteria_CAC09930_1_sulfite_reductase_Desulfovibrio_desulfuricans:0.00649087703428132077,(Deltaproteobacteria_WP_015939295_1_MULTISPECIES__dissimilatory_type_sulfite_reductase_subunit_alpha_Desulfovibrio:0.00000100000050002909,((Deltaproteobacteria_ATD82547_1_dissimilatory_type_sulfite_reductase_subunit_alpha_Desulfovibrio_sp_G11:0.00000100000050002909,Deltaproteobacteria_WP_012624553_1_MULTISPECIES__dissimilatory_type_sulfite_reductase_subunit_alpha_Desulfovibrio:0.00000100000050002909)23:0.00000100000050002909,Deltaproteobacteria_ATD81593_1_dissimilatory_type_sulfite_reductase_subunit_alpha_Desulfovibrio_sp_G11:0.00000100000050002909)9:0.00000100000050002909)52:0.00000100000050002909)96:0.01326483732032560786)71:0.01055427465737688621)24:0.01197431198633173467)23:0.01768984551689188611)89:0.05146126341771343343)63:0.03649757356173165268)67:0.04059980175688681497,Deltaproteobacteria_WP_077071913_1_dissimilatory_type_sulfite_reductase_subunit_alpha_Mailhella_massiliensis:0.10517997300918564829)55:0.04604403086743007883,Deltaproteobacteria_PWL59256_1_dissimilatory_type_sulfite_reductase_subunit_alpha_Desulfovibrionaceae_bacterium:0.09106327969381056153)72:0.03233928227903059421,((((Deltaproteobacteria_WP_011366644_1_dissimilatory_type_sulfite_reductase_subunit_alpha_Desulfovibrio_alaskensis:0.00000100000050002909,Deltaproteobacteria_ABB37327_1_sulfite_reductase_dissimilatory_type_alpha_subunit_Desulfovibrio_alaskensis_G20:0.00000100000050002909)100:0.11830236437657583315,((((Deltaproteobacteria_WP_020000876_1_MULTISPECIES__dissimilatory_type_sulfite_reductase_subunit_alpha_Desulfovibrionaceae:0.00000100000050002909,Deltaproteobacteria_CAB92397_1_dissimilatory_sulfite_reductase_subunit_A_partial_Halodesulfovibrio_aestuarii:0.00000100000050002909)49:0.00000100000050002909,Deltaproteobacteria_ACN54205_1_dissimilatory_sulfite_reductase_alpha_subunit_partial_Halodesulfovibrio_aestuarii_DSM_10141:0.00360646215868260260)95:0.00981536392222495842,((Deltaproteobacteria_AAK48723_1_dissimilatory_sulfite_reductase_alpha_subunit_partial_Desulfovibrio_sp_TBP_1:0.24403559011731834616,Deltaproteobacteria_AII99382_1_dissimilatory_sulfite_reductase_subunit_A_partial_Desulfovibrio_sp_SR22:0.02949042585486551238)10:0.00000100000050002909,(Deltaproteobacteria_WP_066854251_1_dissimilatory_type_sulfite_reductase_subunit_alpha_Halodesulfovibrio_spirochaetisodalis:0.00659862542467349114,(Deltaproteobacteria_BAE44975_1_dissimilatory_sulfite_reductase_subunit_A_partial_Halodesulfovibrio_marinisediminis_DSM_17456:0.00375709000198706268,Deltaproteobacteria_WP_074216056_1_dissimilatory_type_sulfite_reductase_subunit_alpha_Halodesulfovibrio_marinisediminis:0.00000100000050002909)71:0.00335446379489981591)42:0.00331663207380575699)32:0.00329922456847458112)55:0.01026761334554605713,(Deltaproteobacteria_ACN54201_1_dissimilatory_sulfite_reductase_alpha_subunit_partial_Halodesulfovibrio_oceani_subsp_oceani:0.01429927574016532678,Deltaproteobacteria_ACN54203_1_dissimilatory_sulfite_reductase_alpha_subunit_partial_Halodesulfovibrio_oceani_subsp_galateae:0.01494068947610028945)61:0.00827906891192137055)100:0.12096288237123381526)71:0.04504641197300075089,(((Deltaproteobacteria_ABM29548_1_dissimilatory_sulfite_reductase_alpha_subunit_Desulfovibrio_vulgaris_DP4:0.00000100000050002909,Deltaproteobacteria_YP_009626_1_dissimilatory_sulfite_reductase_subunit_alpha_Desulfovibrio_vulgaris_str_Hildenborough:0.00000100000050002909)2:0.00000100000050002909,((Deltaproteobacteria_pdb_2V4J_A_Chain_A_Sulfite_Reductase_Dissimilatory_type_Subunit_Alpha:0.00000100000050002909,Deltaproteobacteria_ADP85535_1_sulfite_reductase_dissimilatory_type_alpha_subunit_Desulfovibrio_vulgaris_RCH1:0.00000100000050002909)14:0.00000100000050002909,(((Deltaproteobacteria_pdb_2V4J_D_Chain_D_Sulfite_Reductase_Dissimilatory_type_Subunit_Alpha:0.00000100000050002909,Deltaproteobacteria_AAS94885_1_dissimilatory_sulfite_reductase_alpha_subunit_Desulfovibrio_vulgaris_str_Hildenborough:0.00000100000050002909)9:0.00000100000050002909,Deltaproteobacteria_AAA70107_1_dissimilatory_sulfite_reductase_alpha_Desulfovibrio_vulgaris_str_Hildenborough:0.00000100000050002909)1:0.00000100000050002909,Deltaproteobacteria_WP_010937709_1_MULTISPECIES__dissimilatory_type_sulfite_reductase_subunit_alpha_Desulfovibrio:0.00000100000050002909)0:0.00000100000050002909)0:0.00000100000050002909)78:0.00000100000050002909,Deltaproteobacteria_ABH06951_1_dissimilatory_sulfite_reductase_subunit_A_partial_Desulfovibrio_vulgaris:0.00000100000050002909)100:0.06264601509847331218)17:0.01908169307445267346,((((((Deltaproteobacteria_BAB55579_1_sulfite_reductase_alpha_subunit_partial_Desulfovibrio_oxamicus:0.00000100000050002909,Deltaproteobacteria_AII99389_1_dissimilatory_sulfite_reductase_subunit_A_partial_Desulfovibrio_sp_wp13:0.00000100000050002909)67:0.00000100000050002909,((((Deltaproteobacteria_RXF77142_1_dissimilatory_type_sulfite_reductase_subunit_alpha_Desulfovibrio_sp_DS_1:0.00000100000050002909,Deltaproteobacteria_WP_012612681_1_dissimilatory_type_sulfite_reductase_subunit_alpha_Desulfovibrio_vulgaris:0.00000100000050002909)38:0.00000100000050002909,Deltaproteobacteria_ACL08501_1_sulfite_reductase_dissimilatory_type_alpha_subunit_Desulfovibrio_vulgaris_str_Miyazaki_F:0.00000100000050002909)43:0.00000100000050002909,Deltaproteobacteria_ABX51939_1_desulfoviridin_alpha_subunit_Desulfovibrio_vulgaris_str_Miyazaki_F:0.00325515817960456968)56:0.00000100000050002909,(Deltaproteobacteria_AII99390_1_dissimilatory_sulfite_reductase_subunit_A_partial_Desulfovibrio_sp_wpp1:0.00361480620117151513,Deltaproteobacteria_AAC24105_2_dissimilatory_sulfite_reductase_alpha_subunit_partial_Desulfovibrio_sp_PT_2:0.04190412438004246370)49:0.00000100000050002909)55:0.00328634999008177052)95:0.02014388272197075933,(Deltaproteobacteria_WP_007524225_1_dissimilatory_type_sulfite_reductase_subunit_alpha_Desulfovibrio_sp_A2:0.00000100000050002909,Deltaproteobacteria_EGY25887_1_sulfite_reductase_dissimilatory_type_alpha_subunit_Desulfovibrio_sp_A2:0.00000100000050002909)77:0.00325851718834145295)15:0.00000100000050002909,(Deltaproteobacteria_WP_116307957_1_dissimilatory_type_sulfite_reductase_subunit_alpha_Desulfovibrio_sp_HK_II:0.00000100000050002909,Deltaproteobacteria_GBO97880_1_dissimilatory_sulfite_reductase_alpha_subunit_Desulfovibrio_sp_HK_II:0.00000100000050002909)55:0.00000100000050002909)37:0.00332412411578136098,(Deltaproteobacteria_WP_035066851_1_dissimilatory_type_sulfite_reductase_subunit_alpha_Desulfovibrio_termitidis:0.00000100000050002909,(Deltaproteobacteria_AAL57443_1_dissimilatory_sulfite_reductase_alpha_subunit_partial_Desulfovibrio_termitidis_HI1:0.00000100000050002909,Deltaproteobacteria_BAB55577_1_sulfite_reductase_alpha_subunit_partial_Desulfovibrio_termitidis_HI1:0.00000100000050002909)96:0.00000100000050002909)81:0.00318167952031734149)99:0.05848056930437205841,((((Deltaproteobacteria_pdb_3OR2_D_Chain_D_Crystal_Structure_Of_Dissimilatory_Sulfite_Reductase_Ii_Dsrii:0.00000100000050002909,((Deltaproteobacteria_pdb_3OR1_D_Chain_D_Crystal_Structure_Of_Dissimilatory_Sulfite_Reductase_I_Dsri:0.00000100000050002909,(Deltaproteobacteria_pdb_3OR1_A_Chain_A_Crystal_Structure_Of_Dissimilatory_Sulfite_Reductase_I_Dsri:0.00000100000050002909,(Deltaproteobacteria_AGW12595_1_Dissimilatory_Sulfite_Reductase_I_chain_A_Desulfovibrio_gigas_DSM_1382_=_ATCC_19364:0.00000100000050002909,Deltaproteobacteria_pdb_3OR2_A_Chain_A_Crystal_Structure_Of_Dissimilatory_Sulfite_Reductase_Ii_Dsrii:0.00000100000050002909)2:0.00000100000050002909)4:0.00000100000050002909)15:0.00000100000050002909,Deltaproteobacteria_WP_021759262_1_dissimilatory_type_sulfite_reductase_subunit_alpha_Desulfovibrio_gigas:0.00000100000050002909)0:0.00000100000050002909)100:0.17004138065830975979,Deltaproteobacteria_SBV90395_1_Sulfite_reductase_dissimilatory_type_subunit_alpha_uncultured_delta_proteobacterium:0.07970922302196571663)11:0.03527636523593096624,Deltaproteobacteria_WP_072697798_1_dissimilatory_type_sulfite_reductase_subunit_alpha_Desulfovibrio_litoralis:0.12601334141554401680)4:0.01367326907548339389,(Deltaproteobacteria_BAB55567_1_sulfite_reductase_alpha_subunit_partial_Desulfovibrio_cuneatus:0.00000100000050002909,Deltaproteobacteria_WP_027187653_1_dissimilatory_type_sulfite_reductase_subunit_alpha_Desulfovibrio_cuneatus:0.00000100000050002909)100:0.08873435966621709414)13:0.04024894685835756630)10:0.02566115419833562075)12:0.03505868048031339501)15:0.03811365381667224800,(((Deltaproteobacteria_WP_144234054_1_dissimilatory_type_sulfite_reductase_subunit_alpha_Desulfovibrio_marinus:0.00000100000050002909,Deltaproteobacteria_TVM35725_1_dissimilatory_type_sulfite_reductase_subunit_alpha_Desulfovibrio_marinus:0.00000100000050002909)100:0.03356878199211901781,(Deltaproteobacteria_WP_144304039_1_dissimilatory_type_sulfite_reductase_subunit_alpha_Desulfovibrio_indonesiensis:0.00000100000050002909,Deltaproteobacteria_TVM15522_1_dissimilatory_type_sulfite_reductase_subunit_alpha_Desulfovibrio_indonesiensis:0.00000100000050002909)100:0.03149386673025150740)100:0.09034528620648371589,((((Deltaproteobacteria_EIG52076_1_sulfite_reductase_dissimilatory_type_alpha_subunit_Desulfovibrio_sp_U5L:0.00000100000050002909,Deltaproteobacteria_WP_009106249_1_dissimilatory_type_sulfite_reductase_subunit_alpha_Desulfovibrio_sp_U5L:0.00000100000050002909)100:0.03820693263735579909,(Deltaproteobacteria_AII99384_1_dissimilatory_sulfite_reductase_subunit_A_partial_Desulfovibrio_sp_sul5:0.01373194372675223471,(Deltaproteobacteria_WP_009180581_1_dissimilatory_type_sulfite_reductase_subunit_alpha_Desulfovibrio_carbinoliphilus:0.00000100000050002909,Deltaproteobacteria_EHJ47169_1_sulfite_reductase_dissimilatory_type_alpha_subunit_Desulfovibrio_carbinoliphilus_subsp_oakridgensis:0.00000100000050002909)100:0.00075776948916338974)88:0.03276644777697863831)91:0.02880907813950609256,((((((Deltaproteobacteria_EIG55708_1_sulfite_reductase_dissimilatory_type_alpha_subunit_Desulfovibrio_sp_U5L:0.00000100000050002909,Deltaproteobacteria_WP_009110769_1_dissimilatory_type_sulfite_reductase_subunit_alpha_Desulfovibrio_sp_U5L:0.00000100000050002909)100:0.01509550532465030702,((Deltaproteobacteria_EHJ48206_1_sulfite_reductase_dissimilatory_type_alpha_subunit_Desulfovibrio_carbinoliphilus_subsp_oakridgensis:0.00000100000050002909,Deltaproteobacteria_WP_009181585_1_dissimilatory_type_sulfite_reductase_subunit_alpha_Desulfovibrio_carbinoliphilus:0.00000100000050002909)100:0.01539473618867176659,((Deltaproteobacteria_CAK29507_1_dissimilatory_sulfite_reductase_alpha_subunit_partial_Desulfovibrio_sp_LVS_26:0.04009473968808576622,(((((Deltaproteobacteria_EFL49662_1_sulfite_reductase_dissimilatory_type_alpha_subunit_Desulfovibrio_fructosivorans_JJ:0.00000100000050002909,Deltaproteobacteria_WP_005996226_1_dissimilatory_type_sulfite_reductase_subunit_alpha_Desulfovibrio_fructosivorans:0.00000100000050002909)94:0.00000100000050002909,Deltaproteobacteria_BAB55569_1_sulfite_reductase_alpha_subunit_partial_Desulfovibrio_fructosivorans_JJ:0.00000100000050002909)43:0.00000100000050002909,Deltaproteobacteria_AAL57447_1_dissimilatory_sulfite_reductase_alpha_subunit_partial_Desulfovibrio_fructosivorans_JJ:0.02246273253903209935)77:0.00536109452058251747,Deltaproteobacteria_CAM35597_1_dissimilatory_sulfite_reductase_alpha_subunit_partial_Desulfovibrio_sp_LVS_13:0.01075968787444796758)81:0.03117296811802097722,(Deltaproteobacteria_CAK29506_1_dissimilatory_sulfite_reductase_alpha_subunit_partial_Desulfovibrio_alcoholivorans:0.02041197287229268645,Deltaproteobacteria_WP_029460042_1_dissimilatory_type_sulfite_reductase_subunit_alpha_Desulfovibrio_alcoholivorans:0.00344268029500207576)77:0.01304058719558469533)36:0.00387461776174103474)21:0.01165209033981902224,Deltaproteobacteria_AII99379_1_dissimilatory_sulfite_reductase_subunit_A_partial_Desulfovibrio_sp_b16:0.01047806429513645568)37:0.03747688872746244432)18:0.00483063937575577661)19:0.00796820721327562258,(Deltaproteobacteria_AEW87974_1_dissimilatory_sulfite_reductase_alpha_subunit_partial_Desulfovibrio_carbinoliphilus:0.02132533749937052386,Deltaproteobacteria_CBH20085_1_dissimilatory_sulfite_reductase_alpha_subunit_partial_Desulfovibrio_sp_LG_2009:0.03436555766683245527)22:0.00434528287608842729)16:0.01326863651653797070,((Deltaproteobacteria_WP_043636399_1_dissimilatory_type_sulfite_reductase_subunit_alpha_Desulfovibrio_sp_TomC:0.00000100000050002909,Deltaproteobacteria_KHK02121_1_Dissimilatory_sulfite_reductase_alpha_subunit_Desulfovibrio_sp_TomC:0.00000100000050002909)91:0.00654225098883355095,Deltaproteobacteria_WP_075354424_1_dissimilatory_type_sulfite_reductase_subunit_alpha_Desulfovibrio_sp_DV:0.00000100000050002909)42:0.00000100000050002909)10:0.00352033445508359881,(Deltaproteobacteria_AAU95684_1_dissimilatory_sulfite_reductase_alpha_subunit_partial_Desulfovibrio_aerotolerans:0.00000100000050002909,Deltaproteobacteria_WP_024823809_1_dissimilatory_type_sulfite_reductase_subunit_alpha_Desulfovibrio_magneticus:0.01313326816088516112)78:0.00622604429133754179)8:0.00000100000050002909,((Deltaproteobacteria_AAL57445_1_dissimilatory_sulfite_reductase_alpha_subunit_partial_Desulfovibrio_burkinensis:0.00357979214485698669,((Deltaproteobacteria_AEE00755_1_dissimilatory_sulfite_reductase_partial_Desulfovibrio_sp_enrichment_culture_clone_83:0.00386181919152561379,Deltaproteobacteria_AEE00754_1_dissimilatory_sulfite_reductase_partial_Desulfovibrio_sp_enrichment_culture_clone_64:0.01830847755242092506)47:0.00000100000050002909,Deltaproteobacteria_BAB55565_1_sulfite_reductase_alpha_subunit_partial_Desulfovibrio_burkinensis:0.00000100000050002909)14:0.00000100000050002909)79:0.00353881427075741252,((Deltaproteobacteria_QAZ69139_1_dissimilatory_type_sulfite_reductase_subunit_alpha_Desulfovibrio_carbinolicus:0.00000100000050002909,Deltaproteobacteria_WP_012749935_1_MULTISPECIES__dissimilatory_type_sulfite_reductase_subunit_alpha_Desulfovibrio:0.00000100000050002909)40:0.00000100000050002909,Deltaproteobacteria_BAH73851_1_sulfite_reductase_alpha_subunit_Desulfovibrio_magneticus_RS_1:0.00000100000050002909)77:0.00000100000050002909)64:0.00988342380258603811)23:0.01593686824727459997)63:0.08523024822777224008,Deltaproteobacteria_THB68678_1_dissimilatory_type_sulfite_reductase_subunit_alpha_partial_Desulfovibrio_sp:0.13759978762989161227)91:0.07886998175624689023)25:0.02972866435674917374)45:0.02517725651730074593)29:0.02687239395243700563)16:0.01328789301692928117,(Deltaproteobacteria_WP_027191906_1_dissimilatory_type_sulfite_reductase_subunit_alpha_Desulfovibrio_putealis:0.11779678822716237174,Deltaproteobacteria_WP_027186447_1_dissimilatory_type_sulfite_reductase_subunit_alpha_Desulfovibrio_inopinatus:0.13382613763199668888)100:0.09985929200391688298)55:0.03319932118150684119,((Deltaproteobacteria_WP_092120812_1_dissimilatory_type_sulfite_reductase_subunit_alpha_Desulfonatronum_thiosulfatophilum:0.00000100000050002909,Deltaproteobacteria_AFI13796_1_dissimilatory_sulfite_reductase_alpha_subunit_partial_Desulfonatronum_thioautotrophicum:0.00000100000050002909)100:0.05074273406444712586,(((Deltaproteobacteria_TVQ99754_1_dissimilatory_type_sulfite_reductase_subunit_alpha_Desulfovibrionales_bacterium:0.01010353648803626221,Deltaproteobacteria_WP_045220017_1_dissimilatory_type_sulfite_reductase_subunit_alpha_Desulfonatronum_thioautotrophicum:0.00656663850949015717)99:0.02351780548959183162,(((Deltaproteobacteria_WP_107736192_1_dissimilatory_type_sulfite_reductase_subunit_alpha_Desulfonatronum_sp_SC1:0.00000100000050002909,Deltaproteobacteria_PTN37830_1_dissimilatory_type_sulfite_reductase_subunit_alpha_Desulfonatronum_sp_SC1:0.00000100000050002909)100:0.02394083108167314317,(Deltaproteobacteria_WP_031385903_1_dissimilatory_type_sulfite_reductase_subunit_alpha_Desulfonatronum_thiodismutans:0.00000100000050002909,Deltaproteobacteria_ADW23607_1_dissimilatory_sulfite_reductase_alpha_subunit_partial_delta_proteobacterium_ZZ_1:0.03100408910834335369)58:0.00667439686975410638)64:0.01363851390067990187,Deltaproteobacteria_ADW23605_1_dissimilatory_sulfite_reductase_alpha_subunit_partial_delta_proteobacterium_ML_1:0.01507618464267126632)60:0.00752378538299789627)58:0.01740909884388101847,(Deltaproteobacteria_AAL57451_1_dissimilatory_sulfite_reductase_alpha_subunit_partial_Desulfonatronum_lacustre_DSM_10312:0.00000100000050002909,Deltaproteobacteria_WP_028572115_1_dissimilatory_type_sulfite_reductase_subunit_alpha_Desulfonatronum_lacustre:0.00000100000050002909)100:0.01378638693865663969)71:0.02930908178349385385)100:0.24535964776003535426)18:0.02429117733789374137)75:0.06651648898194362225,((Deltaproteobacteria_AFI13790_1_dissimilatory_sulfite_reductase_alpha_subunit_partial_Desulfonatronovibrio_halophilus:0.03107333466798719093,((Deltaproteobacteria_AAL57467_1_dissimilatory_sulfite_reductase_alpha_subunit_partial_Desulfonatronovibrio_hydrogenovorans:0.01133858387572711686,Deltaproteobacteria_WP_028575104_1_dissimilatory_type_sulfite_reductase_subunit_alpha_Desulfonatronovibrio_hydrogenovorans:0.00000100000050002909)100:0.02728591870663606145,((Deltaproteobacteria_WP_045212625_1_dissimilatory_type_sulfite_reductase_subunit_alpha_Desulfonatronovibrio_magnus:0.00000100000050002909,Deltaproteobacteria_RQD61812_1_dissimilatory_type_sulfite_reductase_subunit_alpha_Desulfonatronovibrio_sp_MSAO_Bac4:0.00000100000050002909)100:0.00000100000050002909,(Deltaproteobacteria_AFI13792_1_dissimilatory_sulfite_reductase_alpha_subunit_partial_Desulfonatronovibrio_magnus:0.00000100000050002909,Deltaproteobacteria_AFI13794_1_dissimilatory_sulfite_reductase_alpha_subunit_partial_Desulfonatronovibrio_thiodismutans:0.00000100000050002909)92:0.00000100000050002909)99:0.01464201063058779076)94:0.04034437922202501609)81:0.03256766127508778363,((((Deltaproteobacteria_RQD75552_1_dissimilatory_type_sulfite_reductase_subunit_alpha_Desulfonatronospira_sp_MSAO_Bac3:0.00000100000050002909,(Deltaproteobacteria_WP_008871013_1_dissimilatory_type_sulfite_reductase_subunit_alpha_Desulfonatronospira_thiodismutans:0.00000100000050002909,Deltaproteobacteria_EFI33664_1_sulfite_reductase_dissimilatory_type_alpha_subunit_Desulfonatronospira_thiodismutans_ASO3_1:0.00000100000050002909)30:0.00000100000050002909)90:0.00000100000050002909,Deltaproteobacteria_AFI13788_1_dissimilatory_sulfite_reductase_alpha_subunit_partial_Desulfonatronospira_thiodismutans:0.00000100000050002909)100:0.03386183915092093322,Deltaproteobacteria_AFJ04154_1_dissimilatory_sulfite_reductase_alpha_subunit_partial_Desulfohalophilus_alkaliarsenatis:0.20430976826384780742)59:0.03057802385371326953,Deltaproteobacteria_AHI17482_1_dissimilatory_sulfite_reductase_subunit_A_partial_Desulfonatronospira_sp_enrichment_culture_clone_AAS1:0.08867290604967467682)57:0.03647670191308216570)61:0.03641963114307387311)25:0.02352194632907793001)14:0.00899463110424375371,(Deltaproteobacteria_BAF34617_1_dissimilatory_sulfite_reductase_alpha_subunit_partial_Desulfovibrionales_bacterium_Spi55:0.05568035137003795459,((Deltaproteobacteria_WP_092064180_1_dissimilatory_type_sulfite_reductase_subunit_alpha_Desulfonauticus_submarinus:0.00000100000050002909,Deltaproteobacteria_AAO27364_1_dissimilatory_sulfite_reductase_alpha_subunit_partial_Desulfonauticus_submarinus:0.02433924526851259651)100:0.04509225715158477615,Deltaproteobacteria_KUJ96766_1_Dissimilatory_sulfite_reductase_alpha_subunit_Desulfonauticus_sp_38_4375:0.03868829516865359558)97:0.05567899414259815799)79:0.04976709189435394448)19:0.01879988280106017692)30:0.02991485187599916135)62:0.04145969133492716230)14:0.01496975341065315442)2:0.02135987389778216256,((((((Deltaproteobacteria_Meg22_1012_Bin_112_scaffold_4146_20:0.00000100000050002909,(Deltaproteobacteria_Meg19_1012_Bin_406_scaffold_29095_15:0.00000100000050002909,((Deltaproteobacteria_Meg22_46_Bin_44_scaffold_26040_18:0.00000100000050002909,(Deltaproteobacteria_Meg22_24_Bin_98_scaffold_26155_9:0.00000100000050002909,Deltaproteobacteria_Meg22_02_Bin_155_scaffold_1761_20:0.00000100000050002909)11:0.00000100000050002909)14:0.00000100000050002909,(Deltaproteobacteria_Meg19_46_Bin_242_scaffold_2100_18:0.00000100000050002909,Deltaproteobacteria_Meg22_1214_Bin_74_scaffold_2789_14:0.00000100000050002909)8:0.00000100000050002909)0:0.00000100000050002909)1:0.00000100000050002909)100:0.05414844396501602986,((((Deltaproteobacteria_AB_69_Bin_35_scaffold_61510_1:0.00000100000050002909,Deltaproteobacteria_Meg19_46_Bin_255_scaffold_109331_1:0.00000100000050002909)100:0.06132123401696584764,(Deltaproteobacteria_Meg22_24_Bin_186_scaffold_94936_2:0.00668015317060372676,(Deltaproteobacteria_B30_G6_scaffold_04911_7:0.00000100000050002909,Deltaproteobacteria_B16_G4_scaffold_16844_2:0.00000100000050002909)94:0.00345926630898341298)99:0.03575473003258795857)28:0.01855631068507290760,((Deltaproteobacteria_AB_3033_Bin_56_scaffold_4075_13:0.06223778760315613889,((Deltaproteobacteria_RZB31643_1_dissimilatory_sulfite_reductase_alpha_subunit_Desulfobacteraceae_bacterium_Eth_SRB2:0.02520324912667491063,((Deltaproteobacteria_RZB35083_1_dissimilatory_sulfite_reductase_alpha_subunit_Desulfobacteraceae_bacterium_Eth_SRB1:0.05577523786473062573,(Deltaproteobacteria_AB_1215_Bin_115_scaffold_535_19:0.00000100000050002909,Deltaproteobacteria_AB_69_Bin_191_scaffold_1154_19:0.00000100000050002909)100:0.03453584944650351513)100:0.10706130190556481518,Deltaproteobacteria_B97_G9_scaffold_52526_2:0.00922020048689088483)15:0.01181938834990156270)10:0.00973978671124069509,(((Deltaproteobacteria_Meg22_1214_Bin_280_scaffold_3721_3:0.00000100000050002909,(Deltaproteobacteria_Meg22_1416_Bin_125_scaffold_8670_3:0.00000100000050002909,((Deltaproteobacteria_Meg22_810_Bin_181_scaffold_15121_16:0.00000100000050002909,Deltaproteobacteria_Meg22_1012_Bin_320_scaffold_11631_3:0.00000100000050002909)18:0.00000100000050002909,Deltaproteobacteria_Meg19_1012_Bin_404_scaffold_12373_2:0.00000100000050002909)4:0.00000100000050002909)11:0.00000100000050002909)100:0.03709014217820882225,Deltaproteobacteria_CAJ84850_1_dissimilatory_sulfite_reductase_subunit_A_partial_uncultured_sulfate_reducing_bacterium:0.05448869625147354651)47:0.00831759202099144682,(((Deltaproteobacteria_AB_1215_Bin_90_scaffold_12351_13:0.00000100000050002909,((Deltaproteobacteria_AB_69_Bin_118_scaffold_107421_3:0.00000100000050002909,Deltaproteobacteria_AB_03_Bin_53_scaffold_6464_2:0.00000100000050002909)27:0.00000100000050002909,Deltaproteobacteria_Meg19_46_Bin_253_scaffold_6201_12:0.00000100000050002909)21:0.00000100000050002909)100:0.01753895223270907425,((Deltaproteobacteria_AB_1215_Bin_26_scaffold_16348_3:0.00000100000050002909,Deltaproteobacteria_AB_69_Bin_188_scaffold_10020_4:0.00000100000050002909)100:0.00464158941008117540,Deltaproteobacteria_Meg22_1012_Bin_52_scaffold_283803_5:0.00916582723178702673)63:0.00936629471367312651)44:0.00390191974120364122,Deltaproteobacteria_AFH41552_1_dissimilatory_sulfite_reductase_alpha_subunit_partial_uncultured_sulfate_reducing_bacterium:0.00725849581681945258)67:0.01648688495856027655)48:0.00509773108493804649)19:0.02025381267099416946)14:0.02891264122028564670,((Deltaproteobacteria_Meg22_02_Bin_128_scaffold_16770_1:0.01032111797181099397,(Deltaproteobacteria_Meg22_02_Bin_128_scaffold_5807_1:0.01004838540907611322,(Deltaproteobacteria_AB_69_Bin_80_scaffold_13566_5:0.00000100000050002909,Deltaproteobacteria_Meg22_24_Bin_53_scaffold_2284_15:0.00000100000050002909)97:0.00000100000050002909)89:0.00927480730462912177)85:0.00834428758125307576,Deltaproteobacteria_CAL64124_1_dissimilatory_sulfite_reductase_alpha_subunit_partial_uncultured_sulfate_reducing_bacterium:0.03168877674173137954)100:0.05713745161674455009)15:0.03266925793485263990)13:0.01472481828016943342,(Deltaproteobacteria_AB_69_Bin_175_scaffold_91367_2:0.00000100000050002909,(Deltaproteobacteria_Meg19_1012_Bin_272_scaffold_91498_4:0.00000100000050002909,Deltaproteobacteria_AB_1215_Bin_125_scaffold_62032_1:0.00673927845188567430)49:0.00335030816019475132)100:0.05701250892219952154)12:0.01768207557341705538)29:0.03084793202625060390,(((Deltaproteobacteria_RTZ99489_1_dissimilatory_type_sulfite_reductase_subunit_alpha_Deltaproteobacteria_bacterium:0.00000100000050002909,Deltaproteobacteria_RTZ95650_1_dissimilatory_type_sulfite_reductase_subunit_alpha_Deltaproteobacteria_bacterium:0.00000100000050002909)100:0.09109895092069059119,(Deltaproteobacteria_AAK48725_1_dissimilatory_sulfite_reductase_alpha_subunit_partial_uncultured_napthalene_mineralizing_bacterium:0.28181940938514710160,(Deltaproteobacteria_KPJ76946_1_sulfite_reductase_dissimilatory_type_subunit_alpha_Deltaproteobacteria_bacterium_SG8_13:0.06990922297548469999,((Deltaproteobacteria_KJS31774_1_sulfite_reductase_Desulfatitalea_sp_BRH_c12:0.03527427485543341290,Deltaproteobacteria_RJQ65454_1_dissimilatory_type_sulfite_reductase_subunit_alpha_Desulfobacteraceae_bacterium:0.06396833482765630630)95:0.04581241059773175084,(Deltaproteobacteria_BAM15573_1_dissimilatory_sulfite_reductase_alpha_subunit_partial_Desulfatitalea_tepidiphila:0.00735728976729011202,((Deltaproteobacteria_WP_054029294_1_dissimilatory_type_sulfite_reductase_subunit_alpha_Desulfatitalea_tepidiphila:0.00000100000050002909,Deltaproteobacteria_BAM15279_1_dissimilatory_sulfite_reductase_alpha_subunit_partial_Desulfatitalea_tepidiphila:0.00000100000050002909)100:0.01709875123221625201,Deltaproteobacteria_BAM15572_1_dissimilatory_sulfite_reductase_alpha_subunit_partial_Desulfatitalea_tepidiphila:0.01641043831443195211)46:0.01169676946579993257)79:0.02584070562357589085)64:0.03582797223848350338)33:0.00796902426672860091)75:0.04007200776677660031)52:0.02666084175551874935,Deltaproteobacteria_AB_69_Bin_251_scaffold_67266_2:0.09404911753090541837)19:0.01027735619208789038)4:0.01954812250571363527,(((Deltaproteobacteria_RPI98703_1_dissimilatory_type_sulfite_reductase_subunit_alpha_partial_Desulfobacteraceae_bacterium:0.00024088049905466460,(Deltaproteobacteria_TFG43378_1_dissimilatory_type_sulfite_reductase_subunit_alpha_Syntrophobacterales_bacterium:0.03760664228337358417,Deltaproteobacteria_RPI98281_1_dissimilatory_type_sulfite_reductase_subunit_alpha_partial_Desulfobacteraceae_bacterium:0.00000100000050002909)53:0.01044396189212627203)100:0.13755708943891226115,((Deltaproteobacteria_MB4D_Bin_24_MB4D_0306_000005333714_1:0.04738518527555273668,(Deltaproteobacteria_AAY97981_1_dissimilatory_bisulfite_reductase_alpha_partial_Olavius_algarvensis_Delta_1_endosymbiont:0.00000100000050002909,(Deltaproteobacteria_ABA39394_1_dissimilatory_bisulfite_reductase_alpha_subunit_partial_Olavius_algarvensis_Delta_1_endosymbiont:0.00444941653391943415,(Deltaproteobacteria_AAY97987_1_dissimilatory_bisulfite_reductase_alpha_partial_Olavius_crassitunicatus_Delta_1_endosymbiont:0.00729019226564162764,Deltaproteobacteria_AKN56973_1_dissimilatory_bisulfite_reductase_alpha_subunit_partial_Olavius_ilvae_Delta_3_endosymbiont:0.01272175601759542758)100:0.03808442692900364940)34:0.00417577179361735846)97:0.03444048628384004107)41:0.01841844522375567228,(((Deltaproteobacteria_MB4D_Bin_21_MB4D_0306_000000529505_3:0.00000100000050002909,Deltaproteobacteria_MB3D_Bin_18_MB3D_0306_000003366925_12:0.00000100000050002909)99:0.03902799665927170203,(Deltaproteobacteria_AAY97993_2_dissimilatory_bisulfite_reductase_alpha_partial_Olavius_ilvae_Delta_1_endosymbiont:0.00000100000050002909,(Deltaproteobacteria_AAY97989_1_dissimilatory_bisulfite_reductase_alpha_partial_Olavius_ilvae_Delta_1_endosymbiont:0.00000100000050002909,Deltaproteobacteria_AAY97991_1_dissimilatory_bisulfite_reductase_alpha_partial_Olavius_ilvae_Delta_1_endosymbiont:0.00000100000050002909)100:0.00000100000050002909)100:0.04288670609023944452)51:0.01946359748933057868,(Deltaproteobacteria_MB4D_Bin_19_MB4D_0306_000004214884_3:0.00000100000050002909,(Deltaproteobacteria_MB1D_Bin_9_MB1D_0306_000000451780_3:0.00331773951074555576,Deltaproteobacteria_MB2D_Bin_12_MB2D_0306_000000300593_2:0.00000100000050002909)91:0.01045049930079381025)100:0.06976888222768933001)38:0.01356419435135770846)68:0.02718129182797376572)15:0.02071746644270615334,(((((Deltaproteobacteria_Meg22_1416_Bin_101_scaffold_8404_2:0.00000100000050002909,Deltaproteobacteria_Meg22_1214_Bin_197_scaffold_11774_2:0.00000100000050002909)19:0.00000100000050002909,Deltaproteobacteria_Meg22_46_Bin_19_scaffold_120057_4:0.00000100000050002909)32:0.00000100000050002909,Deltaproteobacteria_Meg22_1012_Bin_147_scaffold_532_123:0.00000100000050002909)98:0.02406181016739084369,(Deltaproteobacteria_PIU49514_1_dissimilatory_type_sulfite_reductase_subunit_alpha_Desulfobacterales_bacterium_CG07_land_8_20_14_0_80_52_14:0.00000100000050002909,Deltaproteobacteria_PIP36515_1_dissimilatory_type_sulfite_reductase_subunit_alpha_partial_Desulfobacterales_bacterium_CG23_combo_of_CG06_09_8_20_14_all_52_9:0.00000100000050002909)100:0.09960440840762398163)82:0.05317292902995546938,((Deltaproteobacteria_Meg22_02_Bin_65_scaffold_37649_4:0.00000100000050002909,(Deltaproteobacteria_Meg22_24_Bin_155_scaffold_11798_2:0.00000100000050002909,Deltaproteobacteria_B16_G4_scaffold_06164_10:0.00000100000050002909)34:0.00000100000050002909)96:0.01284252673966063477,((Deltaproteobacteria_AB_1215_Bin_19_scaffold_40121_6:0.06737398810035301333,(Deltaproteobacteria_AB_69_Bin_102_scaffold_20386_11:0.00000100000050002909,Deltaproteobacteria_AB_03_Bin_73_scaffold_8936_5:0.00000100000050002909)97:0.00000100000050002909)98:0.02609829462905452480,Deltaproteobacteria_BAA90313_1_dissimilatory_sulfite_reductase_subunit_alpha_partial_uncultured_sulfate_reducer_HMS_11:0.04232801604221702457)59:0.01625535417364632959)100:0.10981224832199641683)13:0.02152577683144678983)2:0.02368807593955161300)0:0.01360046881336375059,(Deltaproteobacteria_AAY97995_2_dissimilatory_bisulfite_reductase_alpha_partial_Olavius_ilvae_Delta_3_endosymbiont:0.11903904039783888558,(Deltaproteobacteria_Meg22_46_Bin_197_scaffold_127830_1:0.06008554395241132856,(Deltaproteobacteria_Meg22_46_Bin_31_scaffold_58665_3:0.08544968306311939710,Deltaproteobacteria_AHK06632_1_dissimilatory_bisulfite_reductase_alpha_subunit_partial_uncultured_bacterium:0.06055629582441271475)77:0.02807547777612108900)88:0.04097545811209127309)15:0.02237081161647446609)0:0.00869757883525837036,(((Deltaproteobacteria_AB_3033_Bin_71_scaffold_543_20:0.05800309069002632795,Deltaproteobacteria_PLX44128_1_dissimilatory_type_sulfite_reductase_subunit_alpha_Desulfobacteraceae_bacterium:0.05737592063834989764)54:0.02265146448659755701,(Deltaproteobacteria_AB_1215_Bin_118_scaffold_94425_4:0.01590846720868510297,((Deltaproteobacteria_AB_69_Bin_249_scaffold_272941_1:0.00000100000050002909,(Deltaproteobacteria_Meg19_46_Bin_237_scaffold_111465_1:0.00503859172308006743,Deltaproteobacteria_BAE96459_1_dissimilatory_sulfite_reductase_alpha_subunit_partial_uncultured_sulfate_reducing_bacterium:0.00722925870819666940)57:0.00000100000050002909)55:0.00000100000050002909,Deltaproteobacteria_AB_03_Bin_162_scaffold_72554_3:0.00000100000050002909)95:0.02007163186957729509)95:0.02427768029077881709)61:0.02450859051728749780,(Deltaproteobacteria_AB_03_Bin_73_scaffold_116389_1:0.16397380881543507924,Deltaproteobacteria_MB2D_Bin_11_MB2D_0306_000000495842_5:0.07204822843306726843)8:0.02028782462116898722)24:0.03147878988400699962)0:0.02349352494500919070)0:0.01031057165022332932,(((Deltaproteobacteria_AAK48727_1_dissimilatory_sulfite_reductase_alpha_subunit_partial_uncultured_napthalene_mineralizing_bacterium:0.18441601282625913472,((((Deltaproteobacteria_Meg22_1012_Bin_121_scaffold_1183_46:0.00000100000050002909,Deltaproteobacteria_Meg22_810_Bin_114_2_1_scaffold_310_72:0.00000100000050002909)84:0.00000100000050002909,Deltaproteobacteria_Meg22_1416_Bin_166_scaffold_13492_8:0.00669680439571948387)100:0.09286368955410766179,(Deltaproteobacteria_RJQ51274_1_dissimilatory_type_sulfite_reductase_subunit_alpha_Desulfobacteraceae_bacterium:0.13752071244046695786,Deltaproteobacteria_WP_028323468_1_dissimilatory_type_sulfite_reductase_subunit_alpha_Desulfatirhabdium_butyrativorans:0.08516056736287384854)36:0.03699624951805671746)17:0.01811707249428362240,Deltaproteobacteria_B97_G9_scaffold_05987_2:0.08175382657236304751)2:0.00449590252278935648)4:0.01343851857257563273,(Deltaproteobacteria_Meg22_810_Bin_235_scaffold_1690_71:0.01400364819292501325,Deltaproteobacteria_Meg19_1012_Bin_142_scaffold_139249_2:0.00000100000050002909)100:0.09575308752971327386)4:0.02862905954548458295,Deltaproteobacteria_VEN74125_1_Sulfite_reductase_dissimilatory_type_subunit_alpha_uncultured_Desulfobacteraceae_bacterium:0.10936955538793974307)1:0.01795362307772747565)0:0.01111766921440882419)2:0.02351740830678194019)13:0.05927668559334749177)1:0.00995069706373363609)6:0.01606002352313687029,(((Deltaproteobacteria_Meg19_1012_Bin_372_scaffold_99600_4:0.00000100000050002909,(Deltaproteobacteria_AB_69_Bin_119_scaffold_2119_5:0.01001480707865260930,Deltaproteobacteria_Meg19_46_Bin_180_scaffold_2346_15:0.00726487519160232478)57:0.00331338917040346903)100:0.11441006970785827512,((Deltaproteobacteria_Meg19_46_Bin_194_scaffold_30818_6:0.00000100000050002909,(Deltaproteobacteria_Meg22_24_Bin_24_scaffold_45269_6:0.00000100000050002909,Deltaproteobacteria_Meg22_02_Bin_40_scaffold_3281_12:0.00000100000050002909)33:0.00000100000050002909)100:0.08783230745966086328,(Deltaproteobacteria_ACB05453_1_dissimilatory_sulfite_reductase_alpha_subunit_partial_uncultured_delta_proteobacterium:0.05571871731100089264,((Deltaproteobacteria_Meg22_810_Bin_246_scaffold_60312_3:0.00000100000050002909,(Deltaproteobacteria_Meg19_1012_Bin_267_scaffold_124821_3:0.00000100000050002909,Deltaproteobacteria_Meg22_46_Bin_1_scaffold_188_63:0.00000100000050002909)34:0.00000100000050002909)99:0.01666619949000199344,Deltaproteobacteria_OEU50738_1_sulfite_reductase_dissimilatory_type_subunit_alpha_Desulfobacterales_bacterium_S3730MH5:0.04239398492434410387)68:0.02005002885036765228)92:0.03319106983092388191)74:0.02492672522216934222)74:0.03271899433020917375,(Deltaproteobacteria_Meg22_46_Bin_4_scaffold_6842_9:0.07297845086880663801,Deltaproteobacteria_Meg22_24_Bin_130_scaffold_234737_2:0.05942597628033965268)100:0.08725935616654509341)80:0.06186490729324752025)19:0.04201094139121989979)92:0.08013150028415183534)53:0.02750425763071571300)93:0.07105533611325080823)98:0.09347002667851103674,((Deltaproteobacteria_TSA09734_1_dissimilatory_type_sulfite_reductase_subunit_alpha_Deltaproteobacteria_bacterium:0.30413771682227053184,((Deltaproteobacteria_RJQ79368_1_dissimilatory_type_sulfite_reductase_subunit_alpha_Desulfobacteraceae_bacterium:0.19704780812753500130,(Deltaproteobacteria_Meg22_46_Bin_31_scaffold_215671_4:0.05084704864619817716,(Deltaproteobacteria_AHK06725_1_dissimilatory_bisulfite_reductase_alpha_subunit_partial_uncultured_bacterium:0.06245993544315905227,(((Deltaproteobacteria_MB2D_Bin_29_MB2D_0306_000002197419_3:0.04974237934734775796,(Deltaproteobacteria_MB2D_Bin_13_MB2D_0306_000001649591_2:0.05577800222565811039,Deltaproteobacteria_KPK27004_1_sulfite_reductase_dissimilatory_type_subunit_alpha_Desulfobacterales_bacterium_SG8_35_2:0.01973313123504116806)36:0.01053015889561397488)28:0.00796812199579195919,Deltaproteobacteria_KPJ98201_1_sulfite_reductase_dissimilatory_type_subunit_alpha_Desulfobacterales_bacterium_SG8_35:0.00717911468634447551)24:0.01127388104852240433,Deltaproteobacteria_PLX51677_1_dissimilatory_type_sulfite_reductase_subunit_alpha_Desulfobulbaceae_bacterium:0.02562946251072016624)25:0.01775600625499027668)38:0.03238330781540010861)78:0.04865224397387223759)85:0.07455161917259695015,((Deltaproteobacteria_PLX50653_1_dissimilatory_type_sulfite_reductase_subunit_alpha_Desulfobulbaceae_bacterium:0.22066351142106280236,((Deltaproteobacteria_Meg22_46_Bin_135_scaffold_25160_7:0.07298259830327541442,(Deltaproteobacteria_TDB38569_1_dissimilatory_type_sulfite_reductase_subunit_alpha_Deltaproteobacteria_bacterium:0.01765171357258215126,Deltaproteobacteria_PKN21546_1_dissimilatory_type_sulfite_reductase_subunit_alpha_Deltaproteobacteria_bacterium_HGW_Deltaproteobacteria_3:0.01047450292929444707)100:0.09633082635020508155)50:0.03615232485240853916,(((Deltaproteobacteria_PIY21157_1_dissimilatory_type_sulfite_reductase_subunit_alpha_Deltaproteobacteria_bacterium_CG_4_10_14_3_um_filter_60_8:0.00000100000050002909,Deltaproteobacteria_PIP44043_1_dissimilatory_type_sulfite_reductase_subunit_alpha_partial_Deltaproteobacteria_bacterium_CG23_combo_of_CG06_09_8_20_14_all_60_8:0.00000100000050002909)100:0.14825442585736584022,Deltaproteobacteria_RJX25893_1_dissimilatory_type_sulfite_reductase_subunit_alpha_Desulfurivibrio_sp:0.07726447464127116083)64:0.03013147326780588400,((((((((Deltaproteobacteria_PIE57756_1_dissimilatory_type_sulfite_reductase_subunit_alpha_Desulfobulbus_propionicus:0.06798816441682214995,((Deltaproteobacteria_PID71967_1_dissimilatory_type_sulfite_reductase_subunit_alpha_Desulfobulbus_propionicus:0.01852531187275698044,Deltaproteobacteria_PIE60188_1_dissimilatory_type_sulfite_reductase_subunit_alpha_Desulfobulbus_propionicus:0.06174112791009755269)37:0.01780708828870863902,Deltaproteobacteria_AAL07560_1_dissimilatory_sulfite_reductase_alpha_subunit_partial_Desulfobulbus_marinus:0.09500688924677626324)35:0.01568743696981532432)31:0.01755724193032651495,Deltaproteobacteria_WP_028579676_1_dissimilatory_type_sulfite_reductase_subunit_alpha_Desulfobulbus_japonicus:0.00882292610430326744)39:0.02658350479505320468,Deltaproteobacteria_WP_028583545_1_dissimilatory_type_sulfite_reductase_subunit_alpha_Desulfobulbus_mediterraneus:0.05700425297416073650)76:0.02225332198394963656,Deltaproteobacteria_CAB95038_1_dissimilatory_sulfite_reductase_subunit_A_Desulfobulbus_rhabdoformis:0.05742267005217838866)57:0.01921124113744018813,(Deltaproteobacteria_ADW19073_1_dissimilatory_sulfite_reductase_alpha_subunit_Desulfobulbus_propionicus_DSM_2032:0.02075049907973841937,((Deltaproteobacteria_AAG28585_1_dissimilatory_sulfite_reductase_alpha_subunit_partial_Desulfobulbus_propionicus:0.01807078958800484997,(Deltaproteobacteria_CAC36142_1_dissimilatory_sulphite_reductase_subunit_A_partial_Desulfobulbus_elongatus:0.00727484281320131803,Deltaproteobacteria_AAL57478_1_dissimilatory_sulfite_reductase_alpha_subunit_partial_Desulfobulbus_elongatus:0.00000100000050002909)64:0.00000100000050002909)47:0.00000100000050002909,Deltaproteobacteria_WP_028317635_1_dissimilatory_type_sulfite_reductase_subunit_alpha_Desulfobulbus_elongatus:0.00000100000050002909)97:0.03068090563571242158)89:0.03972366685559938076)82:0.03540566291199845339,Deltaproteobacteria_WP_104936116_1_dissimilatory_type_sulfite_reductase_subunit_alpha_Desulfobulbus_oralis:0.18781089699839184637)74:0.02878964667446250875,(((Deltaproteobacteria_TAA76161_1_dissimilatory_sulfite_reductase_alpha_subunit_Candidatus_Electronema_sp_GS:0.01820915673435452575,Deltaproteobacteria_AMR60624_1_hydrogensulfite_reductase_alpha_subunit_Candidatus_Electronema_palustris:0.03210924247757520472)99:0.03716962272556511432,((Deltaproteobacteria_AMR60637_1_hydrogensulfite_reductase_alpha_subunit_Candidatus_Electrothrix_communis:0.00000100000050002909,Deltaproteobacteria_AMR60633_1_hydrogensulfite_reductase_alpha_subunit_Candidatus_Electrothrix_communis:0.00000100000050002909)100:0.01642363903791090041,(Deltaproteobacteria_AMR60626_1_hydrogensulfite_reductase_alpha_subunit_Candidatus_Electrothrix_aarhusiensis:0.01421704217261125260,(Deltaproteobacteria_AMR60631_1_hydrogensulfite_reductase_alpha_subunit_Candidatus_Electrothrix_japonica:0.01352095376754577048,(Deltaproteobacteria_AMR60617_1_hydrogensulfite_reductase_alpha_subunit_Candidatus_Electrothrix_marina:0.01009423354204375643,Deltaproteobacteria_AMR60621_1_hydrogensulfite_reductase_alpha_subunit_partial_Candidatus_Electrothrix_marina:0.00000100000050002909)100:0.03409327999307390500)65:0.02282417358218485556)24:0.00804546762225753255)45:0.02742600995475967529)92:0.04133924881972274312,(((Deltaproteobacteria_RUM39443_1_dissimilatory_type_sulfite_reductase_subunit_alpha_Desulfobulbus_sp:0.00000100000050002909,Deltaproteobacteria_RUM34949_1_dissimilatory_type_sulfite_reductase_subunit_alpha_Desulfobulbus_sp:0.00000100000050002909)71:0.00000100000050002909,Deltaproteobacteria_RUM37707_1_dissimilatory_type_sulfite_reductase_subunit_alpha_Desulfobulbus_sp:0.00329941178207231482)100:0.04518972517975158171,Deltaproteobacteria_RUM38186_1_dissimilatory_type_sulfite_reductase_subunit_alpha_Desulfobulbus_sp:0.06531680634637407334)89:0.04188540770446663730)72:0.02671096660630814176)89:0.03492713070627322808,(((Deltaproteobacteria_AGF78191_1_dissimilatory_sulfite_reductase_alpha_subunit_Desulfocapsa_sulfexigens_DSM_10523:0.00000100000050002909,Deltaproteobacteria_WP_015403882_1_dissimilatory_type_sulfite_reductase_subunit_alpha_Desulfocapsa_sulfexigens:0.00000100000050002909)100:0.06274192143931456300,Deltaproteobacteria_RUM41244_1_dissimilatory_type_sulfite_reductase_subunit_alpha_Desulfocapsa_sp:0.09919058508008050945)95:0.06622925010134689261,(Deltaproteobacteria_AAK83203_1_dissimilatory_sulfite_reductase_alpha_subunit_partial_Desulforhopalus_vacuolatus:0.16313299914946860492,((((((Deltaproteobacteria_WP_011188042_1_dissimilatory_type_sulfite_reductase_subunit_alpha_Desulfotalea_psychrophila:0.00000100000050002909,Deltaproteobacteria_CAG35526_1_probable_dissimilatory_sulfite_reductase_alpha_subunit_DsrA_Desulfotalea_psychrophila_LSv54:0.00000100000050002909)100:0.16319434662671045144,Deltaproteobacteria_PID76300_1_dissimilatory_type_sulfite_reductase_subunit_alpha_Deltaproteobacteria_bacterium:0.06771867095702803485)58:0.04512487225298759258,Deltaproteobacteria_PIE72817_1_dissimilatory_type_sulfite_reductase_subunit_alpha_Deltaproteobacteria_bacterium:0.05469655717240233528)13:0.03693886288749228392,(((((Deltaproteobacteria_PHR24590_1_dissimilatory_type_sulfite_reductase_subunit_alpha_Desulfotalea_sp:0.04657963490190179107,((Deltaproteobacteria_OEU46414_1_sulfite_reductase_dissimilatory_type_subunit_alpha_Desulfobulbaceae_bacterium_S5133MH15:0.00657554605021018999,Deltaproteobacteria_AB_03_Bin_63_scaffold_144944_2:0.01126938207250386195)99:0.00567913566361029180,(Deltaproteobacteria_WB1_Bin_21_scaffold_2662_1:0.00000100000050002909,Deltaproteobacteria_AB_03_Bin_88_scaffold_426_5:0.00000100000050002909)100:0.05269537011771849994)93:0.04095674451036553781)39:0.01818253029918334013,(Deltaproteobacteria_PIE72807_1_dissimilatory_type_sulfite_reductase_subunit_alpha_Deltaproteobacteria_bacterium:0.08910990225232784390,(Deltaproteobacteria_TKB12158_1_dissimilatory_type_sulfite_reductase_subunit_alpha_Desulforhopalus_sp_IMCC35007:0.00000100000050002909,Deltaproteobacteria_WP_136870271_1_dissimilatory_type_sulfite_reductase_subunit_alpha_Desulforhopalus_sp_IMCC35007:0.00000100000050002909)100:0.02625201120009715630)13:0.01592473379082170321)4:0.00649712933378382082,(Deltaproteobacteria_WP_092219089_1_dissimilatory_type_sulfite_reductase_subunit_alpha_Desulforhopalus_singaporensis:0.00000100000050002909,Deltaproteobacteria_AAL57465_1_dissimilatory_sulfite_reductase_alpha_subunit_partial_Desulforhopalus_singaporensis:0.00365938323206141825)100:0.04850174260996694547)8:0.01332477553980219477,(Deltaproteobacteria_TKB24876_1_dissimilatory_type_sulfite_reductase_subunit_alpha_Desulfopila_sp_IMCC35006:0.00000100000050002909,Deltaproteobacteria_WP_136814670_1_dissimilatory_type_sulfite_reductase_subunit_alpha_Desulfopila_sp_IMCC35006:0.00000100000050002909)100:0.02911768221524432126)10:0.01957844593325568094,(((Deltaproteobacteria_CCF77358_1_dissimilatory_sulfite_reductase_alpha_subunit_partial_Desulfopila_sp_PR7_D06:0.03142730433893158731,Deltaproteobacteria_WP_073612713_1_dissimilatory_type_sulfite_reductase_subunit_alpha_Desulfopila_aestuarii:0.00231211724768689425)99:0.02630159042539604100,((Deltaproteobacteria_TKB42269_1_dissimilatory_type_sulfite_reductase_subunit_alpha_Desulfopila_sp_IMCC35004:0.00000100000050002909,Deltaproteobacteria_WP_136795193_1_dissimilatory_type_sulfite_reductase_subunit_alpha_Desulfopila_sp_IMCC35004:0.00000100000050002909)100:0.04910003368792969364,(Deltaproteobacteria_WP_136808035_1_dissimilatory_type_sulfite_reductase_subunit_alpha_Desulfopila_sp_IMCC35005:0.00000100000050002909,Deltaproteobacteria_TKB18287_1_dissimilatory_type_sulfite_reductase_subunit_alpha_Desulfopila_sp_IMCC35005:0.00000100000050002909)100:0.03972067012849466588)53:0.03291782082003749665)99:0.07026884636581313959,(Deltaproteobacteria_RPJ12576_1_dissimilatory_type_sulfite_reductase_subunit_alpha_Deltaproteobacteria_bacterium:0.05892963963252132592,Deltaproteobacteria_KJR99472_1_sulfite_reductase_Desulfobulbaceae_bacterium_BRH_c16a:0.07620931077871423431)41:0.01589817063192550811)21:0.02331336520064601625)4:0.01381880568438547535)6:0.00917484196030294089,(Deltaproteobacteria_ACU00018_1_dissimilatory_sulfite_reductase_alpha_subunit_partial_Desulfopila_inferna:0.08144820454528341191,(((Deltaproteobacteria_THB79291_1_dissimilatory_type_sulfite_reductase_subunit_alpha_Desulfobulbaceae_bacterium:0.05738484236750555911,Deltaproteobacteria_PIE65309_1_dissimilatory_type_sulfite_reductase_subunit_alpha_Desulfobacterales_bacterium:0.09278346310587753942)72:0.02849175478412107124,(Deltaproteobacteria_ESQ11443_1_sulfite_reductase_uncultured_Desulfofustis_sp_PB_SRB1:0.08007343844212055917,Deltaproteobacteria_RZW24446_1_dissimilatory_type_sulfite_reductase_subunit_alpha_partial_Desulfobulbaceae_bacterium:0.04208272462456899565)59:0.01537755104155362658)63:0.02471141251882616116,(Deltaproteobacteria_AAQ05943_1_dissimilatory_sulfite_reductase_alpha_subunit_partial_Desulfofustis_glycolicus:0.00000100000050002909,(Deltaproteobacteria_WP_073374578_1_dissimilatory_type_sulfite_reductase_subunit_alpha_Desulfofustis_glycolicus:0.00000100000050002909,Deltaproteobacteria_AAL57455_1_dissimilatory_sulfite_reductase_alpha_subunit_partial_Desulfofustis_glycolicus:0.00000100000050002909)30:0.00000100000050002909)100:0.10500480799388600683)63:0.02874440217732106978)43:0.02697462979173471248)45:0.03727374048125400852,(Deltaproteobacteria_AIZ01121_1_putative_dissimilatory_sulfite_reductase_DsrB_subunit_Desulfobulbaceae_bacterium_enrichment_culture:0.00000100000050002909,Deltaproteobacteria_KGO33276_1_sulfite_reductase_Desulfobulbus_sp_Tol_SR:0.00000100000050002909)100:0.08972047985089807998)72:0.03972687913493325867)63:0.02836759862260186324)95:0.04189131926486305141)98:0.06803173504386697545)24:0.01165138452901044903)22:0.01706627948620282123)82:0.07170893887523419052,(Deltaproteobacteria_TBV81436_1_dissimilatory_type_sulfite_reductase_subunit_alpha_Desulfobulbaceae_bacterium:0.12910071118225149855,(((Deltaproteobacteria_WP_050777341_1_dissimilatory_type_sulfite_reductase_subunit_alpha_delta_proteobacterium_MLMS_1:0.00000100000050002909,Deltaproteobacteria_EAT01398_1_Sulfite_reductase_dissimilatory_type_alpha_subunit_partial_delta_proteobacterium_MLMS_1:0.00000100000050002909)100:0.00000100000050002909,Deltaproteobacteria_WP_040871214_1_dissimilatory_type_sulfite_reductase_subunit_alpha_partial_delta_proteobacterium_MLMS_1:0.00000100000050002909)100:0.06798417545161908326,(Deltaproteobacteria_WP_013162538_1_dissimilatory_type_sulfite_reductase_subunit_alpha_Desulfurivibrio_alkaliphilus:0.00000100000050002909,Deltaproteobacteria_ADH85007_1_sulfite_reductase_dissimilatory_type_alpha_subunit_Desulfurivibrio_alkaliphilus_AHT_2:0.00000100000050002909)100:0.03373193917376616363)73:0.04056251570348240465)100:0.20788109565334852991)71:0.02132490789048873889)99:0.13821313509478777570)68:0.06045798948142738077,(Deltaproteobacteria_WP_067615718_1_dissimilatory_type_sulfite_reductase_subunit_alpha_Dissulfuribacter_thermophilus:0.13630989862230485921,((Deltaproteobacteria_PXF54516_1_dissimilatory_type_sulfite_reductase_subunit_alpha_Deltaproteobacteria_bacterium:0.00325768238790485410,(Deltaproteobacteria_Meg22_1012_Bin_255_scaffold_44646_22:0.15167965730584342943,((Deltaproteobacteria_Meg22_1416_Bin_176_scaffold_44608_4:0.00000100000050002909,Deltaproteobacteria_Meg22_1618_Bin_165_scaffold_16953_5:0.00000100000050002909)36:0.00000100000050002909,Deltaproteobacteria_Meg22_1214_Bin_80_scaffold_9125_32:0.00000100000050002909)50:0.00000100000050002909)49:0.00000100000050002909)100:0.06686292246347179391,((Deltaproteobacteria_AUD55407_1_dissimilatory_sulfite_reductase_alpha_subunit_partial_uncultured_bacterium:0.03552965379216933839,(((((Deltaproteobacteria_Meg22_1618_Bin_149_scaffold_8559_4:0.00000100000050002909,Deltaproteobacteria_Meg22_1012_Bin_335_scaffold_13848_7:0.00000100000050002909)8:0.00000100000050002909,Deltaproteobacteria_Meg19_1012_Bin_147_scaffold_5939_13:0.00000100000050002909)1:0.00000100000050002909,Deltaproteobacteria_Meg22_1214_Bin_60_scaffold_8158_9:0.00000100000050002909)3:0.00000100000050002909,Deltaproteobacteria_Meg22_1416_Bin_56_scaffold_63330_9:0.00000100000050002909)58:0.00000100000050002909,Deltaproteobacteria_Meg22_46_Bin_87_scaffold_7612_24:0.00000100000050002909)100:0.03505581590121099878)54:0.01247116165737964522,(Deltaproteobacteria_Meg22_02_Bin_69_scaffold_34219_8:0.09372389662103706998,(Deltaproteobacteria_PXF59669_1_dissimilatory_type_sulfite_reductase_subunit_alpha_Deltaproteobacteria_bacterium:0.04080202605131998117,Deltaproteobacteria_RPI50944_1_dissimilatory_type_sulfite_reductase_subunit_alpha_partial_Deltaproteobacteria_bacterium:0.06051511729745805146)41:0.02853286005407911982)28:0.00771357495100719222)73:0.05894041273067459480)100:0.15491449364088849538)95:0.07385375212308964432)55:0.04243640383612062167)51:0.01416340965080279020)95:0.07355825857420346392,(Deltaproteobacteria_Meg22_46_Bin_62_scaffold_111692_1:0.26995793894687386549,(((Deltaproteobacteria_QCQ21598_1_dissimilatory_type_sulfite_reductase_subunit_alpha_Desulfoglaeba_alkanexedens_ALDC:0.00000100000050002909,Deltaproteobacteria_WP_137423567_1_dissimilatory_type_sulfite_reductase_subunit_alpha_Desulfoglaeba_alkanexedens:0.00000100000050002909)98:0.00000100000050002909,(Deltaproteobacteria_AOO19730_1_dissimilatory_sulfite_reductase_alpha_subunit_partial_Desulfoglaeba_alkanexedens_ALDC:0.00366522319647942345,Deltaproteobacteria_ACW65143_1_dissimilatory_sulfite_reductase_alpha_subunit_partial_Desulfoglaeba_alkanexedens_ALDC:0.00000100000050002909)70:0.00370010172189927768)100:0.08060725559618624192,((Deltaproteobacteria_PIU31843_1_dissimilatory_type_sulfite_reductase_subunit_alpha_Syntrophobacteraceae_bacterium_CG07_land_8_20_14_0_80_61_8:0.10932975584442117256,(((((Deltaproteobacteria_WP_106822814_1_dissimilatory_type_sulfite_reductase_subunit_alpha_Syntrophobacter_sp_SbD1:0.00000100000050002909,(Deltaproteobacteria_SPF47689_1_dissimilatory_sulfite_reductase_alpha_subunit_Syntrophobacter_sp_SbD1:0.00000100000050002909,Deltaproteobacteria_ATY72470_1_dissimilatory_sulfite_reductase_alpha_subunit_Syntrophobacter_sp_SbD1:0.00000100000050002909)32:0.00000100000050002909)100:0.12335949070825506790,(Deltaproteobacteria_AAL57457_1_dissimilatory_sulfite_reductase_alpha_subunit_partial_Syntrophobacter_wolinii:0.10190841932582364593,Deltaproteobacteria_ATY72486_1_dissimilatory_sulfite_reductase_alpha_subunit_partial_uncultured_Syntrophobacter_sp:0.08031351405836248403)46:0.01987250162970214187)91:0.07770890792252746482,((Deltaproteobacteria_ABK19708_1_sulfite_reductase_dissimilatory_type_alpha_subunit_Syntrophobacter_fumaroxidans_MPOB:0.00000100000050002909,Deltaproteobacteria_WP_011700821_1_dissimilatory_type_sulfite_reductase_subunit_alpha_Syntrophobacter_fumaroxidans:0.00000100000050002909)100:0.00000100000050002909,Deltaproteobacteria_AAL57459_1_dissimilatory_sulfite_reductase_alpha_subunit_partial_Syntrophobacter_fumaroxidans_MPOB:0.00000100000050002909)100:0.04106533516552500485)64:0.03414364579871656535,(Deltaproteobacteria_APR62630_1_dissimilatory_sulfite_reductase_alpha_subunit_partial_Candidatus_Desulfonatronobulbus_propionicus:0.25091788729620340126,Deltaproteobacteria_AAL07558_1_dissimilatory_sulfite_reductase_alpha_subunit_partial_Desulforhabdus_amnigena:0.03421867925879950451)61:0.04124662726508188104)42:0.03888624969663468517,Deltaproteobacteria_AAK83197_1_dissimilatory_sulfite_reductase_alpha_subunit_partial_Desulfovirga_adipica:0.15553623995184329143)100:0.08486770158829459731)64:0.04901456093536235570,((((Deltaproteobacteria_AAQ05937_1_dissimilatory_sulfite_reductase_alpha_subunit_partial_Desulfacinum_infernum:0.00000100000050002909,Deltaproteobacteria_AAL57461_1_dissimilatory_sulfite_reductase_alpha_subunit_partial_Desulfacinum_infernum:0.00000100000050002909)79:0.00000100000050002909,Deltaproteobacteria_WP_073042029_1_dissimilatory_type_sulfite_reductase_subunit_alpha_Desulfacinum_infernum:0.00000100000050002909)100:0.03698130450228497013,((((Deltaproteobacteria_B6_G11_scaffold_15878_4:0.03821259295068791390,((Deltaproteobacteria_AB_03_Bin_105_scaffold_170277_3:0.00000100000050002909,Deltaproteobacteria_AB_1215_Bin_75_scaffold_251549_4:0.00000100000050002909)99:0.01571647284628036392,(Deltaproteobacteria_PNV84147_1_dissimilatory_type_sulfite_reductase_subunit_alpha_Desulfobacteraceae_bacterium:0.03468311909770749324,(Deltaproteobacteria_ABZ01818_1_dissimilatory_sulfite_reductase_alpha_subunit_partial_uncultured_Syntrophobacteraceae_bacterium:0.01412598383307526496,Deltaproteobacteria_ABZ01822_1_dissimilatory_sulfite_reductase_alpha_subunit_partial_uncultured_Syntrophobacteraceae_bacterium:0.02125680819264254978)100:0.06598480118917000870)74:0.02998442665697773762)64:0.01045206494424961649)100:0.11834634438723556915,(Deltaproteobacteria_Meg22_1214_Bin_54_scaffold_37427_5:0.00000100000050002909,Deltaproteobacteria_Meg22_1012_Bin_42_scaffold_4984_22:0.00000100000050002909)100:0.11135541833852194427)66:0.06144872191315088605,Deltaproteobacteria_WP_123289830_1_dissimilatory_type_sulfite_reductase_subunit_alpha_Desulfosoma_caldarium:0.05578225135770543963)15:0.01653496389900663971,((Deltaproteobacteria_Meg22_1012_Bin_341_scaffold_130_9:0.00000100000050002909,Deltaproteobacteria_Meg22_1214_Bin_376_scaffold_19970_9:0.00000100000050002909)100:0.06521888632457618906,((Deltaproteobacteria_CAC36212_1_dissimilatory_sulfite_reductase_subunit_A_Thermodesulforhabdus_norvegica:0.00339189085941748450,Deltaproteobacteria_WP_093393708_1_dissimilatory_type_sulfite_reductase_subunit_alpha_Thermodesulforhabdus_norvegica:0.00000100000050002909)95:0.00000100000050002909,Deltaproteobacteria_AAK83209_1_dissimilatory_sulfite_reductase_alpha_subunit_partial_Thermodesulforhabdus_norvegica:0.05176976351788259434)96:0.01739653143400363144)100:0.07780907691850144636)13:0.01969946121420058233)14:0.02475016934210913858,Deltaproteobacteria_WP_084056893_1_dissimilatory_type_sulfite_reductase_subunit_alpha_Desulfacinum_hydrothermale:0.12481558060068136118)12:0.01462335269313663581)27:0.01697146972143160140)87:0.08390966740490644893)66:0.09564020563865349711)62:0.06003359428079693694)88:0.05955200641660930716,(((Deltaproteobacteria_Meg22_1012_Bin_329_scaffold_152226_3:0.02571293005526944023,(Deltaproteobacteria_Meg22_1012_Bin_334_scaffold_32154_5:0.00000100000050002909,Deltaproteobacteria_Meg22_1214_Bin_121_scaffold_524_56:0.00000100000050002909)100:0.06799662909244449938)92:0.02773840990238112675,(Deltaproteobacteria_Meg22_810_Bin_229_scaffold_3693_8:0.00000100000050002909,(Deltaproteobacteria_Meg22_1012_Bin_168_scaffold_39873_10:0.00000100000050002909,(Deltaproteobacteria_Meg19_1012_Bin_324_scaffold_11754_5:0.05740287727965927289,Deltaproteobacteria_Meg22_1214_Bin_162_scaffold_4567_30:0.01557867977600230908)74:0.01159814572659840018)44:0.00000100000050002909)100:0.09549781806754462088)94:0.03397815942287856633,Deltaproteobacteria_AB_3033_Bin_162_scaffold_104731_2:0.03704017438325677564)100:0.18775427437682457033)100:0.15545805625734596123,(((Deltaproteobacteria_B59_G9_scaffold_00170_3:0.04170618147643118806,((Deltaproteobacteria_Meg22_1214_Bin_36_scaffold_4700_9:0.00000100000050002909,(Deltaproteobacteria_Meg22_1012_Bin_127_scaffold_255_128:0.00000100000050002909,Deltaproteobacteria_Meg22_1416_Bin_106_scaffold_1725_36:0.00000100000050002909)19:0.00000100000050002909)20:0.00000100000050002909,Deltaproteobacteria_Meg22_1618_Bin_93_scaffold_485_38:0.00000100000050002909)99:0.01902831587127633631)99:0.06390263799002163236,(((Deltaproteobacteria_AEB09472_1_sulfite_reductase_dissimilatory_type_alpha_subunit_Desulfobacca_acetoxidans_DSM_11109:0.00000100000050002909,Deltaproteobacteria_WP_013706582_1_dissimilatory_type_sulfite_reductase_subunit_alpha_Desulfobacca_acetoxidans:0.00000100000050002909)100:0.00000100000050002909,(Deltaproteobacteria_AAQ05935_1_dissimilatory_sulfite_reductase_alpha_subunit_partial_Desulfobacca_acetoxidans:0.00000100000050002909,Deltaproteobacteria_AAO38181_1_dissimilatory_sulfite_reductase_alpha_subunit_partial_Desulfobacca_acetoxidans_DSM_11109:0.00000100000050002909)99:0.01903102167643271406)100:0.10587938005212507719,Deltaproteobacteria_Meg22_1214_Bin_315_scaffold_56304_2:0.18535928714761606972)57:0.06484990398087142616)65:0.05970101385743711853,Deltaproteobacteria_RJR37240_1_dissimilatory_type_sulfite_reductase_subunit_alpha_Deltaproteobacteria_bacterium:0.20157643805347161270)100:0.28146550845388668138)63:0.07821503161115435365)37:0.08160597850587832103,(Deltaproteobacteria_Meg19_1012_Bin_441_scaffold_209_68:0.00000100000050002909,Deltaproteobacteria_Meg22_1012_Bin_150_scaffold_1486_22:0.00359008630720413164)100:0.25720320796415918618)7:0.04551640589479009208)13:0.04326263346400049947,((Anaerolineae_bacterium_HFZ97274_1_TPA_dissimilatory_type_sulfite_reductase_subunit_alpha:0.21698021962324101630,((Anaerolineaceae_bacterium_RJP46693_1_dissimilatory_type_sulfite_reductase_subunit_alpha:0.10885367967627068708,Chloroflexi_bacterium_HFN10651_1_TPA_dissimilatory_type_sulfite_reductase_subunit_alpha:0.14269589592922982124)89:0.05343498389224217437,(Chloroflexi_bacterium_RME74226_1_dissimilatory_type_sulfite_reductase_subunit_alpha:0.09574028844130580418,Chloroflexi_bacterium_NLG74165_1_dissimilatory_type_sulfite_reductase_subunit_alpha:0.16106550767336832997)52:0.01057758050068699843)98:0.09210350216635870835)89:0.09389235025709931348,(Deltaproteobacteria_RJO66766_1_dissimilatory_type_sulfite_reductase_subunit_alpha_Myxococcales_bacterium:0.31401502386481611184,(((Archaeoglobus_veneficus_WP_013684596_1_dissimilatory_type_sulfite_reductase_subunit_alpha:0.06943597843908073941,(Archaeoglobus_sp_RUM34861_1_dissimilatory_type_sulfite_reductase_subunit_alpha:0.18654573078714864476,Archaeoglobales_archaeon_RLI88066_1_dissimilatory_type_sulfite_reductase_subunit_alpha:0.09959073401159528049)80:0.03927845297048332407)93:0.09137835781509412447,(Archaeoglobus_fulgidus_WP_010877930_1_dissimilatory_type_sulfite_reductase_subunit_alpha:0.05277402897548245236,(((Archaeoglobi_archaeon_TDA26268_1_dissimilatory_type_sulfite_reductase_subunit_alpha:0.01919304556306561035,Archaeoglobales_archaeon_NHW89206_1_dissimilatory_type_sulfite_reductase_subunit_alpha:0.00424988769511647126)100:0.08101147529711155704,(((Archaeoglobus_fulgidus_HFW31399_1_TPA_dissimilatory_type_sulfite_reductase_subunit_alpha:0.00364246511701943245,Archaeoglobus_fulgidus_HET21398_1_TPA_dissimilatory_type_sulfite_reductase_subunit_alpha:0.00352955197448167170)100:0.05323324492427067983,Archaeoglobus_fulgidus_HEH35108_1_TPA_dissimilatory_type_sulfite_reductase_subunit_alpha:0.04447840360409997112)71:0.03219877112279713460,Archaeoglobus_fulgidus_HGT83463_1_TPA_dissimilatory_type_sulfite_reductase_subunit_alpha:0.06584917448012420071)51:0.02753377230797232969)90:0.06458146332112005283,((Archaeoglobales_archaeon_RLI77638_1_dissimilatory_type_sulfite_reductase_subunit_alpha:0.05771322626110148013,Archaeoglobales_archaeon_RLI74948_1_dissimilatory_type_sulfite_reductase_subunit_alpha:0.04344530160987346290)98:0.20991362978212221857,Archaeoglobales_archaeon_ex4484_92_OYT33960_1_dissimilatory_type_sulfite_reductase_subunit_alpha:0.05379725536774619676)36:0.01722766337392846181)38:0.02903684547306365632)34:0.04609929360755995326)48:0.07374730726720059304,Archaeoglobus_profundus_WP_012939547_1_dissimilatory_type_sulfite_reductase_subunit_alpha:0.23545891781776970286)99:0.33770283019284474957)28:0.10885197585660967567)6:0.00971391058169310782)46:0.07560952687400707140)32:0.04205346256517238090)25:0.03355270126297194705,((Desulfotomaculum_nigrificans_WP_013810881_1_dissimilatory_type_sulfite_reductase_subunit_alpha:0.00000100000050002909,Desulfotomaculum_nigrificans_WP_003542698_1_dissimilatory_type_sulfite_reductase_subunit_alpha:0.00370712850305365913)100:0.01705343277110995051,((((Desulfotomaculum_aeronauticum_WP_072914015_1_dissimilatory_type_sulfite_reductase_subunit_alpha:0.02591362137223455694,Desulfotomaculum_ferrireducens_WP_077715442_1_dissimilatory_type_sulfite_reductase_subunit_alpha:0.05041807281071267882)62:0.01042445032980515024,(Desulfotomaculum_ruminis_WP_013840456_1_dissimilatory_type_sulfite_reductase_subunit_alpha:0.01988917827235586744,Desulfotomaculum_aeronauticum_WP_072915866_1_dissimilatory_type_sulfite_reductase_subunit_alpha:0.03439426509533614201)100:0.08526424486433911709)63:0.02155164223262231657,Desulfotomaculum_ruminis_WP_013843669_1_dissimilatory_type_sulfite_reductase_subunit_alpha:0.05023804444022574728)62:0.02151479431832712536,((((Desulfotomaculum_hydrothermale_WP_008411794_1_dissimilatory_type_sulfite_reductase_subunit_alpha:0.00733527162365168843,Desulfotomaculum_putei_WP_073238254_1_dissimilatory_type_sulfite_reductase_subunit_alpha:0.02223820489196313976)69:0.03342243715791965580,Desulfotomaculum_profundi_WP_099081918_1_dissimilatory_type_sulfite_reductase_subunit_alpha:0.02481399217625696041)51:0.03067521245382731285,Desulfotomaculum_aquiferis_RYD01362_1_sulfite_reductase:0.05370698518930197563)43:0.02217811066627559113,Desulfotomaculum_reducens_WP_011879477_1_dissimilatory_type_sulfite_reductase_subunit_alpha:0.07058830590082852685)36:0.01693109679442761362)69:0.05416234280818275904)100:0.25028944960656418495)21:0.05013371653022518498,((Firmicutes_bacterium_MTI80636_1_dissimilatory_type_sulfite_reductase_subunit_alpha:0.17555792478236062482,Desulfohalotomaculum_alkaliphilum_WP_031514246_1_dissimilatory_type_sulfite_reductase_subunit_alpha:0.07102127745232370004)99:0.15176112966044735808,(Desulfurispora_thermophila_WP_018086254_1_dissimilatory_type_sulfite_reductase_subunit_alpha:0.14203469002185639680,Pelotomaculum_propionicicum_WP_134214262_1_dissimilatory_type_sulfite_reductase_subunit_alpha:0.23250350635686073408)92:0.09666912549018445711)32:0.04877410824803875972)50:0.05697898637970878061,(((Peptococcaceae_bacterium_DCMF_WP_148136715_1_dissimilatory_type_sulfite_reductase_subunit_alpha:0.19966145679136937385,(((Clostridia_bacterium_NLC38374_1_dissimilatory_type_sulfite_reductase_subunit_alpha:0.05956537478606108854,Clostridia_bacterium_HHX51468_1_TPA_dissimilatory_type_sulfite_reductase_subunit_alpha_partial:0.05315225195395784086)85:0.05681912255460021266,(Clostridia_bacterium_HHY60915_1_TPA_dissimilatory_type_sulfite_reductase_subunit_alpha_partial:0.02805340654484238597,(Clostridia_bacterium_HHW06012_1_TPA_dissimilatory_type_sulfite_reductase_subunit_alpha:0.05072049710222954061,(Clostridia_bacterium_NLL19069_1_dissimilatory_type_sulfite_reductase_subunit_alpha:0.02064071850788969098,Clostridia_bacterium_NLC77192_1_dissimilatory_type_sulfite_reductase_subunit_alpha:0.02819453747312328576)100:0.05810763872421751547)49:0.02256439775151029489)100:0.14590512941321995277)96:0.07744756280328060627,(Calderihabitans_maritimus_WP_088553263_1_dissimilatory_type_sulfite_reductase_subunit_alpha:0.00000100000050002909,Calderihabitans_maritimus_GAW91762_1_dissimilatory_sulfite_reductase_alpha_subunit:0.00000100000050002909)100:0.07758167989929000419)47:0.03068046957939499220)70:0.05394122477140489424,(Clostridiales_bacterium_PH28_bin88_KKM09748_1_sulfite_reductase:0.15665981831770497967,((Peptococcaceae_bacterium_CEB3_WP_047829219_1_dissimilatory_type_sulfite_reductase_subunit_alpha:0.18353156296416947568,(Syntrophomonas_sp_HBQ25788_1_TPA_dissimilatory_type_sulfite_reductase_subunit_alpha:0.07535588972490916970,((Coriobacteriia_bacterium_HBT95992_1_TPA_dissimilatory_type_sulfite_reductase_subunit_alpha:0.23823106005979899358,((((unclassified_Adlercreutzia_WP_165056492_1_MULTISPECIES_dissimilatory_type_sulfite_reductase_subunit_alpha:0.01545885319351045228,unclassified_Adlercreutzia_WP_165171702_1_MULTISPECIES_dissimilatory_type_sulfite_reductase_subunit_alpha:0.01017180681462329442)99:0.07505362630774002619,(Eggerthella_sinensis_WP_114546734_1_dissimilatory_type_sulfite_reductase_subunit_alpha:0.00713359356971437434,unclassified_Eggerthella_WP_154332066_1_MULTISPECIES_dissimilatory_type_sulfite_reductase_subunit_alpha:0.02571833409642341334)100:0.08159492856309177866)99:0.08551048784838018169,(Eggerthellaceae_bacterium_WP_178414873_1_dissimilatory_type_sulfite_reductase_subunit_alpha:0.31666803219317718465,(Coriobacteriaceae_bacterium_68_1_3_WP_039689098_1_dissimilatory_type_sulfite_reductase_subunit_alpha:0.00597556320290709882,Adlercreutzia_sp_Marseille_P7992_WP_125138657_1_dissimilatory_type_sulfite_reductase_subunit_alpha:0.00850541815568280936)100:0.12168919727344952586)95:0.06731923922031350649)98:0.08477643117418537377,(Raoultibacter_sp_Marseille_P8396_WP_139652676_1_dissimilatory_type_sulfite_reductase_subunit_alpha:0.03829235332071172920,(Gordonibacter_sp_28C_WP_114601625_1_dissimilatory_type_sulfite_reductase_subunit_alpha:0.01072129094263386123,(((Gordonibacter_urolithinfaciens_WP_096227832_1_dissimilatory_type_sulfite_reductase_subunit_alpha:0.00000100000050002909,Gordonibacter_urolithinfaciens_WP_087189911_1_dissimilatory_type_sulfite_reductase_subunit_alpha:0.00354038396369643757)37:0.00000100000050002909,Gordonibacter_urolithinfaciens_WP_154270036_1_dissimilatory_type_sulfite_reductase_subunit_alpha:0.00355236943972642117)81:0.01088525449822793680,(Gordonibacter_sp_An230_WP_087192610_1_dissimilatory_type_sulfite_reductase_subunit_alpha:0.09805336157175965905,Gordonibacter_pamelaeae_WP_114569143_1_dissimilatory_type_sulfite_reductase_subunit_alpha:0.00000100000050002909)31:0.00596053781477116039)76:0.01621997454274809805)99:0.10036127855935106368)90:0.07621475436220631616)58:0.03664558845921003088)92:0.09503446496872941518,((Syntrophomonadaceae_bacterium_NLU47208_1_dissimilatory_type_sulfite_reductase_subunit_alpha:0.11923192744140029276,((Syntrophomonas:0.00371938094305373796,Syntrophomonadaceae_bacterium_NLM88576_1_dissimilatory_type_sulfite_reductase_subunit_alpha:0.00000100000050002909)100:0.03568357279530117582,Syntrophomonadaceae_bacterium_NLP24703_1_dissimilatory_type_sulfite_reductase_subunit_alpha:0.03191884234307917900)99:0.05060152841101790699)22:0.01102303738092618758,((Syntrophomonas_zehnderi_WP_046497569_1_dissimilatory_type_sulfite_reductase_subunit_alpha:0.08455898514450836678,(Bacteroidales_bacterium_NLO02480_1_dissimilatory_type_sulfite_reductase_subunit_alpha:0.03726029712194225962,Bacteroidales_bacterium_NLO01893_1_dissimilatory_type_sulfite_reductase_subunit_alpha:0.04108965821223208026)99:0.04561195166557969333)26:0.00920427778322542231,(Syntrophomonadaceae_bacterium_NLB52638_1_dissimilatory_type_sulfite_reductase_subunit_alpha:0.02732829484102004478,Syntrophomonadaceae_bacterium_NLF46291_1_dissimilatory_type_sulfite_reductase_subunit_alpha:0.08087423830975767891)99:0.04464915848254098762)21:0.01603686226240413557)30:0.01363972340687378410)28:0.01717909420751057362)67:0.04788725589831852730)81:0.06222846546359291769,(Peptococcaceae_bacterium_NLP43636_1_dissimilatory_type_sulfite_reductase_subunit_alpha:0.12405859274582675678,((unclassified_Desulfosporosinus_WP_009621399_1_MULTISPECIES_dissimilatory_type_sulfite_reductase_subunit_alpha:0.20821984711187313533,(((Desulfitobacterium_hafniense_WP_005810505_1_dissimilatory_type_sulfite_reductase_subunit_alpha:0.01120570011815483907,(Desulfitobacterium_WP_014792234_1_MULTISPECIES_dissimilatory_type_sulfite_reductase_subunit_alpha:0.00000100000050002909,Desulfitobacterium_dehalogenans_HHY25181_1_TPA_dissimilatory_type_sulfite_reductase_subunit_alpha:0.00362154411654344284)97:0.00711998898950449814)88:0.01781507512862944356,((Desulfitobacterium_chlororespirans_WP_072775309_1_dissimilatory_type_sulfite_reductase_subunit_alpha:0.00000100000050002909,Desulfitobacterium_sp_LBE_WP_144677461_1_dissimilatory_type_sulfite_reductase_subunit_alpha:0.00367442162711959170)82:0.03648036919428943037,Desulfitobacterium_hafniense_WP_018214498_1_dissimilatory_type_sulfite_reductase_subunit_alpha:0.00589898452818746720)48:0.01438214882060819509)71:0.03400940909478851470,Desulfitobacterium_dichloroeliminans_WP_015260798_1_dissimilatory_type_sulfite_reductase_subunit_alpha:0.11646410098813365919)100:0.13680479738906486942)76:0.05682831688484310528,Gracilibacter_sp_BRH_c7a_KUO62649_1_sulfite_reductase_dissimilatory_type_subunit_alpha:0.11337059048385711435)59:0.04524627051319828758)79:0.05697254472369785161)100:0.12889482320670977988)68:0.04373652413721598048)50:0.03912948490424974363,Firmicutes_bacterium_HHY95725_1_TPA_dissimilatory_type_sulfite_reductase_subunit_alpha:0.29151522111462213616)34:0.02955819751586326663)59:0.02911028125961125437)63:0.06312040230578352951)96:0.19402879916729126597,(Pirellulales_bacterium_NUQ65146_1_dissimilatory_type_sulfite_reductase_subunit_alpha:0.34694568428913213909,((Veillonellaceae_bacterium_NLP42951_1_dissimilatory_type_sulfite_reductase_subunit_alpha:0.21326785753884613950,((Sporomusaceae_bacterium_HAK74808_1_TPA_dissimilatory_type_sulfite_reductase_subunit_alpha:0.00814343540412273796,Anaerospora_hongkongensis_WP_132080428_1_dissimilatory_type_sulfite_reductase_subunit_alpha:0.01016442350750538896)100:0.10510845163770857202,Lucifera_butyrica_WP_122626882_1_dissimilatory_type_sulfite_reductase_subunit_alpha:0.14534901680815434655)74:0.04593021462579448266)69:0.05826552504710800356,Acetonema_longum_WP_004092271_1_dissimilatory_type_sulfite_reductase_subunit_alpha:0.15281255884885533436)45:0.06252721601924202122)98:0.15257990035252361194)100:0.22643543999654502930)89:0.01089905945140183519,Sporolituus_thermophilus_WP_093687566_1_dissimilatory_type_sulfite_reductase_subunit_alpha:0.00727190335275878195);
