# Supplementary material for: New globally distributed bacterial phyla within the FCB superphylum
Source: Nat Commun. 2022 Dec 6;13:7516. doi: 10.1038/s41467-022-34388-1 (PMC9727166; doi:10.1038/s41467-022-34388-1)
Supplement: Supplementary file 5 — source data 1-9 [file 41467_2022_34388_MOESM5_ESM.zip › Source Data/Supplementary Figure 8b dsrB tree.txt]

(((Deltaproteobacteria_B11_G15_scaffold_22326_2:0.29119412370312730554,((((((((Deltaproteobacteria_WP_011761929_1_dissimilatory_type_sulfite_reductase_subunit_beta_Pyrobaculum_islandicum:0.00000100000050002909,Pyrobaculum_islandicum_WP_011761929_1_dissimilatory_type_sulfite_reductase_subunit_beta:0.00000100000050002909)100:0.01252965039390684619,(Deltaproteobacteria_WP_012349716_1_dissimilatory_type_sulfite_reductase_subunit_beta_Pyrobaculum_neutrophilum:0.00000100000050002909,Pyrobaculum_neutrophilum_WP_012349716_1_dissimilatory_type_sulfite_reductase_subunit_beta:0.00000100000050002909)100:0.02192752716147283731)100:0.02637800534709174027,Thermoproteus_tenax_WP_014127082_1_dissimilatory_type_sulfite_reductase_subunit_beta:0.03079805963485397063)99:0.10702428162234815801,((Pyrobaculum_arsenaticum_WP_011900396_1_dissimilatory_type_sulfite_reductase_subunit_beta:0.00000100000050002909,Deltaproteobacteria_WP_011900396_1_dissimilatory_type_sulfite_reductase_subunit_beta_Pyrobaculum_arsenaticum:0.00000100000050002909)100:0.02653335839354187958,Pyrobaculum_oguniense_TE7_AFA39021_1_sulfite_reductase_dissimilatory_type_beta_subunit:0.00740625605571297065)99:0.10576332476229421964)98:0.18707118248950832529,(((Thermoproteus_tenax_WP_014126351_1_dissimilatory_type_sulfite_reductase_subunit_beta:0.11010520058677443489,((Pyrobaculum_sp_HHP70488_1_TPA_dissimilatory_type_sulfite_reductase_subunit_beta:0.06972690790259968019,Pyrobaculum_sp_HEV11297_1_TPA_dissimilatory_type_sulfite_reductase_subunit_beta:0.06795277816924984171)85:0.04439762529090782867,Thermoproteus_sp_AZ2_KJR72872_1_sulfite_reductase_subunit_beta:0.12890632869815074613)45:0.04774145022250151499)62:0.08316957685466547234,Pyrobaculum_calidifontis_JCM_11548_ABO08865_1_dissimilatory_sulfite_reductase_beta_subunit:0.09334409223315386084)22:0.03126591466061980767,(((Pyrobaculum_ferrireducens_WP_014289037_1_dissimilatory_type_sulfite_reductase_subunit_beta:0.00000100000050002909,Deltaproteobacteria_WP_014289037_1_dissimilatory_type_sulfite_reductase_subunit_beta_Pyrobaculum_ferrireducens:0.00000100000050002909)100:0.01170768267905244325,(((Deltaproteobacteria_WP_011008756_1_dissimilatory_type_sulfite_reductase_subunit_beta_Pyrobaculum_aerophilum:0.00000100000050002909,Pyrobaculum_aerophilum_WP_011008756_1_dissimilatory_type_sulfite_reductase_subunit_beta:0.00000100000050002909)100:0.14093012586606393222,(Deltaproteobacteria_WP_116420901_1_dissimilatory_type_sulfite_reductase_subunit_beta_Pyrobaculum_aerophilum:0.00000100000050002909,Pyrobaculum_aerophilum_WP_116420901_1_dissimilatory_type_sulfite_reductase_subunit_beta:0.00000100000050002909)100:0.00306589589892441051)39:0.01619193277510911841,Pyrobaculum_sp_HHP69547_1_TPA_dissimilatory_type_sulfite_reductase_subunit_beta:0.13456341920089140429)25:0.01359943367379612064)47:0.03913642539192241365,(Pyrobaculum_oguniense_TE7_AFA39041_1_sulfite_reductase_dissimilatory_type_beta_subunit:0.01241052460603185234,(Pyrobaculum_arsenaticum_WP_011900698_1_dissimilatory_type_sulfite_reductase_subunit_beta:0.00000100000050002909,Deltaproteobacteria_WP_011900698_1_dissimilatory_type_sulfite_reductase_subunit_beta_Pyrobaculum_arsenaticum:0.00000100000050002909)94:0.00000100000050002909)100:0.04032963965117537103)58:0.06821360080503584278)41:0.06659588769201944813)95:0.29528421899984275134,(((Pyrobaculum_sp_HHP70284_1_TPA_dissimilatory_type_sulfite_reductase_subunit_beta:0.12068253641025836198,Thermoproteus_tenax_WP_014126354_1_dissimilatory_type_sulfite_reductase_subunit_beta:0.10673513101225906574)97:0.08445056868256912985,((((Pyrobaculum_ferrireducens_WP_014289046_1_dissimilatory_type_sulfite_reductase_subunit_beta:0.00000100000050002909,Deltaproteobacteria_WP_014289046_1_dissimilatory_type_sulfite_reductase_subunit_beta_Pyrobaculum_ferrireducens:0.00000100000050002909)100:0.05112863382187048805,((Pyrobaculum_aerophilum_WP_116421920_1_dissimilatory_type_sulfite_reductase_subunit_beta:0.00000100000050002909,Deltaproteobacteria_WP_116421920_1_dissimilatory_type_sulfite_reductase_subunit_beta_Pyrobaculum_aerophilum:0.00000100000050002909)73:0.00000100000050002909,(Pyrobaculum_aerophilum_WP_011008774_1_dissimilatory_type_sulfite_reductase_subunit_beta:0.00000100000050002909,Deltaproteobacteria_WP_011008774_1_dissimilatory_type_sulfite_reductase_subunit_beta_Pyrobaculum_aerophilum:0.00000100000050002909)92:0.00839955103681696430)92:0.00509682122570972139)59:0.05473379470375296096,((Pyrobaculum_arsenaticum_WP_011900687_1_dissimilatory_type_sulfite_reductase_subunit_beta:0.00000100000050002909,Deltaproteobacteria_WP_011900687_1_dissimilatory_type_sulfite_reductase_subunit_beta_Pyrobaculum_arsenaticum:0.00000100000050002909)100:0.02582370643383475467,Pyrobaculum_oguniense_TE7_AFA39054_1_sulfite_reductase_dissimilatory_type_beta_subunit:0.02197769443442442600)99:0.06022372829203759964)47:0.07826627519539416933,Pyrobaculum_calidifontis_JCM_11548_ABO08876_1_dissimilatory_sulfite_reductase_beta_subunit:0.13092997476134757284)29:0.02372840842965735428)97:0.27721614403696687168,((Thaumarchaeota_archaeon_NAY82517_1_dissimilatory_type_sulfite_reductase_subunit_beta:0.35611747562582984905,(((Vulcanisaeta_distributa_WP_148678324_1_dissimilatory_type_sulfite_reductase_subunit_beta:0.00000100000050002909,(Deltaproteobacteria_ADN51468_1_dissimilatory_sulfite_reductase_beta_subunit_Vulcanisaeta_distributa_DSM_14429:0.00000100000050002909,(Vulcanisaeta_distributa_DSM_14429_ADN51468_1_dissimilatory_sulfite_reductase_beta_subunit:0.00000100000050002909,Deltaproteobacteria_WP_148678324_1_dissimilatory_type_sulfite_reductase_subunit_beta_Vulcanisaeta_distributa:0.00000100000050002909)20:0.00000100000050002909)22:0.00000100000050002909)100:0.03557506261471082842,(((Deltaproteobacteria_ADY00713_1_dissimilatory_sulfite_reductase_subunit_B_Vulcanisaeta_moutnovskia_768_28:0.00000100000050002909,Vulcanisaeta_moutnovskia_768_28_ADY00713_1_dissimilatory_sulfite_reductase_subunit_B:0.00000100000050002909)10:0.00000100000050002909,(Vulcanisaeta_moutnovskia_WP_048057137_1_dissimilatory_type_sulfite_reductase_subunit_beta:0.00000100000050002909,Deltaproteobacteria_WP_048057137_1_dissimilatory_type_sulfite_reductase_subunit_beta_Vulcanisaeta_moutnovskia:0.00000100000050002909)20:0.00000100000050002909)100:0.07839889921549780816,((Deltaproteobacteria_PVU71761_1_dissimilatory_type_sulfite_reductase_subunit_beta_Vulcanisaeta_sp_SCGC_AB_777_J10:0.00000100000050002909,Vulcanisaeta_sp_SCGC_AB_777_J10_PVU71761_1_dissimilatory_type_sulfite_reductase_subunit_beta:0.00000100000050002909)100:0.02196077142076284516,(Caldivirga_sp_JCHS_4_KUO93731_1_sulfite_reductase_subunit_beta:0.00637811435434819819,(Vulcanisaeta_sp_EB80_WP_081227275_1_dissimilatory_type_sulfite_reductase_subunit_beta:0.00000100000050002909,Deltaproteobacteria_WP_081227275_1_dissimilatory_type_sulfite_reductase_subunit_beta_Vulcanisaeta_sp_EB80:0.00000100000050002909)99:0.01491257304715884642)32:0.01514430362766177457)63:0.03682805939831011732)35:0.01952779754583557764)52:0.04171150776034558694,(Vulcanisaeta_thermophila_WP_069808049_1_dissimilatory_type_sulfite_reductase_subunit_beta:0.00000100000050002909,Deltaproteobacteria_WP_069808049_1_dissimilatory_type_sulfite_reductase_subunit_beta_Vulcanisaeta_thermophila:0.00000100000050002909)100:0.03303014839578916756)54:0.04577704413667165600)91:0.08722549240263749448,(((Deltaproteobacteria_PVU72324_1_dissimilatory_type_sulfite_reductase_subunit_beta_Vulcanisaeta_sp_SCGC_AB_777_J10:0.00000100000050002909,Vulcanisaeta_sp_SCGC_AB_777_J10_PVU72324_1_dissimilatory_type_sulfite_reductase_subunit_beta:0.00000100000050002909)100:0.02025552259093219357,Vulcanisaeta_sp_HHP80950_1_TPA_dissimilatory_type_sulfite_reductase_subunit_beta:0.00997329914812418970)98:0.11576553204648856732,(Deltaproteobacteria_WP_069808158_1_dissimilatory_type_sulfite_reductase_subunit_beta_Vulcanisaeta_thermophila:0.00000100000050002909,Vulcanisaeta_thermophila_WP_069808158_1_dissimilatory_type_sulfite_reductase_subunit_beta:0.00000100000050002909)100:0.12850320138121437696)82:0.07949420671524717874)99:0.23628381115733967932)79:0.17231015347426367756)100:1.69666903596999851800,((Carboxydothermus_ferrireducens_WP_028051640_1_dissimilatory_type_sulfite_reductase_subunit_beta:0.00422898108650718654,Carboxydothermus_hydrogenoformans_WP_011345279_1_dissimilatory_type_sulfite_reductase_subunit_beta:0.00000100000050002909)50:0.00000100000050002909,(Carboxydothermus_pertinax_WP_075859673_1_dissimilatory_type_sulfite_reductase_subunit_beta:0.02138037165245995630,Carboxydothermus_islandicus_WP_075866202_1_dissimilatory_type_sulfite_reductase_subunit_beta:0.00422463371114126501)65:0.00424259754179354305)100:0.21704489629873904843)11:0.04158128729115610767,((((((((Deltaproteobacteria_Meg22_1214_Bin_121_scaffold_524_55:0.00000100000050002909,Deltaproteobacteria_Meg22_1012_Bin_334_scaffold_32154_4:0.00000100000050002909)100:0.11160977124782375802,(Deltaproteobacteria_Meg22_1012_Bin_329_scaffold_152226_2:0.05604387924467884446,(Deltaproteobacteria_Meg22_1012_Bin_168_scaffold_3446_42:0.00000100000050002909,(Deltaproteobacteria_Meg22_1214_Bin_162_scaffold_4567_29:0.00000100000050002909,Deltaproteobacteria_Meg22_810_Bin_229_scaffold_3693_9:0.00000100000050002909)33:0.00000100000050002909)100:0.04804227205591179994)44:0.00782315517792413553)100:0.17084607759082826028,((Deltaproteobacteria_AB_3033_Bin_33_scaffold_85062_2:0.18365559338941311873,((Deltaproteobacteria_WP_049675184_1_dissimilatory_type_sulfite_reductase_subunit_beta_Desulfocarbo_indianensis:0.00000100000050002909,Deltaproteobacteria_KMY67317_1_sulfite_reductase_Desulfocarbo_indianensis:0.00000100000050002909)100:0.11848381580005309943,(Deltaproteobacteria_RJX28744_1_dissimilatory_type_sulfite_reductase_subunit_beta_Desulfarculus_sp_:0.13197516645533668989,(((Deltaproteobacteria_WP_013257783_1_dissimilatory_type_sulfite_reductase_subunit_beta_Desulfarculus_baarsii:0.00000100000050002909,Deltaproteobacteria_ADK84329_1_dissimilatory_sulfite_reductase_beta_subunit_Desulfarculus_baarsii_DSM_2075:0.00000100000050002909)100:0.00000100000050002909,Deltaproteobacteria_AAK83216_1_dissimilatory_sulfite_reductase_beta_subunit_partial_Desulfarculus_baarsii_DSM_2075:0.02491983990011069697)100:0.16427564332892874432,(Deltaproteobacteria_WP_044352274_1_dissimilatory_type_sulfite_reductase_subunit_beta_Dethiosulfatarculus_sandiegensis:0.00000100000050002909,Deltaproteobacteria_KIX11065_1_sulfite_reductase_Dethiosulfatarculus_sandiegensis:0.00000100000050002909)100:0.14521206042925391411)91:0.10102267733906820923)43:0.03264972822537817732)67:0.06425700206617111776)69:0.06860996978623638831,(((((Deltaproteobacteria_WP_083186542_1_dissimilatory_type_sulfite_reductase_subunit_beta_Dissulfuribacter_thermophilus:0.05183277381894815794,(Deltaproteobacteria_PXF59747_1_dissimilatory_type_sulfite_reductase_subunit_beta_Deltaproteobacteria_bacterium:0.08023393503834894136,(((((((Deltaproteobacteria_Meg19_1012_Bin_147_scaffold_5939_14:0.00000100000050002909,Deltaproteobacteria_Meg22_1012_Bin_335_scaffold_13848_6:0.00000100000050002909)6:0.00000100000050002909,Deltaproteobacteria_Meg22_1214_Bin_60_scaffold_8158_8:0.00000100000050002909)3:0.00000100000050002909,Deltaproteobacteria_Meg22_1416_Bin_56_scaffold_63330_8:0.00000100000050002909)16:0.00000100000050002909,(Deltaproteobacteria_Meg22_1618_Bin_149_scaffold_8559_5:0.00000100000050002909,Deltaproteobacteria_Meg22_46_Bin_87_scaffold_7612_25:0.00000100000050002909)30:0.00000100000050002909)100:0.04742149037654577043,(Deltaproteobacteria_Meg22_02_Bin_69_scaffold_34219_7:0.00808865266271112555,Deltaproteobacteria_RKX62660_1_dissimilatory_type_sulfite_reductase_subunit_beta_Thermodesulfobacteria_bacterium:0.00423211258429263219)87:0.02306520423214969417)97:0.05813236124673702709,(Deltaproteobacteria_PXF54589_1_dissimilatory_type_sulfite_reductase_subunit_beta_Deltaproteobacteria_bacterium:0.02266179650131932427,(Deltaproteobacteria_Meg22_1416_Bin_176_scaffold_44608_6:0.00000100000050002909,(Deltaproteobacteria_Meg22_1214_Bin_80_scaffold_84638_1:0.00000100000050002909,(Deltaproteobacteria_Meg22_1618_Bin_165_scaffold_16953_6:0.00407043758478879344,Deltaproteobacteria_Meg22_1012_Bin_255_scaffold_44646_19:0.00000100000050002909)13:0.00000100000050002909)23:0.00000100000050002909)61:0.01040242224856692543)100:0.06742880285828868614)93:0.08124182191035664302,Deltaproteobacteria_RPI51924_1_dissimilatory_type_sulfite_reductase_subunit_beta_Deltaproteobacteria_bacterium:0.03854987934355087048)41:0.02703447599599389031)100:0.25310644527681319671)99:0.19646896600197696903,(((Deltaproteobacteria_PLX50654_1_dissimilatory_type_sulfite_reductase_subunit_beta_Desulfobulbaceae_bacterium:0.11052588817241322527,((Deltaproteobacteria_WP_007292627_1_dissimilatory_type_sulfite_reductase_subunit_beta_delta_proteobacterium_MLMS_1:0.00000100000050002909,Deltaproteobacteria_EAT04804_1_Sulfite_reductase_dissimilatory_type_beta_subunit_delta_proteobacterium_MLMS_1:0.00000100000050002909)100:0.02530369230705598743,((Deltaproteobacteria_ADH85008_1_sulfite_reductase_dissimilatory_type_beta_subunit_Desulfurivibrio_alkaliphilus_AHT_2:0.00000100000050002909,Deltaproteobacteria_WP_013162539_1_dissimilatory_type_sulfite_reductase_subunit_beta_Desulfurivibrio_alkaliphilus:0.00000100000050002909)100:0.03509196474374377123,Deltaproteobacteria_TBV81435_1_dissimilatory_type_sulfite_reductase_subunit_beta_Desulfobulbaceae_bacterium:0.10872040133292494579)54:0.02384451245311880116)97:0.07960214537033039051)91:0.07416443934385590075,((((Deltaproteobacteria_PIY21158_1_dissimilatory_type_sulfite_reductase_subunit_beta_Deltaproteobacteria_bacterium_CG_4_10_14_3_um_filter_60_8:0.00000100000050002909,Deltaproteobacteria_PIP44041_1_dissimilatory_type_sulfite_reductase_subunit_beta_Deltaproteobacteria_bacterium_CG23_combo_of_CG06_09_8_20_14_all_60_8:0.00000100000050002909)100:0.11350082302812221358,((Deltaproteobacteria_TDB38568_1_dissimilatory_type_sulfite_reductase_subunit_beta_Deltaproteobacteria_bacterium:0.02210321828181202250,Deltaproteobacteria_PKN21545_1_dissimilatory_type_sulfite_reductase_subunit_beta_Deltaproteobacteria_bacterium_HGW_Deltaproteobacteria_3:0.02779060369591264748)98:0.05398276234255181688,Deltaproteobacteria_RJX25894_1_dissimilatory_type_sulfite_reductase_subunit_beta_Desulfurivibrio_sp_:0.06391094420515956720)53:0.02644540866425713899)18:0.01827775740758084619,Deltaproteobacteria_Meg22_46_Bin_135_scaffold_25160_8:0.06240222441925016156)34:0.03846558167154583152,(((((Deltaproteobacteria_RJX23445_1_dissimilatory_type_sulfite_reductase_subunit_beta_Desulfobulbus_sp_:0.11509976688105720555,(((Deltaproteobacteria_RUM38187_1_dissimilatory_type_sulfite_reductase_subunit_beta_partial_Desulfobulbus_sp_:0.05479746466972974794,(Deltaproteobacteria_RUM35385_1_dissimilatory_type_sulfite_reductase_subunit_beta_partial_Desulfobulbus_sp_:0.00000100000050002909,(Deltaproteobacteria_RUM39442_1_dissimilatory_type_sulfite_reductase_subunit_beta_Desulfobulbus_sp_:0.00000100000050002909,Deltaproteobacteria_RUM34331_1_dissimilatory_type_sulfite_reductase_subunit_beta_Desulfobulbus_sp_:0.00000100000050002909)97:0.00000100000050002909)97:0.02972730137656377780)60:0.03667946143846572554,((((Deltaproteobacteria_AMR60634_1_hydrogensulfite_reductase_beta_subunit_Candidatus_Electrothrix_communis:0.00000100000050002909,((Deltaproteobacteria_AMR60640_1_hydrogensulfite_reductase_beta_subunit_Candidatus_Electrothrix_communis:0.00000100000050002909,(Deltaproteobacteria_AMR60629_1_hydrogensulfite_reductase_beta_subunit_Candidatus_Electrothrix_communis:0.00000100000050002909,Deltaproteobacteria_AMR60638_1_hydrogensulfite_reductase_beta_subunit_Candidatus_Electrothrix_communis:0.00000100000050002909)4:0.00000100000050002909)2:0.00000100000050002909,(Deltaproteobacteria_AMR60630_1_hydrogensulfite_reductase_beta_subunit_Candidatus_Electrothrix_communis:0.00000100000050002909,Deltaproteobacteria_AMR60616_1_hydrogensulfite_reductase_beta_subunit_Candidatus_Electrothrix_communis:0.00000100000050002909)6:0.00000100000050002909)2:0.00000100000050002909)49:0.00000100000050002909,Deltaproteobacteria_AMR60636_1_hydrogensulfite_reductase_beta_subunit_partial_Candidatus_Electrothrix_communis:0.00000100000050002909)100:0.02694527154905619615,(Deltaproteobacteria_AMR60627_1_hydrogensulfite_reductase_beta_subunit_Candidatus_Electrothrix_aarhusiensis:0.01633460928509698415,(((Deltaproteobacteria_AMR60622_1_hydrogensulfite_reductase_beta_subunit_Candidatus_Electrothrix_marina:0.00000100000050002909,Deltaproteobacteria_AMR60618_1_hydrogensulfite_reductase_beta_subunit_Candidatus_Electrothrix_marina:0.00000100000050002909)93:0.00000100000050002909,Deltaproteobacteria_AMR60620_1_hydrogensulfite_reductase_beta_subunit_partial_Candidatus_Electrothrix_marina:0.00586535182332469530)95:0.01900115820536809469,Deltaproteobacteria_AMR60632_1_hydrogensulfite_reductase_beta_subunit_Candidatus_Electrothrix_japonica:0.05200421843908929059)38:0.01256674918714263157)56:0.02971795930798633995)65:0.03815128670898886715,(Deltaproteobacteria_TAA76162_1_dissimilatory_sulfite_reductase_beta_subunit_Candidatus_Electronema_sp_GS:0.02837537819539053680,Deltaproteobacteria_AMR60625_1_hydrogensulfite_reductase_beta_subunit_Candidatus_Electronema_palustris:0.04211161111815724112)100:0.06149259031604841635)94:0.03632530531835526100)89:0.06557013171966820375,((((Deltaproteobacteria_ADW19074_1_dissimilatory_sulfite_reductase_beta_subunit_Desulfobulbus_propionicus_DSM_2032:0.00000100000050002909,Deltaproteobacteria_CAB95039_1_dissimilatory_sulfite_reductase_subunit_B_Desulfobulbus_rhabdoformis:0.07647040586620217073)100:0.05517969957044298324,(Deltaproteobacteria_AAG28586_1_dissimilatory_sulfite_reductase_beta_subunit_partial_Desulfobulbus_propionicus:0.01804720220967931735,(Deltaproteobacteria_WP_028317636_1_dissimilatory_type_sulfite_reductase_subunit_beta_Desulfobulbus_elongatus:0.00000100000050002909,(Deltaproteobacteria_CAC36143_1_dissimilatory_sulphite_reductase_subunit_B_partial_Desulfobulbus_elongatus:0.02413432997092172447,Deltaproteobacteria_AAL57477_1_dissimilatory_sulfite_reductase_beta_subunit_partial_Desulfobulbus_elongatus:0.00000100000050002909)91:0.00000100000050002909)48:0.00000100000050002909)99:0.02698836970514846556)90:0.03382145973257388166,Deltaproteobacteria_WP_104936117_1_dissimilatory_type_sulfite_reductase_subunit_beta_Desulfobulbus_oralis:0.13331795723462477876)58:0.02380073973137658908,(Deltaproteobacteria_WP_028583544_1_dissimilatory_type_sulfite_reductase_subunit_beta_Desulfobulbus_mediterraneus:0.03422240597074237278,(((Deltaproteobacteria_AAL07561_1_dissimilatory_sulfite_reductase_beta_subunit_partial_Desulfobulbus_marinus:0.09485768807556686777,Deltaproteobacteria_PIE60189_1_dissimilatory_type_sulfite_reductase_subunit_beta_Desulfobulbus_propionicus:0.05216962942672638548)41:0.00992965383388775408,(Deltaproteobacteria_PID71966_1_dissimilatory_type_sulfite_reductase_subunit_beta_Desulfobulbus_propionicus:0.04512991037492156826,Deltaproteobacteria_PIE57755_1_dissimilatory_type_sulfite_reductase_subunit_beta_Desulfobulbus_propionicus:0.06789902471473535650)61:0.02772349704862642900)20:0.01631298954851342561,Deltaproteobacteria_WP_028579677_1_dissimilatory_type_sulfite_reductase_subunit_beta_Desulfobulbus_japonicus:0.08141656773336855557)61:0.03525820606845183475)63:0.03904446237720389512)89:0.04853716252304773882)95:0.05978968956407431506)70:0.03905879312737352976,(Deltaproteobacteria_ESQ11442_1_sulfite_reductase_uncultured_Desulfofustis_sp_PB_SRB1:0.03884868082238634307,(Deltaproteobacteria_THB79292_1_dissimilatory_type_sulfite_reductase_subunit_beta_Desulfobulbaceae_bacterium:0.02299893482522622282,((Deltaproteobacteria_AAL57456_1_dissimilatory_sulfite_reductase_beta_subunit_partial_Desulfofustis_glycolicus:0.00000100000050002909,(Deltaproteobacteria_WP_073374580_1_dissimilatory_type_sulfite_reductase_subunit_beta_Desulfofustis_glycolicus:0.00000100000050002909,Deltaproteobacteria_AAQ05944_1_dissimilatory_sulfite_reductase_beta_subunit_partial_Desulfofustis_glycolicus:0.00000100000050002909)43:0.00000100000050002909)100:0.08403005788887339678,Deltaproteobacteria_PIE65308_1_dissimilatory_type_sulfite_reductase_subunit_beta_Desulfobacterales_bacterium:0.08499222304068619616)54:0.01364381594954411706)56:0.03941976358941710890)65:0.02512884600198888804)22:0.03115859595931870160,(Deltaproteobacteria_WP_073612712_1_dissimilatory_type_sulfite_reductase_subunit_beta_Desulfopila_aestuarii:0.00488508169360056792,((Deltaproteobacteria_WP_136808034_1_dissimilatory_type_sulfite_reductase_subunit_beta_Desulfopila_sp_IMCC35005:0.00000100000050002909,Deltaproteobacteria_TKB18286_1_dissimilatory_type_sulfite_reductase_subunit_beta_Desulfopila_sp_IMCC35005:0.00000100000050002909)100:0.03837976080423277647,(Deltaproteobacteria_TKB42268_1_dissimilatory_type_sulfite_reductase_subunit_beta_Desulfopila_sp_IMCC35004:0.00000100000050002909,Deltaproteobacteria_WP_136795192_1_dissimilatory_type_sulfite_reductase_subunit_beta_Desulfopila_sp_IMCC35004:0.00000100000050002909)100:0.03485427373399491852)56:0.03118897312812602199)53:0.01523487760285701861)8:0.01974073067490405772,((((Deltaproteobacteria_TKB24877_1_dissimilatory_type_sulfite_reductase_subunit_beta_Desulfopila_sp_IMCC35006:0.00000100000050002909,Deltaproteobacteria_WP_136814671_1_dissimilatory_type_sulfite_reductase_subunit_beta_Desulfopila_sp_IMCC35006:0.00000100000050002909)100:0.04005558747552976501,(Deltaproteobacteria_KJR99473_1_sulfite_reductase_Desulfobulbaceae_bacterium_BRH_c16a:0.03395047659597837802,((Deltaproteobacteria_PHR24591_1_dissimilatory_type_sulfite_reductase_subunit_beta_Desulfotalea_sp_:0.06511461214251311469,(Deltaproteobacteria_WP_136870272_1_dissimilatory_type_sulfite_reductase_subunit_beta_Desulforhopalus_sp_IMCC35007:0.00000100000050002909,Deltaproteobacteria_TKB12159_1_dissimilatory_type_sulfite_reductase_subunit_beta_Desulforhopalus_sp_IMCC35007:0.00000100000050002909)100:0.02736816540408926537)76:0.02892675455087296080,((Deltaproteobacteria_ACU00019_1_dissimilatory_sulfite_reductase_beta_subunit_partial_Desulfopila_inferna:0.07874551544702181050,(Deltaproteobacteria_AAL57466_1_dissimilatory_sulfite_reductase_beta_subunit_partial_Desulforhopalus_singaporensis:0.00605766218320108029,Deltaproteobacteria_WP_092219087_1_dissimilatory_type_sulfite_reductase_subunit_beta_Desulforhopalus_singaporensis:0.00000100000050002909)86:0.00541106796569230681)74:0.02021185465056457922,((Deltaproteobacteria_AAK83204_1_dissimilatory_sulfite_reductase_beta_subunit_partial_Desulforhopalus_vacuolatus:0.11564026591627955820,Deltaproteobacteria_PIE72816_1_dissimilatory_type_sulfite_reductase_subunit_beta_Deltaproteobacteria_bacterium:0.04919020432194234904)21:0.00579724734323747767,Deltaproteobacteria_PIE72789_1_dissimilatory_type_sulfite_reductase_subunit_beta_Deltaproteobacteria_bacterium:0.03220011537840817423)25:0.02251765073140500964)42:0.02594054882350588925)11:0.01002114835954356388)26:0.02031052809945059837)29:0.00973913724959593087,((Deltaproteobacteria_OEU57068_1_sulfite_reductase_dissimilatory_type_beta_subunit_Desulfobulbaceae_bacterium_S3730MH12:0.00784013792402447895,Deltaproteobacteria_AB_03_Bin_63_scaffold_144944_1:0.00404587995569286648)100:0.02108359946599261403,(Deltaproteobacteria_AB_03_Bin_88_scaffold_426_4:0.00000100000050002909,Deltaproteobacteria_WB1_Bin_21_scaffold_2662_2:0.00000100000050002909)100:0.06235293410701700512)88:0.03812446492510289386)36:0.00514338025170360189,(Deltaproteobacteria_PID76299_1_dissimilatory_type_sulfite_reductase_subunit_beta_Deltaproteobacteria_bacterium:0.05737572650426539522,((Deltaproteobacteria_CAG35527_1_probable_dissimilatory_sulfite_reductase_beta_subunit_DsrB_Desulfotalea_psychrophila_LSv54:0.00000100000050002909,Deltaproteobacteria_WP_011188043_1_dissimilatory_type_sulfite_reductase_subunit_beta_Desulfotalea_psychrophila:0.00000100000050002909)100:0.09048036740553991319,(Deltaproteobacteria_RPI65876_1_dissimilatory_type_sulfite_reductase_subunit_beta_partial_Geobacteraceae_bacterium:0.00899720977882620745,Deltaproteobacteria_KGO33277_1_sulfite_reductase_Desulfobulbus_sp_Tol_SR:0.01672696234030313089)95:0.03913121426270913666)62:0.03169538266600627902)39:0.01451396199460810998)21:0.01637020385487434823)63:0.05537387127269091658,(Deltaproteobacteria_RUM41243_1_dissimilatory_type_sulfite_reductase_subunit_beta_Desulfocapsa_sp_:0.03833018377236697971,(Deltaproteobacteria_AGF78192_1_dissimilatory_sulfite_reductase_beta_subunit_Desulfocapsa_sulfexigens_DSM_10523:0.00000100000050002909,Deltaproteobacteria_WP_015403883_1_dissimilatory_type_sulfite_reductase_subunit_beta_Desulfocapsa_sulfexigens:0.00000100000050002909)100:0.04844114035758091685)89:0.04956884142887797717)35:0.02793843240692012175)50:0.02430915455338483050)53:0.01496210068913779098,(Deltaproteobacteria_RJQ79367_1_dissimilatory_type_sulfite_reductase_subunit_beta_Desulfobacteraceae_bacterium:0.07769909775252845097,(((Deltaproteobacteria_KPK27003_1_sulfite_reductase_Desulfobacterales_bacterium_SG8_35_2:0.01650288527728914142,Deltaproteobacteria_MB2D_Bin_13_MB2D_0306_000001649591_3:0.03846503466743502603)63:0.01241424759174465826,(Deltaproteobacteria_KPJ98192_1_sulfite_reductase_Desulfobacterales_bacterium_SG8_35:0.00000100000050002909,Deltaproteobacteria_KPK23578_1_sulfite_reductase_Desulfobacterales_bacterium_SG8_35_2:0.06778957044178983427)66:0.00948407118421176754)48:0.01005561458632242382,Deltaproteobacteria_Meg22_46_Bin_31_scaffold_215671_3:0.05454617295767076601)97:0.06853694470852124410)69:0.02945431426801487645)85:0.06333744889958609070)21:0.06492327272590701914,(((Deltaproteobacteria_Meg22_1012_Bin_349_scaffold_84287_3:0.00000100000050002909,Deltaproteobacteria_Meg22_810_Bin_34_scaffold_47909_3:0.00000100000050002909)100:0.25397587405454274956,(((Deltaproteobacteria_PJC74880_1_dissimilatory_type_sulfite_reductase_subunit_beta_Syntrophobacterales_bacterium_CG_4_8_14_3_um_filter_49_14:0.02795433321601901305,(Deltaproteobacteria_PIV06662_1_dissimilatory_type_sulfite_reductase_subunit_beta_Syntrophobacterales_bacterium_CG03_land_8_20_14_0_80_58_14:0.00000100000050002909,Deltaproteobacteria_PJC74782_1_dissimilatory_type_sulfite_reductase_subunit_beta_Syntrophobacterales_bacterium_CG_4_8_14_3_um_filter_58_8:0.00000100000050002909)100:0.08053590595060264312)99:0.04708014429529124023,(Deltaproteobacteria_KPK87764_1_sulfite_reductase_Deltaproteobacteria_bacterium_SM23_61:0.06712202757828576727,(Deltaproteobacteria_RJP56652_1_dissimilatory_type_sulfite_reductase_subunit_beta_partial_Deltaproteobacteria_bacterium:0.00798498454156173869,((Deltaproteobacteria_PIX24154_1_dissimilatory_type_sulfite_reductase_subunit_beta_Deltaproteobacteria_bacterium_CG_4_8_14_3_um_filter_43_13:0.00000100000050002909,(Deltaproteobacteria_PIZ20882_1_dissimilatory_type_sulfite_reductase_subunit_beta_Deltaproteobacteria_bacterium_CG_4_10_14_0_8_um_filter_43_12:0.00000100000050002909,(Deltaproteobacteria_PJB46517_1_dissimilatory_type_sulfite_reductase_subunit_beta_Deltaproteobacteria_bacterium_CG_4_9_14_3_um_filter_44_9:0.00000100000050002909,Deltaproteobacteria_PIU85048_1_dissimilatory_type_sulfite_reductase_subunit_beta_Deltaproteobacteria_bacterium_CG06_land_8_20_14_3_00_44_19:0.00000100000050002909)21:0.00000100000050002909)16:0.00000100000050002909)90:0.00000100000050002909,Deltaproteobacteria_PIQ44581_1_dissimilatory_type_sulfite_reductase_subunit_beta_partial_Deltaproteobacteria_bacterium_CG12_big_fil_rev_8_21_14_0_65_43_10:0.00000100000050002909)97:0.01825564510703574228)98:0.03222004227057609360)85:0.04068923281763130173)99:0.10454214295245241317,((Deltaproteobacteria_AFM24266_1_dissimilatory_sulfite_reductase_beta_subunit_Desulfomonile_tiedjei_DSM_6799:0.00000100000050002909,Deltaproteobacteria_WP_014809414_1_dissimilatory_type_sulfite_reductase_subunit_beta_Desulfomonile_tiedjei:0.00000100000050002909)100:0.00486989085436538138,Deltaproteobacteria_AAK83206_1_dissimilatory_sulfite_reductase_beta_subunit_partial_Desulfomonile_tiedjei_DSM_6799:0.01409629199782035450)100:0.18089253109986982992)50:0.02934877996306463344)40:0.02922875987441396137,((((Deltaproteobacteria_KPJ63980_1_sulfite_reductase_Syntrophobacter_sp_DG_60:0.18777311398609072834,(Deltaproteobacteria_WP_066065322_1_dissimilatory_type_sulfite_reductase_subunit_beta_Candidatus_Desulfofervidus_auxilii:0.00000100000050002909,Deltaproteobacteria_AMM41967_1_sulfite_reductase_dissimilatory_type_beta_subunit_Candidatus_Desulfofervidus_auxilii:0.00000100000050002909)100:0.16060663246602704946)69:0.07443799169361740853,((Deltaproteobacteria_bacterium_RLB10788_1_dissimilatory_type_sulfite_reductase_subunit_beta:0.00000100000050002909,Deltaproteobacteria_B7_G9_scaffold_52696_5:0.00000100000050002909)100:0.07645574465757747074,(Desulfobacteraceae_bacterium_HGV96250_1_TPA_dissimilatory_type_sulfite_reductase_subunit_beta:0.08393731971369146339,(((((Deltaproteobacteria_B32_G2_scaffold_32523_2:0.00000100000050002909,Deltaproteobacteria_bacterium_RLB21622_1_dissimilatory_type_sulfite_reductase_subunit_beta:0.00000100000050002909)100:0.01643664552189891270,(((Desulfobacteraceae_bacterium_HDM10743_1_TPA_dissimilatory_type_sulfite_reductase_subunit_beta:0.00000100000050002909,Deltaproteobacteria_Meg22_1012_Bin_325_scaffold_31571_2:0.00000100000050002909)95:0.00000100000050002909,Deltaproteobacteria_Meg22_1214_Bin_275_scaffold_121341_11:0.00000100000050002909)70:0.00398230922781549028,((Deltaproteobacteria_bacterium_RLB23512_1_dissimilatory_type_sulfite_reductase_subunit_beta:0.00000100000050002909,(Deltaproteobacteria_Meg22_1618_Bin_54_scaffold_16_134:0.00000100000050002909,(Deltaproteobacteria_Meg22_1012_Bin_192_scaffold_4245_26:0.00000100000050002909,Deltaproteobacteria_B37_G16_scaffold_03617_6:0.00000100000050002909)2:0.00000100000050002909)4:0.00000100000050002909)7:0.00000100000050002909,(Deltaproteobacteria_Meg22_810_Bin_233_scaffold_428_45:0.00000100000050002909,Deltaproteobacteria_Meg22_1214_Bin_242_scaffold_4444_28:0.00000100000050002909)22:0.00000100000050002909)100:0.02475885370714635617)39:0.00408853245451292532)82:0.03132026701647703387,(((Deltaproteobacteria_Meg22_1214_Bin_373_scaffold_6828_39:0.00000100000050002909,Deltaproteobacteria_B48_G1_scaffold_26415_3:0.00000100000050002909)7:0.00000100000050002909,((Deltaproteobacteria_bacterium_RLB35861_1_dissimilatory_type_sulfite_reductase_subunit_beta:0.00000100000050002909,Deltaproteobacteria_Meg22_1416_Bin_58_scaffold_4414_16:0.00000100000050002909)19:0.00000100000050002909,(Deltaproteobacteria_Meg19_1012_Bin_503_scaffold_181_39:0.00000100000050002909,Deltaproteobacteria_Meg22_1012_Bin_48_scaffold_2101_17:0.00000100000050002909)18:0.00000100000050002909)5:0.00000100000050002909)1:0.00000100000050002909,(Deltaproteobacteria_Meg22_810_Bin_16_scaffold_7398_11:0.00000100000050002909,Deltaproteobacteria_B18_G16_scaffold_00605_9:0.00000100000050002909)2:0.00000100000050002909)100:0.05210653527211200897)20:0.02366132891819995240,((Deltaproteobacteria_bacterium_HDM74847_1_TPA_dissimilatory_type_sulfite_reductase_subunit_beta_partial:0.00000100000050002909,(Deltaproteobacteria_bacterium_RLB06187_1_dissimilatory_type_sulfite_reductase_subunit_beta:0.00000100000050002909,(Deltaproteobacteria_B119_G9_scaffold_03570_10:0.00000100000050002909,Deltaproteobacteria_B2_G1_scaffold_01192_8:0.00000100000050002909)10:0.00000100000050002909)65:0.00000100000050002909)100:0.03946987840554024018,(((Synergistetes_bacterium_HDQ92655_1_TPA_dissimilatory_type_sulfite_reductase_subunit_beta:0.07813111470326808417,(((((Deltaproteobacteria_Meg22_24_Bin_190_scaffold_246804_3:0.02021315701983245755,Deltaproteobacteria_Meg22_02_Bin_21_scaffold_30055_3:0.00000100000050002909)99:0.03760950936180076226,((((Deltaproteobacteria_EFK09905_1_sulfite_reductase_dissimilatory_type_beta_subunit_delta_proteobacterium_NaphS2:0.00000100000050002909,Deltaproteobacteria_WP_006421499_1_dissimilatory_type_sulfite_reductase_subunit_beta_delta_proteobacterium_NaphS2:0.00000100000050002909)100:0.04166298891399285165,Deltaproteobacteria_AAQ05942_1_dissimilatory_sulfite_reductase_beta_subunit_partial_sulfate_reducing_bacterium_mXyS1:0.03547616390123643076)50:0.01242541157438657035,Deltaproteobacteria_OQY45061_1_dissimilatory_type_sulfite_reductase_subunit_beta_Desulfobacteraceae_bacterium_4572_87:0.05240566221972734612)79:0.04188521520029060002,(Deltaproteobacteria_Meg22_1214_Bin_142_scaffold_517_25:0.00000100000050002909,((Deltaproteobacteria_Meg22_810_Bin_119_scaffold_7080_10:0.00000100000050002909,Deltaproteobacteria_Meg22_1012_Bin_237_scaffold_12039_10:0.00000100000050002909)17:0.00000100000050002909,Deltaproteobacteria_Meg19_1012_Bin_167_scaffold_657_35:0.00000100000050002909)16:0.00000100000050002909)100:0.03940168573414687403)54:0.02762695983601852825)69:0.02738471321536586206,((Deltaproteobacteria_Meg22_24_Bin_118_scaffold_2217_2:0.07887393994801213115,(Deltaproteobacteria_AB_3033_Bin_183_scaffold_4037_12:0.03407363555771977109,(Deltaproteobacteria_Meg22_46_Bin_228_scaffold_2883_3:0.00000100000050002909,(Deltaproteobacteria_Meg19_46_Bin_16_scaffold_8978_7:0.00000100000050002909,Deltaproteobacteria_Meg22_24_Bin_96_scaffold_20548_5:0.00000100000050002909)36:0.00000100000050002909)100:0.06225292700987380967)56:0.01030883841062724300)46:0.01571470431231603015,(((((Deltaproteobacteria_Meg22_1416_Bin_52_scaffold_1052_55:0.00000100000050002909,((Deltaproteobacteria_B17_G16_scaffold_01759_10:0.00000100000050002909,Deltaproteobacteria_Meg19_1012_Bin_154_scaffold_3240_9:0.00000100000050002909)8:0.00000100000050002909,(Deltaproteobacteria_Meg22_1618_Bin_163_scaffold_323_21:0.00000100000050002909,Deltaproteobacteria_Meg22_1214_Bin_29_scaffold_2545_45:0.00000100000050002909)22:0.00000100000050002909)5:0.00000100000050002909)65:0.00401398010989491034,Deltaproteobacteria_Meg22_810_Bin_24_scaffold_18114_14:0.00000100000050002909)63:0.00000100000050002909,Deltaproteobacteria_Meg22_1012_Bin_256_scaffold_14760_14:0.00803056690108286918)100:0.06765880055264458792,((Deltaproteobacteria_PKN65063_1_dissimilatory_type_sulfite_reductase_subunit_beta_Deltaproteobacteria_bacterium_HGW_Deltaproteobacteria_15:0.00000100000050002909,Deltaproteobacteria_PKN30194_1_dissimilatory_type_sulfite_reductase_subunit_beta_partial_Deltaproteobacteria_bacterium_HGW_Deltaproteobacteria_21:0.00423009205580919968)100:0.05537778405387555614,Deltaproteobacteria_RPJ22756_1_dissimilatory_type_sulfite_reductase_subunit_beta_Desulfobacteraceae_bacterium:0.15161286910355631363)15:0.03472806083102809166)2:0.01851252946578443165,((Deltaproteobacteria_Meg22_24_Bin_91_scaffold_178966_2:0.10379871027605998279,uncultured_Desulfobacterium_sp_SPD73680_1_Sulfite_reductase_dissimilatory_type_subunit_beta:0.03236192741060880951)26:0.01663856444586618924,(((uncultured_Desulfatiglans_sp_VBB42384_1_Sulfite_reductase_dissimilatory_type_subunit_beta:0.00000100000050002909,(Deltaproteobacteria_AAQ05940_2_dissimilatory_sulfite_reductase_beta_subunit_partial_Desulfatiglans_anilini_DSM_4660:0.00000100000050002909,(Deltaproteobacteria_WP_028320138_1_dissimilatory_type_sulfite_reductase_subunit_beta_Desulfatiglans_anilini:0.00000100000050002909,Desulfatiglans_anilini_WP_028320138_1_dissimilatory_type_sulfite_reductase_subunit_beta:0.00000100000050002909)93:0.00000100000050002909)84:0.01192317848705762469)99:0.08128240339354414479,(Deltaproteobacteria_RJR39762_1_dissimilatory_type_sulfite_reductase_subunit_beta_Desulfobacteraceae_bacterium:0.11551063806414833823,(((((Deltaproteobacteria_PIY26896_1_dissimilatory_type_sulfite_reductase_subunit_beta_Deltaproteobacteria_bacterium_CG_4_10_14_3_um_filter_51_14:0.00000100000050002909,Deltaproteobacteria_PIP44911_1_dissimilatory_type_sulfite_reductase_subunit_beta_Deltaproteobacteria_bacterium_CG23_combo_of_CG06_09_8_20_14_all_51_20:0.00000100000050002909)21:0.00000100000050002909,Deltaproteobacteria_PJB35318_1_dissimilatory_type_sulfite_reductase_subunit_beta_Deltaproteobacteria_bacterium_CG_4_9_14_3_um_filter_51_14:0.00000100000050002909)10:0.00000100000050002909,Deltaproteobacteria_PIX18794_1_dissimilatory_type_sulfite_reductase_subunit_beta_Deltaproteobacteria_bacterium_CG_4_8_14_3_um_filter_51_11:0.00000100000050002909)40:0.00000100000050002909,Deltaproteobacteria_PIV99256_1_dissimilatory_type_sulfite_reductase_subunit_beta_Deltaproteobacteria_bacterium_CG17_big_fil_post_rev_8_21_14_2_50_51_6:0.00393989577777922092)100:0.06525818594369534043,Deltaproteobacteria_RJR26439_1_dissimilatory_type_sulfite_reductase_subunit_beta_partial_Desulfobacteraceae_bacterium:0.06383617415993923794)95:0.04952518895280801081)34:0.02640093206455384686)11:0.02021684493553423459,((Deltaproteobacteria_Meg22_1214_Bin_261_scaffold_3859_12:0.00000100000050002909,Deltaproteobacteria_Meg22_810_Bin_172_scaffold_436_28:0.00000100000050002909)71:0.00406796098362074109,(Deltaproteobacteria_Meg22_1012_Bin_178_scaffold_2979_48:0.00000100000050002909,Deltaproteobacteria_Meg19_1012_Bin_445_scaffold_3992_6:0.00000100000050002909)72:0.00000100000050002909)100:0.07615908851399109947)3:0.02159487343565587650)1:0.01517826669265729192)1:0.00346765438396030509)3:0.01376601056633292366)5:0.00548060440741388738,(((Deltaproteobacteria_B125_G9_scaffold_97044_4:0.04446174969898912532,((Deltaproteobacteria_Meg22_24_Bin_41_scaffold_123318_3:0.00512765688333946621,Deltaproteobacteria_ADH43215_1_dissimilatory_sulfite_reductase_beta_subunit_partial_uncultured_sulfate_reducing_bacterium:0.01119601596185617470)11:0.00000100000050002909,Deltaproteobacteria_Meg22_24_Bin_146_scaffold_282227_1:0.03178845559150964006)79:0.05285082969120254159)44:0.02241576722319279374,(((Deltaproteobacteria_AFH41551_1_dissimilatory_sulfite_reductase_beta_subunit_partial_uncultured_sulfate_reducing_bacterium:0.01187120804625841838,(Deltaproteobacteria_Meg22_46_Bin_59_scaffold_236651_2:0.00000100000050002909,(Deltaproteobacteria_Meg22_1214_Bin_234_scaffold_33217_1:0.00000100000050002909,Deltaproteobacteria_Meg22_810_Bin_243_scaffold_204744_3:0.00000100000050002909)44:0.00000100000050002909)81:0.00579488281627642265)85:0.00836969504233814332,((Deltaproteobacteria_Meg22_1012_Bin_291_scaffold_259031_1:0.00000100000050002909,Deltaproteobacteria_Meg22_24_Bin_117_scaffold_4790_1:0.00000100000050002909)99:0.00000100000050002909,Deltaproteobacteria_Meg22_46_Bin_59_scaffold_274035_2:0.00000100000050002909)100:0.06233024443336348391)28:0.02256733329403525987,(((Deltaproteobacteria_B133_G9_scaffold_23858_7:0.05574335688673908579,(Deltaproteobacteria_Meg22_46_Bin_211_scaffold_710_65:0.04603121133645942525,(((Deltaproteobacteria_Meg19_1012_Bin_18_scaffold_16289_22:0.00000100000050002909,Deltaproteobacteria_Meg22_810_Bin_43_scaffold_5081_21:0.00000100000050002909)99:0.00000100000050002909,Deltaproteobacteria_Meg22_1012_Bin_290_scaffold_18868_15:0.00000100000050002909)98:0.03620733272385283363,(Deltaproteobacteria_ADH43213_1_dissimilatory_sulfite_reductase_beta_subunit_partial_uncultured_sulfate_reducing_bacterium:0.04670090436149616775,(Deltaproteobacteria_AB_3033_Bin_63_scaffold_24329_6:0.00000100000050002909,Deltaproteobacteria_Meg22_46_Bin_12_scaffold_239560_1:0.00000100000050002909)100:0.06661226223178486061)44:0.01826349757996631462)84:0.02871112783918318076)87:0.02484664856732505048)67:0.02640763327402508021,(Deltaproteobacteria_Meg22_1012_Bin_323_scaffold_1354_18:0.00904692972850698086,(Deltaproteobacteria_bacterium_RLB16374_1_dissimilatory_type_sulfite_reductase_subunit_beta:0.00000100000050002909,Deltaproteobacteria_B46_G9_scaffold_07542_5:0.00000100000050002909)100:0.02439044004355644252)91:0.03093577578065712097)22:0.02648104639195755089,((Desulfobacteraceae_bacterium_4484_190_2_OPX37281_1_sulfite_reductase_dissimilatory_type_beta_subunit:0.00000100000050002909,Deltaproteobacteria_OPX37281_1_sulfite_reductase_dissimilatory_type_beta_subunit_Desulfobacteraceae_bacterium_4484_190_2:0.00000100000050002909)100:0.02117991425043578776,Desulfobacteraceae_bacterium_HBF43868_1_TPA_dissimilatory_type_sulfite_reductase_subunit_beta:0.06333070741802152015)73:0.02497182117737767326)4:0.00691419921934502413)20:0.01291707122983737702)24:0.03781223804743307632,(Desulfobacteraceae_bacterium_NQT57257_1_dissimilatory_type_sulfite_reductase_subunit_beta:0.05171839572059547252,Deltaproteobacteria_TET86338_1_dissimilatory_type_sulfite_reductase_subunit_beta_Desulfobacteraceae_bacterium:0.03807721579818714591)48:0.02169314923376727475)1:0.00694837043156762858)1:0.01959500989022267339,((Deltaproteobacteria_Meg22_46_Bin_232_scaffold_131553_2:0.00370304493218583022,(Deltaproteobacteria_Meg22_02_Bin_134_scaffold_28299_5:0.00410350761813203704,(Deltaproteobacteria_Meg22_24_Bin_103_scaffold_4536_9:0.00000100000050002909,Deltaproteobacteria_Meg19_46_Bin_16_scaffold_213007_2:0.00793573399172356128)68:0.00381789521059844230)47:0.00435435954977622230)100:0.09020643009414829050,(Deltaproteobacteria_Meg22_46_Bin_180_scaffold_64916_4:0.00000100000050002909,Deltaproteobacteria_Meg22_24_Bin_187_scaffold_62540_3:0.00000100000050002909)100:0.03641453395439112062)46:0.01951233392230738994)4:0.02754229534700919704)1:0.01521626681645297206,((Deltaproteobacteria_Meg22_1012_Bin_136_scaffold_4510_7:0.00000100000050002909,Deltaproteobacteria_Meg22_1214_Bin_272_scaffold_25132_7:0.00000100000050002909)100:0.02964507595832052006,(Deltaproteobacteria_Meg22_1012_Bin_49_scaffold_9810_12:0.02768063306945513918,Deltaproteobacteria_Meg22_1214_Bin_52_scaffold_22863_6:0.01140382446840461708)61:0.02185257772245185678)75:0.03601379069894478785)7:0.02724541587720059541,(Deltaproteobacteria_B40_G1_scaffold_49881_4:0.00000100000050002909,Deltaproteobacteria_bacterium_RLB77402_1_dissimilatory_type_sulfite_reductase_subunit_beta_partial:0.00000100000050002909)100:0.03660745275241648888)9:0.02683572882561097855)0:0.00527879843837542571)12:0.02589336566974264481,(Desulfobacterales_bacterium_HID58794_1_TPA_dissimilatory_type_sulfite_reductase_subunit_beta:0.05269357129761113867,((((((Desulfofarcimen_acetoxidans_WP_012813495_1_dissimilatory_type_sulfite_reductase_subunit_beta:0.05240061891379584058,Desulfofarcimen_intricatum_WP_066634103_1_dissimilatory_type_sulfite_reductase_subunit_beta:0.05295971158477185553)77:0.03415258099151458060,(Desulfocucumis_palustris_WP_104373735_1_dissimilatory_type_sulfite_reductase_subunit_beta:0.10757319248534388811,Desulfallas_thermosapovorans_WP_166511010_1_dissimilatory_type_sulfite_reductase_subunit_beta:0.03814368283862974024)53:0.02717964135621865965)81:0.03062259890801963258,Firmicutes_bacterium_HGZ67342_1_TPA_dissimilatory_type_sulfite_reductase_subunit_beta:0.04987151305359523862)89:0.03090392193784099670,((((Moorella_mulderi_WP_062283719_1_dissimilatory_type_sulfite_reductase_subunit_beta:0.00803763064597399178,(Moorella_WP_054936486_1_MULTISPECIES_dissimilatory_type_sulfite_reductase_subunit_beta:0.01205999187689773926,(unclassified_Moorella_in_Bacteria_WP_141265040_1_MULTISPECIES_dissimilatory_type_sulfite_reductase_subunit_beta:0.00000100000050002909,Moorella_humiferrea_WP_106005158_1_dissimilatory_type_sulfite_reductase_subunit_beta:0.03256883244811363542)93:0.00801351589447664436)72:0.00401334097516108969)75:0.00801800021406157311,Moorella_glycerini_WP_156271202_1_dissimilatory_type_sulfite_reductase_subunit_beta:0.00402310249634481570)99:0.04351897652113616982,(Moorella_sp_Hama_1_WP_109205275_1_dissimilatory_type_sulfite_reductase_subunit_beta:0.03249388033793050579,(Moorella_thermoacetica_WP_071521474_1_dissimilatory_type_sulfite_reductase_subunit_beta:0.00000100000050002909,Moorella_thermoacetica_WP_011393106_1_dissimilatory_type_sulfite_reductase_subunit_beta:0.00000100000050002909)100:0.01245857423985220064)77:0.01663086077295210588)97:0.06231192189490133981,Peptococcaceae_bacterium_RJQ32497_1_dissimilatory_type_sulfite_reductase_subunit_beta:0.08098126623112428257)62:0.02516974701600618175)40:0.01844448581522276434,Desulfotomaculum_copahuensis_WP_066669244_1_dissimilatory_type_sulfite_reductase_subunit_beta:0.10733077185431869061)21:0.00975936937008887138,((Desulfofundulus_sp_TPOSR_WP_166344622_1_dissimilatory_type_sulfite_reductase_subunit_beta:0.00000100000050002909,(((Desulfofundulus_thermosubterraneus_WP_072867540_1_dissimilatory_type_sulfite_reductase_subunit_beta:0.01329584141886324712,Desulfofundulus_WP_027355933_1_MULTISPECIES_dissimilatory_type_sulfite_reductase_subunit_beta:0.02374571432953660743)59:0.01751842502979543761,Desulfofundulus_salinum_WP_121450044_1_dissimilatory_type_sulfite_reductase_subunit_beta:0.01226253015356879202)9:0.00000100000050002909,Desulfofundulus_kuznetsovii_DSM_6115_AEG16972_1_sulfite_reductase_dissimilatory_type_beta_subunit:0.00000100000050002909)26:0.00404365828569499836)100:0.15688274616415792684,(Firmicutes_bacterium_HDY13178_1_TPA_dissimilatory_type_sulfite_reductase_subunit_beta:0.09124507455118111010,Clostridia_bacterium_62_21_KUK41607_1_Sulfite_reductase_dissimilatory_type_beta_subunit:0.01325053874505498046)69:0.03184713895319683796)78:0.03332844226813987121)63:0.04071513355669813261)8:0.01864154326280813984)39:0.01377522447388506571)76:0.05340113544051234423)82:0.05206010418126806594)99:0.11464838470109849078,((Deltaproteobacteria_AAL57476_1_dissimilatory_sulfite_reductase_beta_subunit_partial_Desulfococcus_oleovorans_Hxd3:0.00000100000050002909,((Deltaproteobacteria_WP_012176084_1_dissimilatory_type_sulfite_reductase_subunit_beta_Desulfococcus_oleovorans:0.00000100000050002909,Deltaproteobacteria_ABW68473_1_sulfite_reductase_dissimilatory_type_beta_subunit_Desulfococcus_oleovorans_Hxd3:0.00000100000050002909)92:0.00000100000050002909,Deltaproteobacteria_AAQ05958_1_dissimilatory_sulfite_reductase_beta_subunit_partial_Desulfococcus_oleovorans_Hxd3:0.00597920615892338393)47:0.00000100000050002909)100:0.10770210074828018287,((((Deltaproteobacteria_ABZ01821_1_dissimilatory_sulfite_reductase_beta_subunit_partial_uncultured_Desulfobacteraceae_bacterium:0.09362935876614345010,((Deltaproteobacteria_RJQ51273_1_dissimilatory_type_sulfite_reductase_subunit_beta_Desulfobacteraceae_bacterium:0.13219901817626208973,Deltaproteobacteria_Meg22_1214_Bin_335_scaffold_76788_4:0.09843414043029863336)26:0.03102087450998054774,Deltaproteobacteria_ETR70948_1_sulfite_reductase_dissimilatory_type_beta_subunit_Candidatus_Magnetoglobus_multicellularis_str_Araruama:0.11232228238545860499)12:0.02389161103018919152)1:0.01847579835613880062,(((Deltaproteobacteria_Meg22_46_Bin_197_scaffold_127830_2:0.11535400403249712609,(((Deltaproteobacteria_AB_1215_Bin_118_scaffold_94425_3:0.00000100000050002909,Deltaproteobacteria_Meg22_46_Bin_46_scaffold_189555_3:0.00000100000050002909)100:0.02646612581621332269,((Deltaproteobacteria_Meg22_46_Bin_31_scaffold_58665_4:0.08672164713736270347,(((Deltaproteobacteria_Meg19_46_Bin_242_scaffold_2100_19:0.00000100000050002909,((Deltaproteobacteria_Meg22_02_Bin_155_scaffold_1761_21:0.00000100000050002909,Deltaproteobacteria_Meg22_1012_Bin_112_scaffold_4146_19:0.00000100000050002909)8:0.00000100000050002909,(Deltaproteobacteria_Meg22_46_Bin_44_scaffold_26040_19:0.00000100000050002909,(Deltaproteobacteria_Meg22_24_Bin_98_scaffold_26155_10:0.00000100000050002909,Deltaproteobacteria_Meg22_1214_Bin_74_scaffold_2789_15:0.00000100000050002909)27:0.00000100000050002909)38:0.00000100000050002909)40:0.00000100000050002909)19:0.00000100000050002909,Deltaproteobacteria_Meg19_1012_Bin_406_scaffold_29095_16:0.00000100000050002909)54:0.00000100000050002909,Deltaproteobacteria_Meg22_810_Bin_83_scaffold_78164_5:0.00000100000050002909)84:0.00443174634630328322)57:0.01278835871101323581,Deltaproteobacteria_AB_69_Bin_80_scaffold_29415_2:0.02791666487877435265)48:0.01622216010129276173)89:0.04575800920470014799,Deltaproteobacteria_AB_3033_Bin_71_scaffold_543_19:0.07164805719532300887)33:0.00905107610832687343)20:0.01093495857579180469,(Deltaproteobacteria_RPJ18402_1_dissimilatory_type_sulfite_reductase_subunit_beta_partial_Desulfobacteraceae_bacterium:0.02769649011385961340,(Deltaproteobacteria_RPH52179_1_dissimilatory_type_sulfite_reductase_subunit_beta_Desulfobacteraceae_bacterium:0.02659172257869300490,Deltaproteobacteria_CBX29255_1_Sulfite_reductase_dissimilatory_type_subunit_beta_uncultured_Desulfobacterium_sp_:0.03102438823799629972)63:0.01907019590256555860)98:0.08525104395599600315)4:0.01485633095090340729,((((((Deltaproteobacteria_Meg19_1012_Bin_140_scaffold_173972_1:0.00000100000050002909,Deltaproteobacteria_Meg22_46_Bin_124_scaffold_155635_3:0.02631985703311335786)59:0.00231150515287097645,Deltaproteobacteria_Meg22_24_Bin_84_scaffold_30420_7:0.00000100000050002909)53:0.00164024269388719736,Deltaproteobacteria_Meg22_02_Bin_86_scaffold_5294_7:0.00000100000050002909)100:0.06278708820780411204,((Deltaproteobacteria_AB_69_Bin_175_scaffold_91367_3:0.00785101313537513168,(Deltaproteobacteria_Meg19_1012_Bin_272_scaffold_91498_3:0.00000100000050002909,Deltaproteobacteria_AB_1215_Bin_125_scaffold_62032_2:0.00398053151394563241)99:0.00813247074715857908)100:0.04947272008187517806,(Deltaproteobacteria_WP_028323467_1_dissimilatory_type_sulfite_reductase_subunit_beta_Desulfatirhabdium_butyrativorans:0.08769634615719176796,(Deltaproteobacteria_WB1_Bin_3_scaffold_2412_14:0.03469794377326093637,Deltaproteobacteria_WB1_Bin_16_scaffold_31537_4:0.05165478604912729366)86:0.04208778290832054098)69:0.05260762610201023121)27:0.02665624625789487015)29:0.02563795549131303586,((Deltaproteobacteria_Meg22_24_Bin_186_scaffold_94936_3:0.00330389111416749554,(Deltaproteobacteria_B30_G6_scaffold_04911_6:0.00000100000050002909,Deltaproteobacteria_B16_G4_scaffold_16844_3:0.00000100000050002909)99:0.01672621552922701899)96:0.04137267638469797199,((((((Deltaproteobacteria_PIU49515_1_dissimilatory_type_sulfite_reductase_subunit_beta_Desulfobacterales_bacterium_CG07_land_8_20_14_0_80_52_14:0.00000100000050002909,Deltaproteobacteria_PIP36513_1_dissimilatory_type_sulfite_reductase_subunit_beta_Desulfobacterales_bacterium_CG23_combo_of_CG06_09_8_20_14_all_52_9:0.00000100000050002909)100:0.10915013710573906458,(Deltaproteobacteria_Meg22_46_Bin_19_scaffold_120057_3:0.00386837297826079498,((Deltaproteobacteria_Meg22_1416_Bin_101_scaffold_8404_1:0.00000100000050002909,Deltaproteobacteria_Meg22_1012_Bin_147_scaffold_532_124:0.00441736110626008652)20:0.00000100000050002909,Deltaproteobacteria_Meg22_1214_Bin_197_scaffold_11774_1:0.00000100000050002909)29:0.00000100000050002909)94:0.02684169129839315479)71:0.05789394332739807719,(Deltaproteobacteria_KPJ76947_1_sulfite_reductase_Deltaproteobacteria_bacterium_SG8_13:0.08498631750844468091,(((Deltaproteobacteria_AAY97990_1_dissimilatory_bisulfite_reductase_beta_partial_Olavius_ilvae_Delta_1_endosymbiont:0.00606276286280639336,Deltaproteobacteria_AAY97992_1_dissimilatory_bisulfite_reductase_beta_partial_Olavius_ilvae_Delta_1_endosymbiont:0.00604850417263782907)79:0.00607018818103366182,Deltaproteobacteria_AAY97994_2_dissimilatory_bisulfite_reductase_beta_partial_Olavius_ilvae_Delta_1_endosymbiont:0.00000100000050002909)100:0.03620732695847567184,(((Deltaproteobacteria_AAY97982_1_dissimilatory_bisulfite_reductase_beta_partial_Olavius_algarvensis_Delta_1_endosymbiont:0.01202929870810458095,Deltaproteobacteria_ABA39395_1_dissimilatory_bisulfite_reductase_beta_subunit_partial_Olavius_algarvensis_Delta_1_endosymbiont:0.00629096260389830960)90:0.01751101347833722982,(Deltaproteobacteria_AAY97988_1_dissimilatory_bisulfite_reductase_beta_partial_Olavius_crassitunicatus_Delta_1_endosymbiont:0.00600319785256850629,Deltaproteobacteria_AKN56974_1_dissimilatory_bisulfite_reductase_beta_subunit_partial_Olavius_ilvae_Delta_3_endosymbiont:0.01192423016950368460)99:0.01248940271893345805)76:0.02262216806106824921,(Deltaproteobacteria_MB3D_Bin_18_MB3D_0306_000002836112_1:0.01751811105155071102,Deltaproteobacteria_MB4D_Bin_21_MB4D_0306_000000529505_2:0.01112087586559874948)97:0.01825398164947273499)51:0.01901109816905930186)94:0.03180672385550242787)28:0.02145539999050660382)7:0.01033046764293015646,(((Deltaproteobacteria_Meg22_810_Bin_235_scaffold_1690_70:0.00000100000050002909,Deltaproteobacteria_Meg19_1012_Bin_142_scaffold_139249_1:0.00000100000050002909)100:0.08426853009599416522,((Deltaproteobacteria_KJS31775_1_sulfite_reductase_Desulfatitalea_sp_BRH_c12:0.04494397212535448244,Deltaproteobacteria_RJQ65455_1_dissimilatory_type_sulfite_reductase_subunit_beta_Desulfobacteraceae_bacterium:0.04170097906889650569)100:0.05161258476803901041,Deltaproteobacteria_WP_054029293_1_dissimilatory_type_sulfite_reductase_subunit_beta_Desulfatitalea_tepidiphila:0.01422164711416550389)96:0.05344410214413316401)45:0.03389031184309310163,(Deltaproteobacteria_AHI17480_2_dissimilatory_sulfite_reductase_subunit_B_partial_Desulfonatronobacter_acidivorans:0.03322456385833698345,Deltaproteobacteria_ABD46861_1_dissimilatory_sulfite_reductase_beta_subunit_partial_Desulfosalsimonas_propionicica:0.12914644393512700327)43:0.06280264521983762449)5:0.01414539696930910972)0:0.01532746865886953740,(((Deltaproteobacteria_AAK28361_1_dissimilatory_bi_sulfite_reductase_beta_subunit_partial_Olavius_algarvensis_sulfate_reducing_endosymbiont:0.04288365330231660999,Deltaproteobacteria_AAY97984_1_dissimilatory_bisulfite_reductase_beta_partial_Olavius_algarvensis_Delta_4_endosymbiont:0.00000100000050002909)91:0.00603566130933509692,Deltaproteobacteria_AAY97986_2_dissimilatory_bisulfite_reductase_beta_partial_Olavius_algarvensis_Delta_4_endosymbiont:0.01206118016462544469)99:0.01819174564496226984,(((((Deltaproteobacteria_AAK58135_1_dissimilatory_sulfite_reductase_beta_subunit_partial_Desulfosarcina_variabilis_str_Montpellier:0.00596352353127347235,Deltaproteobacteria_CAC36298_1_dissimilatory_sulphite_reductase_subunit_B_partial_Desulfosarcina_variabilis_str_Montpellier:0.00000100000050002909)56:0.00000100000050002909,Deltaproteobacteria_AAK71936_1_dissimilatory_sulfite_reductase_beta_subunit_partial_Desulfosarcina_variabilis_str_Montpellier:0.00000100000050002909)97:0.03133600676386547046,(Deltaproteobacteria_ACR46724_1_dissimilatory_sulfite_reductase_beta_subunit_partial_Desulfosarcina_sp_SD1:0.01412246340858922325,Deltaproteobacteria_PIE67860_1_dissimilatory_type_sulfite_reductase_subunit_beta_Deltaproteobacteria_bacterium:0.08374891841434888018)38:0.01308262715076586973)31:0.01741725850694793992,(Deltaproteobacteria_AAK71938_1_dissimilatory_sulfite_reductase_beta_subunit_partial_Desulfosarcina_sp_CME1:0.00000100000050002909,(Deltaproteobacteria_ACN77851_1_DsrB_partial_uncultured_delta_proteobacterium:0.02771103208719328387,(Deltaproteobacteria_AAN31399_1_dissimilatory_sulfite_reductase_beta_subunit_partial_Desulfosarcina_cetonica:0.03462087864027985767,Deltaproteobacteria_ACB05458_1_dissimilatory_sulfite_reductase_beta_subunit_partial_uncultured_Desulfobacteraceae_bacterium:0.02254610539434643776)27:0.01242412536399246231)59:0.04142565443894274946)16:0.00975701383578807258)69:0.05325022820409694435,(Deltaproteobacteria_AB_03_Bin_73_scaffold_116389_2:0.09163744805829618367,Deltaproteobacteria_AB_03_Bin_73_scaffold_124036_2:0.05737689182091117168)56:0.01278910946580606549)19:0.03955636024183215721)13:0.02226174435982011812)1:0.02210299978602438958,((((Deltaproteobacteria_AAR90105_1_dissimilatory_sulfite_reductase_beta_subunit_partial_Desulfatibacillum_alkenivorans:0.00000100000050002909,Deltaproteobacteria_WP_073475160_1_dissimilatory_type_sulfite_reductase_subunit_beta_Desulfatibacillum_alkenivorans:0.00000100000050002909)48:0.00000100000050002909,(Deltaproteobacteria_WP_015949026_1_dissimilatory_type_sulfite_reductase_subunit_beta_Desulfatibacillum_aliphaticivorans:0.00000100000050002909,Deltaproteobacteria_ACL05980_1_Dissimilatory_sulfite_reductase_beta_subunit_Desulfatibacillum_aliphaticivorans:0.00000100000050002909)87:0.00800515068458720197)100:0.13407984090319874371,(Deltaproteobacteria_AHK06641_1_dissimilatory_bisulfite_reductase_beta_subunit_partial_uncultured_bacterium:0.01217395024538983975,((Deltaproteobacteria_Meg22_24_Bin_155_scaffold_132908_1:0.00597073865763242482,(Deltaproteobacteria_Meg22_02_Bin_65_scaffold_37649_5:0.00000100000050002909,Deltaproteobacteria_B16_G4_scaffold_06164_9:0.00000100000050002909)97:0.01058841617193921961)61:0.01178506083413146874,(Deltaproteobacteria_Meg22_02_Bin_65_scaffold_63932_7:0.08325467580297195302,(Deltaproteobacteria_AB_69_Bin_102_scaffold_20386_10:0.00000100000050002909,Deltaproteobacteria_AB_03_Bin_73_scaffold_8936_4:0.00000100000050002909)96:0.00000100000050002909)75:0.00982532993470509181)77:0.00822900416846735795)91:0.01449489306104267961)34:0.02284051563479526370,((Deltaproteobacteria_MB1D_Bin_9_MB1D_0306_000000451780_4:0.00000100000050002909,Deltaproteobacteria_MB2D_Bin_12_MB2D_0306_000000300593_3:0.00000100000050002909)100:0.09461866284958163342,((Deltaproteobacteria_RTZ95651_1_dissimilatory_type_sulfite_reductase_subunit_beta_Deltaproteobacteria_bacterium:0.00400423390246950044,Deltaproteobacteria_RTZ99488_1_dissimilatory_type_sulfite_reductase_subunit_beta_Deltaproteobacteria_bacterium:0.00000100000050002909)100:0.09283476984721912573,Deltaproteobacteria_AAY97996_2_dissimilatory_bisulfite_reductase_beta_partial_Olavius_ilvae_Delta_3_endosymbiont:0.04956046837826669216)27:0.01308597160965956942)21:0.02641427958408842924)5:0.01097897547350544858)4:0.02144244730534078727)4:0.01066591792746298187)1:0.02212029350758288812,((((((((Deltaproteobacteria_WP_027176028_1_dissimilatory_type_sulfite_reductase_subunit_beta_Desulfovibrio_aminophilus:0.07536277500420622555,((Deltaproteobacteria_AII99381_1_dissimilatory_sulfite_reductase_subunit_B_partial_Desulfovibrio_sp_C1:0.03939030055619467674,Deltaproteobacteria_PKN07731_1_dissimilatory_type_sulfite_reductase_subunit_beta_Deltaproteobacteria_bacterium_HGW_Deltaproteobacteria_8:0.04472858744116933044)71:0.03418885926091881633,Deltaproteobacteria_WP_089271959_1_dissimilatory_type_sulfite_reductase_subunit_beta_Desulfovibrio_mexicanus:0.02272658591351190208)99:0.06750367245323693477)71:0.03845333039792640795,((Deltaproteobacteria_AAK71942_1_dissimilatory_sulfite_reductase_beta_subunit_partial_Desulfovibrio_sp_CME3:0.03561890675965161124,(Deltaproteobacteria_WP_022663474_1_dissimilatory_type_sulfite_reductase_subunit_beta_Desulfovibrio_longus:0.00000100000050002909,Deltaproteobacteria_BAB55574_1_sulfite_reductase_beta_subunit_partial_Desulfovibrio_longus:0.00000100000050002909)100:0.02378415692068647225)93:0.02598883295957639394,Deltaproteobacteria_WP_078717111_1_dissimilatory_type_sulfite_reductase_subunit_beta_Desulfovibrio_gracilis:0.07450552165129545323)52:0.01619378332962725930)43:0.02939356494518595778,(((Deltaproteobacteria_WP_054649910_1_dissimilatory_type_sulfite_reductase_subunit_beta_Desulfovibrio_brasiliensis:0.01827997528419801274,((Deltaproteobacteria_AAV35109_1_dissimilatory_bisulfite_reductase_beta_subunit_partial_Desulfovibrio_oxyclinae:0.01318851832673403369,Deltaproteobacteria_WP_018125046_1_dissimilatory_type_sulfite_reductase_subunit_beta_Desulfovibrio_oxyclinae:0.00000100000050002909)100:0.02925442065528794169,Deltaproteobacteria_AAQ05952_1_dissimilatory_sulfite_reductase_beta_subunit_partial_Desulfovibrio_halophilus:0.04424805055157211842)98:0.02619222779307742513)91:0.04282551552262649913,((Desulfovibrio_sp_IOR2_WP_147818752_1_dissimilatory_type_sulfite_reductase_subunit_beta:0.00000100000050002909,Deltaproteobacteria_WP_147818752_1_dissimilatory_type_sulfite_reductase_subunit_beta_Desulfovibrio_sp_IOR2:0.00000100000050002909)100:0.01737942383644146618,(Deltaproteobacteria_WP_151151054_1_dissimilatory_type_sulfite_reductase_subunit_beta_Desulfovibrio_senegalensis:0.00000100000050002909,Deltaproteobacteria_KAB1441311_1_dissimilatory_type_sulfite_reductase_subunit_beta_Desulfovibrio_senegalensis:0.00000100000050002909)100:0.06137782044386044800)93:0.05661205210144994171)100:0.07752330493015753554,((Deltaproteobacteria_WP_097011417_1_dissimilatory_type_sulfite_reductase_subunit_beta_Pseudodesulfovibrio_profundus:0.06044966783810263450,((Deltaproteobacteria_WP_015415904_1_dissimilatory_type_sulfite_reductase_subunit_beta_Pseudodesulfovibrio_piezophilus:0.00000100000050002909,Deltaproteobacteria_CCH49861_1_Sulfite_reductase_dissimilatory_type_subunit_beta_Pseudodesulfovibrio_piezophilus_C1TLV30:0.00000100000050002909)100:0.04736384763399786868,((Deltaproteobacteria_WP_013515880_1_dissimilatory_type_sulfite_reductase_subunit_beta_Pseudodesulfovibrio_aespoeensis:0.00000100000050002909,Deltaproteobacteria_ADU63978_1_sulfite_reductase_dissimilatory_type_beta_subunit_Pseudodesulfovibrio_aespoeensis_Aspo_2:0.00000100000050002909)100:0.00000100000050002909,Deltaproteobacteria_AAL99083_1_dissimilatory_sulfite_reductase_beta_subunit_partial_Pseudodesulfovibrio_aespoeensis:0.00664527243977395578)100:0.06678305714920010350)84:0.03469106833199904483)96:0.04442398070697292645,((Deltaproteobacteria_RWU04531_1_dissimilatory_type_sulfite_reductase_subunit_beta_Pseudodesulfovibrio_sp_S3:0.00000100000050002909,Deltaproteobacteria_WP_128328131_1_dissimilatory_type_sulfite_reductase_subunit_beta_Pseudodesulfovibrio_sp_S3:0.00000100000050002909)100:0.04952659940087088264,((Deltaproteobacteria_AFV33328_1_dissimilatory_sulfite_reductase_beta_subunit_partial_Desulfovibrio_sp_MCM_B_508:0.02449150904349563576,Deltaproteobacteria_WP_014323439_1_dissimilatory_type_sulfite_reductase_subunit_beta_Desulfovibrio_desulfuricans:0.03657250314752023834)43:0.01751304707864091356,(Deltaproteobacteria_WP_071545911_1_dissimilatory_type_sulfite_reductase_subunit_beta_Pseudodesulfovibrio_hydrargyri:0.02535963136233627263,((Deltaproteobacteria_TDT82055_1_dissimilatory_sulfite_reductase_beta_subunit_Pseudodesulfovibrio_indicus:0.00000100000050002909,Deltaproteobacteria_WP_066806819_1_dissimilatory_type_sulfite_reductase_subunit_beta_Pseudodesulfovibrio_indicus:0.00000100000050002909)31:0.00000100000050002909,Deltaproteobacteria_AMK12841_1_sulfite_reductase_Pseudodesulfovibrio_indicus:0.00000100000050002909)100:0.02540627891087452253)38:0.00415206705685360316)37:0.00915841928263717332)97:0.06976756047982864140)92:0.05972635811649058130)64:0.01770799282294569996)99:0.11582428702476432747,(((((((Deltaproteobacteria_WP_027370031_1_dissimilatory_type_sulfite_reductase_subunit_beta_Desulfovermiculus_halophilus:0.00614278389938255863,Deltaproteobacteria_ABD46859_1_dissimilatory_sulfite_reductase_beta_subunit_partial_Desulfohalobium_utahense:0.01761433811867226321)99:0.01366836415628134606,Deltaproteobacteria_ABD46857_1_dissimilatory_sulfite_reductase_beta_subunit_partial_Desulfohalobiaceae_bacterium_Benz:0.05473641138085628965)100:0.10291779836500175582,((Deltaproteobacteria_AAQ05946_2_dissimilatory_sulfite_reductase_beta_subunit_partial_Desulfohalobium_retbaense_DSM_5692:0.03062017725401678866,(Deltaproteobacteria_ACV67547_1_dissimilatory_sulfite_reductase_beta_subunit_Desulfohalobium_retbaense_DSM_5692:0.00000100000050002909,Deltaproteobacteria_WP_015750706_1_dissimilatory_type_sulfite_reductase_subunit_beta_Desulfohalobium_retbaense:0.00000100000050002909)95:0.00000100000050002909)41:0.00000100000050002909,Deltaproteobacteria_AAL57454_1_dissimilatory_sulfite_reductase_beta_subunit_partial_Desulfohalobium_retbaense_DSM_5692:0.02507162615512549195)100:0.14012268937851213302)78:0.04045609639090928106,((((Deltaproteobacteria_AFI13791_1_dissimilatory_sulfite_reductase_beta_subunit_partial_Desulfonatronovibrio_halophilus:0.03300627054304900582,((Deltaproteobacteria_WP_028575105_1_dissimilatory_type_sulfite_reductase_subunit_beta_Desulfonatronovibrio_hydrogenovorans:0.00000100000050002909,Deltaproteobacteria_AAL57468_1_dissimilatory_sulfite_reductase_beta_subunit_partial_Desulfonatronovibrio_hydrogenovorans:0.00000100000050002909)100:0.04338917268563818180,((Deltaproteobacteria_RQD61811_1_dissimilatory_type_sulfite_reductase_subunit_beta_Desulfonatronovibrio_sp_MSAO_Bac4:0.00000100000050002909,Deltaproteobacteria_WP_045212626_1_dissimilatory_type_sulfite_reductase_subunit_beta_Desulfonatronovibrio_magnus:0.00000100000050002909)100:0.00000100000050002909,(Deltaproteobacteria_AFI13795_1_dissimilatory_sulfite_reductase_beta_subunit_partial_Desulfonatronovibrio_thiodismutans:0.00000100000050002909,Deltaproteobacteria_AFI13793_1_dissimilatory_sulfite_reductase_beta_subunit_partial_Desulfonatronovibrio_magnus:0.00000100000050002909)99:0.00000100000050002909)100:0.03635975653964798604)61:0.03928987021340481917)55:0.03639005075297320480,((((Deltaproteobacteria_WP_008871012_1_dissimilatory_type_sulfite_reductase_subunit_beta_Desulfonatronospira_thiodismutans:0.00000100000050002909,Deltaproteobacteria_RQD75553_1_dissimilatory_type_sulfite_reductase_subunit_beta_Desulfonatronospira_sp_MSAO_Bac3:0.00000100000050002909)32:0.00000100000050002909,Deltaproteobacteria_EFI33663_1_sulfite_reductase_dissimilatory_type_beta_subunit_Desulfonatronospira_thiodismutans_ASO3_1:0.00000100000050002909)88:0.00000100000050002909,Deltaproteobacteria_AFI13789_1_dissimilatory_sulfite_reductase_beta_subunit_partial_Desulfonatronospira_thiodismutans:0.00000100000050002909)99:0.04997521684252313051,(Deltaproteobacteria_AFJ04155_1_dissimilatory_sulfite_reductase_beta_subunit_partial_Desulfohalophilus_alkaliarsenatis:0.11920570578016390084,Deltaproteobacteria_AHI17479_2_dissimilatory_sulfite_reductase_subunit_B_partial_Desulfonatronospira_sp_enrichment_culture_clone_AAS1:0.06396151924713841530)74:0.04327201861571777081)54:0.04080527399366191965)43:0.02975456264682591750,(Deltaproteobacteria_BAF34618_1_dissimilatory_sulfite_reductase_beta_subunit_Desulfovibrionales_bacterium_Spi55:0.07361012781442052844,((Deltaproteobacteria_KUJ96767_1_Sulfite_reductase_dissimilatory_type_beta_subunit_Desulfonauticus_sp_38_4375:0.03534345408797106430,(Deltaproteobacteria_WP_092064177_1_dissimilatory_type_sulfite_reductase_subunit_beta_Desulfonauticus_submarinus:0.00000100000050002909,Deltaproteobacteria_AAO27365_1_dissimilatory_sulfite_reductase_beta_subunit_partial_Desulfonauticus_submarinus:0.01437731393314054841)100:0.05459406588974478197)99:0.09025977976401251823,(((Deltaproteobacteria_WP_078685603_1_dissimilatory_type_sulfite_reductase_subunit_beta_Desulfovibrio_bizertensis:0.05972826909487082003,Deltaproteobacteria_AEX31295_1_dissimilatory_sulfite_reductase_beta_subunit_partial_Desulfovibrio_senezii_DSM_8436:0.05120104281171668215)88:0.04555611603016164468,(Deltaproteobacteria_WP_028587577_1_dissimilatory_type_sulfite_reductase_subunit_beta_Desulfocurvus_vexinensis:0.06628651237485302938,Deltaproteobacteria_WP_126380811_1_dissimilatory_type_sulfite_reductase_subunit_beta_Desulfovibrio_ferrophilus:0.10191667656367191241)46:0.02856815910240373749)41:0.02313895736021020014,(((Deltaproteobacteria_AAM03450_2_dissimilatory_bi_sulfite_reductase_beta_subunit_partial_Desulfomicrobium_orale:0.00584441342608991912,(Deltaproteobacteria_AAM03448_1_dissimilatory_bi_sulfite_reductase_beta_subunit_partial_uncultured_delta_proteobacterium:0.00000100000050002909,Deltaproteobacteria_AAM03446_1_dissimilatory_bi_sulfite_reductase_beta_subunit_partial_uncultured_delta_proteobacterium:0.00000100000050002909)77:0.00000100000050002909)87:0.00585799868708161871,(Deltaproteobacteria_WP_066605436_1_dissimilatory_type_sulfite_reductase_subunit_beta_Desulfomicrobium_orale:0.00000100000050002909,Deltaproteobacteria_AMD92944_1_sulfite_reductase_Desulfomicrobium_orale_DSM_12838:0.00000100000050002909)99:0.00524056856743512073)97:0.01470980455694944310,(Deltaproteobacteria_ABE73460_1_dissimilatory_sulfite_reductase_beta_subunit_partial_Desulfomicrobium_thermophilum:0.06694400905015003567,(((Deltaproteobacteria_BAB55556_1_sulfite_reductase_beta_subunit_partial_Desulfomicrobium_escambiense:0.00000100000050002909,Deltaproteobacteria_WP_028578006_1_dissimilatory_type_sulfite_reductase_subunit_beta_Desulfomicrobium_escambiense:0.00000100000050002909)89:0.00000100000050002909,Deltaproteobacteria_CAM35462_1_dissimilatory_sulfate_reductase_B_partial_Desulfomicrobium_salsuginis:0.01215925520732042894)96:0.02161950883835170659,(((((Deltaproteobacteria_AAQ05950_1_dissimilatory_sulfite_reductase_beta_subunit_partial_Desulfomicrobium_baculatum_DSM_4028:0.00605749703746123486,((((Deltaproteobacteria_WP_012805492_1_dissimilatory_type_sulfite_reductase_subunit_beta_Desulfomicrobium_baculatum:0.00000100000050002909,Deltaproteobacteria_ACU88407_1_sulfite_reductase_dissimilatory_type_beta_subunit_Desulfomicrobium_baculatum_DSM_4028:0.00000100000050002909)73:0.00000100000050002909,Deltaproteobacteria_BAB55554_1_sulfite_reductase_beta_subunit_partial_Desulfomicrobium_baculatum_DSM_4028:0.00000100000050002909)55:0.00398257806343676329,(Deltaproteobacteria_pdb_2XSJ_E_Chain_E_Sulfite_Reductase_Beta_Subunit:0.00000100000050002909,Deltaproteobacteria_pdb_2XSJ_B_Chain_B_Sulfite_Reductase_Beta_Subunit:0.00000100000050002909)67:0.00000100000050002909)49:0.00396679845120849819,Deltaproteobacteria_BAB55558_1_sulfite_reductase_beta_subunit_partial_Desulfomicrobium_norvegicum:0.00000100000050002909)23:0.00000100000050002909)32:0.00001183636751089770,Deltaproteobacteria_PKN41591_1_dissimilatory_type_sulfite_reductase_subunit_beta_Deltaproteobacteria_bacterium_HGW_Deltaproteobacteria_18:0.01655511477678768203)41:0.00399376215405400532,Deltaproteobacteria_WP_092194129_1_dissimilatory_type_sulfite_reductase_subunit_beta_Desulfomicrobium_norvegicum:0.00000100000050002909)72:0.00824314232984211040,(((Deltaproteobacteria_BAB55552_1_sulfite_reductase_beta_subunit_partial_Desulfomicrobium_apsheronum:0.00000100000050002909,Deltaproteobacteria_BAB55560_1_sulfite_reductase_beta_subunit_partial_Desulfomicrobium_macestii:0.00000100000050002909)31:0.00000100000050002909,(Deltaproteobacteria_AAL57484_1_dissimilatory_sulfite_reductase_beta_subunit_partial_Desulfomicrobium_apsheronum:0.00000100000050002909,(Deltaproteobacteria_AAL57449_1_dissimilatory_sulfite_reductase_beta_subunit_partial_Desulfomicrobium_apsheronum:0.00000100000050002909,Deltaproteobacteria_AAQ05948_1_dissimilatory_sulfite_reductase_beta_subunit_partial_Desulfomicrobium_apsheronum:0.00000100000050002909)18:0.00000100000050002909)53:0.00000100000050002909)50:0.00000100000050002909,Deltaproteobacteria_WP_092377263_1_dissimilatory_type_sulfite_reductase_subunit_beta_Desulfomicrobium_apsheronum:0.00000100000050002909)44:0.00386782027962215801)77:0.01189233411638771984,Deltaproteobacteria_CAM35458_1_dissimilatory_sulfate_reductase_B_partial_Desulfomicrobium_aestuarii:0.00636701502074243485)56:0.00460866908348184744)96:0.04023685992487547464)79:0.01536612693413763261)95:0.05576696992797906122)50:0.05129507357731667022)25:0.05188054720005388226)9:0.01034507970191827012)16:0.02565470320385308464,((Deltaproteobacteria_ADW23606_1_dissimilatory_sulfite_reductase_beta_subunit_partial_delta_proteobacterium_ML_1:0.01287404799812592697,((Deltaproteobacteria_WP_031385904_1_dissimilatory_type_sulfite_reductase_subunit_beta_Desulfonatronum_thiodismutans:0.00897707423229817704,((Deltaproteobacteria_WP_045220015_1_dissimilatory_type_sulfite_reductase_subunit_beta_Desulfonatronum_thioautotrophicum:0.00703990918868287272,Deltaproteobacteria_TVQ99753_1_dissimilatory_type_sulfite_reductase_subunit_beta_Desulfovibrionales_bacterium:0.00508921383370960351)35:0.00882729032840807656,(((Deltaproteobacteria_WP_028572114_1_dissimilatory_type_sulfite_reductase_subunit_beta_Desulfonatronum_lacustre:0.00000100000050002909,Deltaproteobacteria_AAL57452_1_dissimilatory_sulfite_reductase_beta_subunit_partial_Desulfonatronum_lacustre_DSM_10312:0.00603895585765713665)87:0.00000100000050002909,(Deltaproteobacteria_PTN37829_1_dissimilatory_type_sulfite_reductase_subunit_beta_Desulfonatronum_sp_SC1:0.00000100000050002909,Deltaproteobacteria_WP_107736191_1_dissimilatory_type_sulfite_reductase_subunit_beta_Desulfonatronum_sp_SC1:0.00000100000050002909)100:0.02054882157376878085)73:0.01203783476132397161,(Deltaproteobacteria_AFI13797_1_dissimilatory_sulfite_reductase_beta_subunit_partial_Desulfonatronum_thioautotrophicum:0.00000100000050002909,Deltaproteobacteria_WP_092120809_1_dissimilatory_type_sulfite_reductase_subunit_beta_Desulfonatronum_thiosulfatophilum:0.00000100000050002909)100:0.06095102772297088939)43:0.01229469941543719254)33:0.01175348078727394413)17:0.00000100000050002909,Deltaproteobacteria_ADW23608_1_dissimilatory_sulfite_reductase_beta_subunit_partial_delta_proteobacterium_ZZ_1:0.00633081902969993230)22:0.00640597979447741182)24:0.00612605317842575790,Deltaproteobacteria_ADW23609_1_dissimilatory_sulfite_reductase_beta_subunit_partial_delta_proteobacterium_AV_1:0.00666620950413282336)100:0.18180253486981917677)18:0.02530328394815697934)15:0.04332184556232165223,(((Deltaproteobacteria_ACN54204_1_dissimilatory_sulfite_reductase_beta_subunit_partial_Halodesulfovibrio_oceani_subsp_galateae:0.03553541521518031182,(((Deltaproteobacteria_CAB92398_1_dissimilatory_sulfite_reductase_subunit_B_partial_Halodesulfovibrio_aestuarii:0.00578372364742621523,Deltaproteobacteria_ACN54206_1_dissimilatory_sulfite_reductase_beta_subunit_partial_Halodesulfovibrio_aestuarii_DSM_10141:0.00000100000050002909)77:0.00000100000050002909,(Desulfovibrionaceae_WP_020000877_1_MULTISPECIES_dissimilatory_type_sulfite_reductase_subunit_beta:0.00000100000050002909,Deltaproteobacteria_WP_020000877_1_MULTISPECIES_dissimilatory_type_sulfite_reductase_subunit_beta_Desulfovibrionaceae:0.00000100000050002909)100:0.00000100000050002909)99:0.02631239963314102245,((((Halodesulfovibrio_spirochaetisodalis_WP_066854252_1_dissimilatory_type_sulfite_reductase_subunit_beta:0.00000100000050002909,Deltaproteobacteria_WP_066854252_1_dissimilatory_type_sulfite_reductase_subunit_beta_Halodesulfovibrio_spirochaetisodalis:0.00000100000050002909)99:0.00000100000050002909,Deltaproteobacteria_ACN54202_1_dissimilatory_sulfite_reductase_beta_subunit_partial_Halodesulfovibrio_oceani_subsp_oceani:0.01151476602700261115)69:0.02073710755312510243,((Deltaproteobacteria_WP_074216055_1_dissimilatory_type_sulfite_reductase_subunit_beta_Halodesulfovibrio_marinisediminis:0.00000100000050002909,Halodesulfovibrio_marinisediminis_WP_074216055_1_dissimilatory_type_sulfite_reductase_subunit_beta:0.00000100000050002909)97:0.00000100000050002909,Deltaproteobacteria_BAE44976_1_dissimilatory_sulfite_reductase_subunit_B_partial_Halodesulfovibrio_marinisediminis_DSM_17456:0.00000100000050002909)77:0.00773475576860204860)67:0.02191480247236799253,Deltaproteobacteria_AII99383_1_dissimilatory_sulfite_reductase_subunit_B_partial_Desulfovibrio_sp_SR22:0.00700731137380323620)50:0.00946567954786888856)81:0.02180378355732945361)99:0.08719572758741879481,((Deltaproteobacteria_PWL59257_1_dissimilatory_type_sulfite_reductase_subunit_beta_Desulfovibrionaceae_bacterium:0.02936582777939252681,(Deltaproteobacteria_WP_077071912_1_dissimilatory_type_sulfite_reductase_subunit_beta_Mailhella_massiliensis:0.12285208926163790344,Deltaproteobacteria_PWM68094_1_dissimilatory_type_sulfite_reductase_subunit_beta_Desulfovibrionaceae_bacterium:0.05918491875395021085)62:0.01981169235767255357)79:0.04818173766923635609,((((((Deltaproteobacteria_CBH20086_1_dissimilatory_sulfite_reductase_beta_subunit_partial_Desulfovibrio_sp_LG_2009:0.05939111041664772717,((Deltaproteobacteria_AEW87975_1_dissimilatory_sulfite_reductase_beta_subunit_partial_Desulfovibrio_carbinoliphilus:0.01453206991585398108,((((Deltaproteobacteria_EHJ47170_1_sulfite_reductase_dissimilatory_type_beta_subunit_Desulfovibrio_carbinoliphilus_subsp_oakridgensis:0.00000100000050002909,Deltaproteobacteria_WP_009180582_1_dissimilatory_type_sulfite_reductase_subunit_beta_Desulfovibrio_carbinoliphilus:0.00000100000050002909)97:0.00000100000050002909,Deltaproteobacteria_AII99385_1_dissimilatory_sulfite_reductase_subunit_B_partial_Desulfovibrio_sp_sul5:0.00000100000050002909)89:0.01193064592932583864,(((Deltaproteobacteria_WP_009110768_1_dissimilatory_type_sulfite_reductase_subunit_beta_Desulfovibrio_sp_U5L:0.00000100000050002909,Deltaproteobacteria_EIG55707_1_sulfite_reductase_dissimilatory_type_beta_subunit_Desulfovibrio_sp_U5L:0.00000100000050002909)25:0.00000100000050002909,Deltaproteobacteria_EHJ48205_1_sulfite_reductase_dissimilatory_type_beta_subunit_Desulfovibrio_carbinoliphilus_subsp_oakridgensis:0.00000100000050002909)16:0.00000100000050002909,Deltaproteobacteria_WP_009181584_1_dissimilatory_type_sulfite_reductase_subunit_beta_Desulfovibrio_carbinoliphilus:0.00000100000050002909)80:0.00373626987316449033)57:0.00778088536460528127,((Deltaproteobacteria_WP_075354423_1_dissimilatory_type_sulfite_reductase_subunit_beta_Desulfovibrio_sp_DV:0.00388246989090322700,((Deltaproteobacteria_AAU95685_1_dissimilatory_sulfite_reductase_beta_subunit_partial_Desulfovibrio_aerotolerans:0.01774391258626620976,Deltaproteobacteria_WP_024823808_1_dissimilatory_type_sulfite_reductase_subunit_beta_Desulfovibrio_magneticus:0.00396244645427759352)34:0.00000100000050002909,(Deltaproteobacteria_WP_043636397_1_dissimilatory_type_sulfite_reductase_subunit_beta_Desulfovibrio_sp_TomC:0.00000100000050002909,Deltaproteobacteria_KHK02120_1_Dissimilatory_sulfite_reductase_beta_subunit_Desulfovibrio_sp_TomC:0.00000100000050002909)100:0.01988424589078562413)45:0.00399771422493047732)39:0.00805638761160672699,((Deltaproteobacteria_WP_075354075_1_dissimilatory_type_sulfite_reductase_subunit_beta_Desulfovibrio_sp_DV:0.02265497390721216142,(Deltaproteobacteria_WP_009106251_1_dissimilatory_type_sulfite_reductase_subunit_beta_Desulfovibrio_sp_U5L:0.00000100000050002909,Deltaproteobacteria_EIG52077_1_sulfite_reductase_dissimilatory_type_beta_subunit_Desulfovibrio_sp_U5L:0.00000100000050002909)100:0.01042418496048417437)100:0.03557021461602442175,(Deltaproteobacteria_AAL57446_1_dissimilatory_sulfite_reductase_beta_subunit_partial_Desulfovibrio_burkinensis:0.00607811695453213622,((Deltaproteobacteria_WP_012749936_1_dissimilatory_type_sulfite_reductase_subunit_beta_Desulfovibrio_magneticus:0.00000100000050002909,((Deltaproteobacteria_BAH73852_1_sulfite_reductase_beta_subunit_Desulfovibrio_magneticus_RS_1:0.00000100000050002909,Deltaproteobacteria_QAZ69138_1_dissimilatory_type_sulfite_reductase_subunit_beta_Desulfovibrio_carbinolicus:0.00000100000050002909)9:0.00000100000050002909,Deltaproteobacteria_WP_129355250_1_dissimilatory_type_sulfite_reductase_subunit_beta_Desulfovibrio_carbinolicus:0.00000100000050002909)22:0.00000100000050002909)87:0.00000100000050002909,Deltaproteobacteria_BAB55566_1_sulfite_reductase_beta_subunit_partial_Desulfovibrio_burkinensis:0.00000100000050002909)9:0.00000100000050002909)73:0.00844896668198609133)54:0.01191949351882492895)66:0.02503584717402615803)43:0.00755576774704877496)31:0.01447581354592716515,((Deltaproteobacteria_AAL57448_1_dissimilatory_sulfite_reductase_beta_subunit_partial_Desulfovibrio_fructosivorans_JJ:0.00599345487713860269,((Deltaproteobacteria_WP_005996225_1_dissimilatory_type_sulfite_reductase_subunit_beta_Desulfovibrio_fructosivorans:0.00000100000050002909,Deltaproteobacteria_EFL49661_1_sulfite_reductase_dissimilatory_type_beta_subunit_Desulfovibrio_fructosivorans_JJ:0.00000100000050002909)98:0.00000100000050002909,Deltaproteobacteria_BAB55570_1_sulfite_reductase_beta_subunit_partial_Desulfovibrio_fructosivorans_JJ:0.00000100000050002909)47:0.00000100000050002909)99:0.03393440888473001071,(Deltaproteobacteria_AII99378_1_dissimilatory_sulfite_reductase_subunit_B_partial_Desulfovibrio_sp_b16:0.01209294468732854608,Deltaproteobacteria_WP_029460041_1_dissimilatory_type_sulfite_reductase_subunit_beta_Desulfovibrio_alcoholivorans:0.01746648773775667102)73:0.01886313980426337564)55:0.02189184588890841915)25:0.01448680123807569511)100:0.16573291309458240694,Deltaproteobacteria_THB64888_1_dissimilatory_type_sulfite_reductase_subunit_beta_Desulfovibrio_sp_:0.12504523528680849820)51:0.04114602539596103753,((Deltaproteobacteria_WP_144304040_1_dissimilatory_type_sulfite_reductase_subunit_beta_Desulfovibrio_indonesiensis:0.00000100000050002909,Deltaproteobacteria_TVM15523_1_dissimilatory_type_sulfite_reductase_subunit_beta_Desulfovibrio_indonesiensis:0.00000100000050002909)100:0.05156829566135087695,(Deltaproteobacteria_WP_144234053_1_dissimilatory_type_sulfite_reductase_subunit_beta_Desulfovibrio_marinus:0.00000100000050002909,Deltaproteobacteria_TVM35724_1_dissimilatory_type_sulfite_reductase_subunit_beta_Desulfovibrio_marinus:0.00000100000050002909)100:0.05045467999034474599)100:0.08388406224453590077)55:0.04865473139241510009,((Deltaproteobacteria_AGW12594_1_Dissimilatory_Sulfite_Reductase_I_chain_B_Desulfovibrio_gigas_DSM_1382_=_ATCC_19364:0.00000100000050002909,Deltaproteobacteria_WP_021759261_1_dissimilatory_type_sulfite_reductase_subunit_beta_Desulfovibrio_gigas:0.00000100000050002909)95:0.00356607834680982422,(((Deltaproteobacteria_pdb_3OR2_E_Chain_E_Crystal_Structure_Of_Dissimilatory_Sulfite_Reductase_Ii_Dsrii:0.00000100000050002909,(Deltaproteobacteria_pdb_3OR1_E_Chain_E_Crystal_Structure_Of_Dissimilatory_Sulfite_Reductase_I_Dsri:0.00000100000050002909,Deltaproteobacteria_pdb_3OR2_B_Chain_B_Crystal_Structure_Of_Dissimilatory_Sulfite_Reductase_Ii_Dsrii:0.00000100000050002909)14:0.00000100000050002909)30:0.00000100000050002909,Deltaproteobacteria_pdb_3OR1_B_Chain_B_Crystal_Structure_Of_Dissimilatory_Sulfite_Reductase_I_Dsri:0.00000100000050002909)93:0.00000100000050002909,(Deltaproteobacteria_AAB41002_1_sulfite_reductase_subunit_beta_partial_Desulfovibrio_gigas:0.00000100000050002909,Deltaproteobacteria_sp_P94694_1_DSVB_DESGG_Desulfoviridin_Dissimilatory_sulfite_reductase_subunit_beta:0.00000100000050002909)66:0.00000100000050002909)62:0.00423527262938733825)100:0.21724005833737369819)38:0.05429582219250988356,((Deltaproteobacteria_WP_072697797_1_dissimilatory_type_sulfite_reductase_subunit_beta_Desulfovibrio_litoralis:0.06826863957721675258,(Deltaproteobacteria_WP_027187654_1_dissimilatory_type_sulfite_reductase_subunit_beta_Desulfovibrio_cuneatus:0.00000100000050002909,Deltaproteobacteria_BAB55568_1_sulfite_reductase_beta_subunit_partial_Desulfovibrio_cuneatus:0.00000100000050002909)100:0.05443996623315731920)96:0.06328968317273774014,(((Deltaproteobacteria_ABB37328_1_sulfite_reductase_dissimilatory_type_beta_subunit_Desulfovibrio_alaskensis_G20:0.00000100000050002909,Deltaproteobacteria_WP_011366645_1_dissimilatory_type_sulfite_reductase_subunit_beta_Desulfovibrio_alaskensis:0.00000100000050002909)100:0.09025709459269194712,((Deltaproteobacteria_AII99391_1_dissimilatory_sulfite_reductase_subunit_B_partial_Desulfovibrio_sp_wpp1:0.00622732855273708166,(Deltaproteobacteria_ABX51940_1_desulfoviridin_beta_subunit_Desulfovibrio_vulgaris_str_Miyazaki_F:0.00395236165987074197,((Deltaproteobacteria_WP_012612682_1_dissimilatory_type_sulfite_reductase_subunit_beta_Desulfovibrio_vulgaris:0.00000100000050002909,Deltaproteobacteria_RXF77143_1_dissimilatory_type_sulfite_reductase_subunit_beta_Desulfovibrio_sp_DS_1:0.00000100000050002909)33:0.00000100000050002909,Deltaproteobacteria_ACL08502_1_sulfite_reductase_dissimilatory_type_beta_subunit_Desulfovibrio_vulgaris_str_Miyazaki_F:0.00000100000050002909)55:0.00000100000050002909)78:0.00000100000050002909)50:0.00497008935584703545,((((Deltaproteobacteria_AII99388_1_dissimilatory_sulfite_reductase_subunit_B_partial_Desulfovibrio_sp_wp13:0.00000100000050002909,(Deltaproteobacteria_EGY25888_1_sulfite_reductase_dissimilatory_type_beta_subunit_Desulfovibrio_sp_A2:0.00000100000050002909,Deltaproteobacteria_WP_007524226_1_MULTISPECIES_dissimilatory_type_sulfite_reductase_subunit_beta_unclassified_Desulfovibrio:0.00000100000050002909)100:0.00797995273912907067)81:0.01200010688400740717,Deltaproteobacteria_AAC24106_2_dissimilatory_sulfite_reductase_beta_subunit_partial_Desulfovibrio_sp_PT_2:0.04972814031070738744)19:0.00000100000050002909,((Deltaproteobacteria_AAL57444_1_dissimilatory_sulfite_reductase_beta_subunit_partial_Desulfovibrio_termitidis_HI1:0.00000100000050002909,Deltaproteobacteria_BAB55578_1_sulfite_reductase_beta_subunit_partial_Desulfovibrio_termitidis_HI1:0.00000100000050002909)97:0.00000100000050002909,Deltaproteobacteria_WP_035066853_1_dissimilatory_type_sulfite_reductase_subunit_beta_Desulfovibrio_termitidis:0.00000100000050002909)95:0.01201290117455919293)48:0.00741673992476015159,Deltaproteobacteria_BAB55580_1_sulfite_reductase_beta_subunit_partial_Desulfovibrio_oxamicus:0.00000100000050002909)51:0.00766875620843305086)96:0.03638222833031695691)19:0.02025911325014783521,(Deltaproteobacteria_ABM29547_1_dissimilatory_sulfite_reductase_beta_subunit_Desulfovibrio_vulgaris_DP4:0.00000100000050002909,((Deltaproteobacteria_YP_009627_1_dissimilatory_sulfite_reductase_subunit_beta_Desulfovibrio_vulgaris_str_Hildenborough:0.00000100000050002909,(Deltaproteobacteria_WP_010937710_1_MULTISPECIES_dissimilatory_type_sulfite_reductase_subunit_beta_Desulfovibrio:0.00000100000050002909,((Deltaproteobacteria_AAS94886_1_dissimilatory_sulfite_reductase_beta_subunit_Desulfovibrio_vulgaris_str_Hildenborough:0.00000100000050002909,Deltaproteobacteria_sp_P45575_3_DSVB_DESVH_Desulfoviridin_Dissimilatory_sulfite_reductase_subunit_beta:0.00000100000050002909)3:0.00000100000050002909,((Deltaproteobacteria_pdb_2V4J_E_Chain_E_Sulfite_Reductase_Dissimilatory_type_Subunit_Beta:0.00000100000050002909,Deltaproteobacteria_pdb_2V4J_B_Chain_B_Sulfite_Reductase_Dissimilatory_type_Subunit_Beta:0.00000100000050002909)8:0.00000100000050002909,Deltaproteobacteria_AAA70108_1_dissimilatory_sulfite_reductase_beta_Desulfovibrio_vulgaris_str_Hildenborough:0.00000100000050002909)0:0.00000100000050002909)0:0.00000100000050002909)0:0.00000100000050002909)4:0.00000100000050002909,Deltaproteobacteria_ADP85536_1_sulfite_reductase_dissimilatory_type_beta_subunit_Desulfovibrio_vulgaris_RCH1:0.00000100000050002909)3:0.00000100000050002909)100:0.04525561013303285723)28:0.03174968068359257378)26:0.03286521843642877666)1:0.00904051280014392389,(((Deltaproteobacteria_AAZ04356_1_dissimilatory_sulfite_reductase_beta_subunit_partial_Desulfovibrio_desulfuricans:0.00599075147897767252,Deltaproteobacteria_WP_022659194_1_dissimilatory_type_sulfite_reductase_subunit_beta_Desulfovibrio_desulfuricans:0.00000100000050002909)100:0.06444653279896091214,((((((Deltaproteobacteria_WP_012624552_1_MULTISPECIES_dissimilatory_type_sulfite_reductase_subunit_beta_Desulfovibrio:0.00000100000050002909,Desulfovibrio_WP_012624552_1_MULTISPECIES_dissimilatory_type_sulfite_reductase_subunit_beta:0.00000100000050002909)35:0.00000100000050002909,(Deltaproteobacteria_ATD82546_1_dissimilatory_type_sulfite_reductase_subunit_beta_Desulfovibrio_sp_G11:0.00000100000050002909,Deltaproteobacteria_ATD81594_1_dissimilatory_type_sulfite_reductase_subunit_beta_Desulfovibrio_sp_G11:0.00000100000050002909)12:0.00000100000050002909)73:0.00000100000050002909,(Deltaproteobacteria_WP_072311180_1_dissimilatory_type_sulfite_reductase_subunit_beta_partial_Desulfovibrio_desulfuricans:0.00000100000050002909,(((Deltaproteobacteria_CCI55608_1_dissimilatory_sulfite_reductase_partial_uncultured_Desulfovibrionaceae_bacterium:0.00000100000050002909,(Deltaproteobacteria_CCI55616_1_dissimilatory_sulfite_reductase_partial_uncultured_Desulfovibrionaceae_bacterium:0.00000100000050002909,Deltaproteobacteria_CCI55610_1_dissimilatory_sulfite_reductase_partial_uncultured_Desulfovibrionaceae_bacterium:0.00000100000050002909)39:0.00000100000050002909)74:0.00602308732891401397,(Deltaproteobacteria_CCI55612_1_dissimilatory_sulfite_reductase_partial_uncultured_Desulfovibrionaceae_bacterium:0.00000100000050002909,Deltaproteobacteria_CCI55614_1_dissimilatory_sulfite_reductase_partial_uncultured_Desulfovibrionaceae_bacterium:0.00000100000050002909)87:0.00000100000050002909)99:0.01217391531700501815,Deltaproteobacteria_CAC09931_1_sulfite_reductase_Desulfovibrio_desulfuricans:0.00395028353847410620)64:0.00402349595360543440)60:0.00000100000050002909)98:0.02852637148335284561,(Deltaproteobacteria_QCC84379_1_dissimilatory_type_sulfite_reductase_subunit_beta_Desulfovibrio_desulfuricans:0.00000100000050002909,Deltaproteobacteria_WP_136398629_1_dissimilatory_type_sulfite_reductase_subunit_beta_Desulfovibrio_desulfuricans:0.00000100000050002909)98:0.00807990617808725456)9:0.00000100000050002909,(Deltaproteobacteria_AII99387_1_dissimilatory_sulfite_reductase_subunit_B_partial_Desulfovibrio_sp_wp6:0.01253614769594916210,(((Deltaproteobacteria_BAB55576_1_sulfite_reductase_beta_subunit_partial_Desulfovibrio_simplex:0.00448646787301295018,(Deltaproteobacteria_AAL57440_1_dissimilatory_sulfite_reductase_beta_subunit_partial_Desulfovibrio_intestinalis:0.00000100000050002909,(Deltaproteobacteria_BAB55572_1_sulfite_reductase_beta_subunit_partial_Desulfovibrio_intestinalis:0.00774368587919369369,Deltaproteobacteria_BAB55564_1_sulfite_reductase_beta_subunit_partial_Desulfocurvibacter_africanus_subsp_africanus_DSM_2603:0.00621280837722707618)66:0.01549409655580876420)97:0.03400874199981388651)66:0.02586560368249462075,Deltaproteobacteria_AAK30046_1_dissimilatory_sulfite_reductase_beta_subunit_partial_Desulfovibrio_desulfuricans:0.03232799031662443590)8:0.00612934042558099888,Deltaproteobacteria_WP_022658934_1_dissimilatory_type_sulfite_reductase_subunit_beta_Desulfovibrio_desulfuricans:0.00000100000050002909)0:0.00000100000050002909)12:0.00800278575265481011)46:0.01863078597184236046,((Deltaproteobacteria_WP_092154929_1_dissimilatory_type_sulfite_reductase_subunit_beta_Desulfovibrio_legallii:0.00000100000050002909,(Deltaproteobacteria_RHH24824_1_dissimilatory_type_sulfite_reductase_subunit_beta_Desulfovibrio_sp_AM18_2:0.00000100000050002909,(Deltaproteobacteria_WP_118229306_1_MULTISPECIES_dissimilatory_type_sulfite_reductase_subunit_beta_Desulfovibrio:0.00000100000050002909,Deltaproteobacteria_TBH80714_1_dissimilatory_type_sulfite_reductase_subunit_beta_Desulfovibrio_legallii:0.00000100000050002909)32:0.00000100000050002909)97:0.01631897475389723975)79:0.01097405809429598950,(((Deltaproteobacteria_BAV92091_1_dissimilatory_sulfite_reductase_subunit_beta_Candidatus_Desulfovibrio_trichonymphae:0.00000100000050002909,Deltaproteobacteria_WP_096399609_1_dissimilatory_type_sulfite_reductase_subunit_beta_Candidatus_Desulfovibrio_trichonymphae:0.00000100000050002909)100:0.05724360485698318235,(((Deltaproteobacteria_WP_124792646_1_MULTISPECIES_dissimilatory_type_sulfite_reductase_subunit_beta_unclassified_Desulfovibrio:0.00000100000050002909,Deltaproteobacteria_RRD70413_1_dissimilatory_type_sulfite_reductase_subunit_beta_Desulfovibrio_sp_OH1209_COT_279:0.00000100000050002909)37:0.00000100000050002909,Deltaproteobacteria_RRD86891_1_dissimilatory_type_sulfite_reductase_subunit_beta_Desulfovibrio_sp_OH1186_COT_070:0.00000100000050002909)87:0.00000100000050002909,Deltaproteobacteria_ACA66016_1_dissimilatory_sulfite_reductase_beta_subunit_partial_uncultured_Desulfovibrio_sp_:0.01192364953535487819)99:0.02406047658960613553)68:0.01921126831810375524,((((Deltaproteobacteria_EEB33308_1_sulfite_reductase_dissimilatory_type_beta_subunit_Desulfovibrio_piger_ATCC_29098:0.00000100000050002909,Deltaproteobacteria_WP_006007066_1_dissimilatory_type_sulfite_reductase_subunit_beta_Desulfovibrio_piger:0.00000100000050002909)100:0.04544247676544916487,((Deltaproteobacteria_WP_040369683_1_dissimilatory_type_sulfite_reductase_subunit_beta_Desulfovibrio_piger:0.00000100000050002909,Deltaproteobacteria_EEB33198_1_sulfite_reductase_dissimilatory_type_beta_subunit_Desulfovibrio_piger_ATCC_29098:0.00000100000050002909)79:0.00000100000050002909,(Deltaproteobacteria_BAB55562_1_sulfite_reductase_beta_subunit_partial_Desulfovibrio_piger_ATCC_29098:0.00000100000050002909,(Deltaproteobacteria_AAQ05954_1_dissimilatory_sulfite_reductase_beta_subunit_partial_Desulfovibrio_piger_ATCC_29098:0.00000100000050002909,Deltaproteobacteria_AAL57442_1_dissimilatory_sulfite_reductase_beta_subunit_partial_Desulfovibrio_piger_ATCC_29098:0.00000100000050002909)61:0.00000100000050002909)59:0.00000100000050002909)43:0.00000100000050002909)32:0.00401669156011545941,(Deltaproteobacteria_WP_072335950_1_dissimilatory_type_sulfite_reductase_subunit_beta_Desulfovibrio_piger:0.00399924346965408167,Deltaproteobacteria_WP_072335938_1_dissimilatory_type_sulfite_reductase_subunit_beta_Desulfovibrio_piger:0.00000100000050002909)71:0.00401233028511204567)45:0.00734469986946089011,(Deltaproteobacteria_WP_087351729_1_dissimilatory_type_sulfite_reductase_subunit_beta_Desulfovibrio_sp_An276:0.19189510328456885202,(((Deltaproteobacteria_EFL86823_1_sulfite_reductase_dissimilatory_type_subunit_beta_Desulfovibrio_sp_3_1_syn3:0.00000100000050002909,Deltaproteobacteria_WP_008682715_1_dissimilatory_type_sulfite_reductase_subunit_beta_Desulfovibrio_sp_3_1_syn3:0.00000100000050002909)87:0.00399247612748274399,(Deltaproteobacteria_WP_009303254_1_MULTISPECIES_dissimilatory_type_sulfite_reductase_subunit_beta_Desulfovibrio:0.00000100000050002909,(Deltaproteobacteria_AMD91199_1_sulfite_reductase_Desulfovibrio_fairfieldensis:0.00000100000050002909,Deltaproteobacteria_EGW50571_1_sulfite_reductase_dissimilatory_type_subunit_beta_Desulfovibrio_sp_6_1_46AFAA:0.00000100000050002909)20:0.00000100000050002909)67:0.00000100000050002909)88:0.00000100000050002909,Deltaproteobacteria_ACA66022_1_dissimilatory_sulfite_reductase_beta_subunit_partial_Desulfovibrio_sp_NY682:0.00000100000050002909)100:0.04989004835030119711)24:0.02673731259203353250)28:0.02159355995524306002)25:0.01757686878966487412)13:0.01584558366746621066)21:0.02342487007647982289)99:0.09785498809998768865,((Deltaproteobacteria_AAK31310_1_dissimilatory_sulfite_reductase_B_Bilophila_wadsworthia:0.00000100000050002909,Deltaproteobacteria_WP_029435578_1_dissimilatory_type_sulfite_reductase_subunit_beta_Bilophila_wadsworthia:0.00000100000050002909)68:0.00000100000050002909,(Deltaproteobacteria_WP_005027915_1_MULTISPECIES_dissimilatory_type_sulfite_reductase_subunit_beta_Bilophila:0.00000100000050002909,(Deltaproteobacteria_EFV44051_1_sulfite_reductase_dissimilatory_type_subunit_beta_Bilophila_wadsworthia_3_1_6:0.00000100000050002909,Deltaproteobacteria_EGW45804_1_sulfite_reductase_dissimilatory_type_subunit_beta_Bilophila_sp_4_1_30:0.00000100000050002909)21:0.00000100000050002909)60:0.00395815128709924458)99:0.06069438729674964117)69:0.03539152015250352640)2:0.01866665913380985420)8:0.02672395034169946712)91:0.11517505215904112748,(((((Deltaproteobacteria_WP_005989465_1_dissimilatory_type_sulfite_reductase_subunit_beta_Desulfocurvibacter_africanus:0.00000100000050002909,Deltaproteobacteria_EMG35958_1_dissimilatory_sulfite_reductase_beta_subunit_Desulfocurvibacter_africanus_PCS:0.00000100000050002909)76:0.00000100000050002909,(Deltaproteobacteria_WP_027366871_1_dissimilatory_type_sulfite_reductase_subunit_beta_Desulfocurvibacter_africanus:0.00000100000050002909,Deltaproteobacteria_WP_014259500_1_dissimilatory_type_sulfite_reductase_subunit_beta_Desulfocurvibacter_africanus:0.00398799301036128259)52:0.00399102346064075623)28:0.00000100000050002909,Deltaproteobacteria_AAG21987_1_dissimilatory_sulfite_reductase_beta_subunit_partial_Desulfocurvibacter_africanus:0.03068627685806552680)100:0.17452633215280111134,((Deltaproteobacteria_WP_029895951_1_dissimilatory_type_sulfite_reductase_subunit_beta_Desulfohalovibrio_reitneri:0.00000100000050002909,Desulfohalovibrio_reitneri_WP_029895951_1_dissimilatory_type_sulfite_reductase_subunit_beta:0.00000100000050002909)100:0.11322826321773427072,((Desulfovibrio_sp_X2_WP_020881604_1_dissimilatory_type_sulfite_reductase_subunit_beta:0.00000100000050002909,(Deltaproteobacteria_EPR37656_1_sulfite_reductase_dissimilatory_type_beta_subunit_Desulfovibrio_sp_X2:0.00000100000050002909,Deltaproteobacteria_WP_020881604_1_dissimilatory_type_sulfite_reductase_subunit_beta_Desulfovibrio_sp_X2:0.00000100000050002909)35:0.00000100000050002909)100:0.06588909310437750244,(Deltaproteobacteria_AAW83206_1_dissimilatory_sulfite_reductase_beta_subunit_partial_Desulfohalovibrio_alkalitolerans:0.01226802990057232305,(Deltaproteobacteria_WP_020887034_1_dissimilatory_type_sulfite_reductase_subunit_beta_Desulfohalovibrio_alkalitolerans:0.00000100000050002909,(Deltaproteobacteria_EPR32899_1_sulfite_reductase_dissimilatory_type_beta_subunit_Desulfovibrio_alkalitolerans_DSM_16529:0.00000100000050002909,Desulfohalovibrio_alkalitolerans_WP_020887034_1_dissimilatory_type_sulfite_reductase_subunit_beta:0.00000100000050002909)33:0.00000100000050002909)99:0.01012418531118519822)85:0.02706346289149303905)73:0.02477731915383588404)82:0.03242191188244600980)85:0.07051622961850234628,((Deltaproteobacteria_WP_027177466_1_dissimilatory_type_sulfite_reductase_subunit_beta_Desulfovibrio_bastinii:0.00000100000050002909,Desulfovibrio_bastinii_WP_027177466_1_dissimilatory_type_sulfite_reductase_subunit_beta:0.00000100000050002909)100:0.06297856883003573325,(((Desulfovibrio_sp_S3730MH75_OEU69485_1_sulfite_reductase_dissimilatory_type_beta_subunit:0.01842064433430329676,(Deltaproteobacteria_WP_031482939_1_dissimilatory_type_sulfite_reductase_subunit_beta_Desulfovibrio_frigidus:0.00000100000050002909,Desulfovibrio_frigidus_WP_031482939_1_dissimilatory_type_sulfite_reductase_subunit_beta:0.00000100000050002909)100:0.01894351851325502475)82:0.01588101390395358498,((Desulfovibrio_gilichinskyi_WP_085101629_1_dissimilatory_type_sulfite_reductase_subunit_beta:0.00000100000050002909,Deltaproteobacteria_WP_085101629_1_dissimilatory_type_sulfite_reductase_subunit_beta_Desulfovibrio_gilichinskyi:0.00000100000050002909)100:0.02365148604859565115,(Deltaproteobacteria_WP_092162589_1_dissimilatory_type_sulfite_reductase_subunit_beta_Desulfovibrio_ferrireducens:0.00000100000050002909,Desulfovibrio_ferrireducens_WP_092162589_1_dissimilatory_type_sulfite_reductase_subunit_beta:0.00000100000050002909)100:0.02522529255718019420)73:0.01940604376877970438)93:0.04042189940743338289,((Deltaproteobacteria_WP_027721273_1_dissimilatory_type_sulfite_reductase_subunit_beta_Desulfovibrio_zosterae:0.00000100000050002909,Desulfovibrio_zosterae_WP_027721273_1_dissimilatory_type_sulfite_reductase_subunit_beta:0.00000100000050002909)100:0.01671644679118851687,((Desulfovibrio_hydrothermalis_WP_015335017_1_dissimilatory_type_sulfite_reductase_subunit_beta:0.00000100000050002909,(Deltaproteobacteria_WP_015335017_1_dissimilatory_type_sulfite_reductase_subunit_beta_Desulfovibrio_hydrothermalis:0.00000100000050002909,Deltaproteobacteria_CCO22407_1_Sulfite_reductase_dissimilatory_type_subunit_beta_Desulfovibrio_hydrothermalis_AM13_=_DSM_14728:0.00000100000050002909)34:0.00000100000050002909)99:0.01974498876782458320,((((Desulfovibrio_sp_JC010_WP_163349326_1_dissimilatory_type_sulfite_reductase_subunit_beta:0.02395089703190695501,Desulfovibrio_sp_HAS89035_1_TPA_dissimilatory_type_sulfite_reductase_subunit_beta:0.00409248624288760000)24:0.01217347044660292699,(((Deltaproteobacteria_WP_027191907_1_dissimilatory_type_sulfite_reductase_subunit_beta_Desulfovibrio_putealis:0.04639288091893808280,Desulfovibrio_sp_FSS_1_GFK94137_1_Sulfite_reductase_dissimilatory_type_subunit_beta:0.03703317359405566139)100:0.10233743292458866159,(Deltaproteobacteria_WP_027186446_1_dissimilatory_type_sulfite_reductase_subunit_beta_Desulfovibrio_inopinatus:0.10614092441446559834,Deltaproteobacteria_BAH28878_1_dissimilatory_sulfite_reductase_beta_subunit_partial_Desulfovibrio_butyratiphilus:0.12647896440880490587)18:0.04414824473691025125)100:0.18920968189962367179,(Deltaproteobacteria_ACS78854_1_sulfite_reductase_dissimilatory_type_beta_subunit_Desulfovibrio_salexigens_DSM_2638:0.00000100000050002909,(Deltaproteobacteria_WP_015850673_1_dissimilatory_type_sulfite_reductase_subunit_beta_Desulfovibrio_salexigens:0.00000100000050002909,Desulfovibrio_salexigens_WP_015850673_1_dissimilatory_type_sulfite_reductase_subunit_beta:0.00000100000050002909)34:0.00000100000050002909)94:0.00000100000050002909)10:0.00549374084415032299)11:0.01945922826601653374,Marinifilum_sp_JC120_WP_136673019_1_dissimilatory_type_sulfite_reductase_subunit_beta:0.00399939434172718634)1:0.00000100000050002909,Desulfovibrio_sp_JC022_WP_163291828_1_dissimilatory_type_sulfite_reductase_subunit_beta:0.00395211886701846236)13:0.02429407815200109594)10:0.01611068315723517691)12:0.01343791556566563579)21:0.03600796303884790800)42:0.07558318695751323202)19:0.04449779423645770088)21:0.04070795221226665428)4:0.00000100000050002909,(Deltaproteobacteria_AAK83200_1_dissimilatory_sulfite_reductase_beta_subunit_partial_Desulfovibrio_desulfuricans:0.04005462189803988410,Deltaproteobacteria_AEP19813_1_dissimilatory_sulfite_reductase_beta_subunit_partial_Desulfovibrio_sp_DMSS_1:0.00513120714952004873)100:0.19136968566854967166)6:0.03080273812849017301,(Deltaproteobacteria_PIE69123_1_dissimilatory_type_sulfite_reductase_subunit_beta_Deltaproteobacteria_bacterium:0.04264964978764786835,(Deltaproteobacteria_WP_069857537_1_dissimilatory_type_sulfite_reductase_subunit_beta_Desulfoplanes_formicivorans:0.00000100000050002909,Desulfoplanes_formicivorans_WP_069857537_1_dissimilatory_type_sulfite_reductase_subunit_beta:0.00000100000050002909)100:0.00761185439547949153)100:0.10745550061429939848)7:0.02193861602170194686)76:0.09885068277280933957,((((Deltaproteobacteria_AOY59589_1_DsrB_sulfite_reductase_dissimilatory_type_subunit_beta_Desulfococcus_multivorans:0.00000100000050002909,Deltaproteobacteria_WP_020876637_1_dissimilatory_type_sulfite_reductase_subunit_beta_Desulfococcus_multivorans:0.00000100000050002909)100:0.00703035666686942923,Deltaproteobacteria_AAC24102_2_dissimilatory_sulfite_reductase_beta_subunit_partial_Desulfococcus_multivorans:0.00606725526402302883)99:0.04269282474234211561,Deltaproteobacteria_WP_124329243_1_dissimilatory_type_sulfite_reductase_subunit_beta_Desulfonema_ishimotonii:0.04424054740529138885)91:0.02353175125132598092,Deltaproteobacteria_PID74013_1_dissimilatory_type_sulfite_reductase_subunit_beta_Desulfobacterales_bacterium:0.06701157433967026844)98:0.04851674617183972943)9:0.02796844894055497063,((Deltaproteobacteria_PIP41010_1_dissimilatory_type_sulfite_reductase_subunit_beta_Desulfobacterales_bacterium_CG23_combo_of_CG06_09_8_20_14_all_51_8:0.05953371311075302680,Deltaproteobacteria_RJP93450_1_dissimilatory_type_sulfite_reductase_subunit_beta_Desulfobacteraceae_bacterium:0.12456333959066871742)96:0.08399297935446713159,((Deltaproteobacteria_AAL57474_1_dissimilatory_sulfite_reductase_beta_subunit_partial_Desulfocella_halophila:0.05014296939322351182,Deltaproteobacteria_PID77754_1_dissimilatory_type_sulfite_reductase_subunit_beta_Deltaproteobacteria_bacterium:0.04975241448665430888)90:0.08572731156381581397,(Deltaproteobacteria_WP_027357911_1_dissimilatory_type_sulfite_reductase_subunit_beta_Desulforegula_conservatrix:0.13615363507551697664,(Deltaproteobacteria_AAC24110_2_dissimilatory_sulfite_reductase_beta_subunit_partial_Desulfobotulus_sapovorans:0.01776258362194631929,((Deltaproteobacteria_TYT74175_1_dissimilatory_type_sulfite_reductase_subunit_beta_Desulfobotulus_sp_PAR22N:0.00000100000050002909,Deltaproteobacteria_WP_139449377_1_dissimilatory_type_sulfite_reductase_subunit_beta_Desulfobotulus_sp_PAR22N:0.00000100000050002909)93:0.01175465199285996055,Deltaproteobacteria_WP_144682138_1_dissimilatory_type_sulfite_reductase_subunit_beta_Desulfobotulus_alkaliphilus:0.00000100000050002909)99:0.03050094803100673879)100:0.05955963093833686883)12:0.01696002490939982343)3:0.02769163296478850678)1:0.01504844116615239660)0:0.02956852174868737984,(((Deltaproteobacteria_AKA45191_1_dissimilatory_sulfite_reductase_beta_subunit_partial_uncultured_sulfate_reducing_bacterium:0.00000100000050002909,Deltaproteobacteria_Meg22_1012_Bin_320_scaffold_11631_2:0.01165114257092907113)95:0.03069406480299267242,(((Deltaproteobacteria_PQP34394_1_dissimilatory_type_sulfite_reductase_subunit_beta_partial_Desulfobacteraceae_bacterium_SEEP_SAG9:0.00764809816380010096,(Deltaproteobacteria_AB_69_Bin_80_scaffold_13566_4:0.00795548289993840835,(Deltaproteobacteria_Meg22_02_Bin_128_scaffold_5807_2:0.00000100000050002909,Deltaproteobacteria_Meg22_24_Bin_53_scaffold_2284_14:0.00000100000050002909)95:0.00399057598007975228)92:0.01355524375278383160)94:0.02632712858450848847,(Deltaproteobacteria_Meg22_24_Bin_95_scaffold_117082_1:0.00817098202193799854,(Deltaproteobacteria_AB_3033_Bin_56_scaffold_4075_14:0.01141114871193425404,(Deltaproteobacteria_Meg19_46_Bin_255_scaffold_109331_2:0.00000100000050002909,Deltaproteobacteria_AB_69_Bin_35_scaffold_61510_2:0.00000100000050002909)100:0.02612580999615887398)82:0.00684740072589495267)100:0.04654291779829544673)45:0.02479565483192281219,((((Deltaproteobacteria_Meg19_46_Bin_253_scaffold_6201_13:0.00000100000050002909,(Deltaproteobacteria_AB_1215_Bin_90_scaffold_12351_14:0.00000100000050002909,Deltaproteobacteria_AB_03_Bin_53_scaffold_6464_1:0.00000100000050002909)48:0.00000100000050002909)83:0.00000100000050002909,Deltaproteobacteria_AB_69_Bin_118_scaffold_107421_1:0.00000100000050002909)97:0.02291585011725376028,(Deltaproteobacteria_AB_69_Bin_188_scaffold_10020_5:0.00000100000050002909,Deltaproteobacteria_AB_1215_Bin_26_scaffold_16348_4:0.00397307342239176624)90:0.02568368143627716357)64:0.02449958440903998377,(Deltaproteobacteria_RZB31644_1_dissimilatory_sulfite_reductase_beta_subunit_Desulfobacteraceae_bacterium_Eth_SRB2:0.00810233858028997465,(Deltaproteobacteria_Meg22_1416_Bin_166_scaffold_100624_2:0.00000100000050002909,Deltaproteobacteria_B97_G9_scaffold_52526_1:0.03978242382360083068)31:0.00389261768666275369)61:0.03125033863223555114)6:0.00497576348449203440)3:0.01956657142208130182)12:0.02087056277828019252,(((Deltaproteobacteria_B23_G16_scaffold_03143_6:0.00000100000050002909,((Deltaproteobacteria_B48_G1_scaffold_28218_1:0.00000100000050002909,Deltaproteobacteria_B40_G9_scaffold_35369_1:0.00555655499642913366)87:0.01128446814168669425,Deltaproteobacteria_Meg22_1214_Bin_188_scaffold_39723_8:0.00000100000050002909)52:0.00397454005715746662)100:0.10983539579953491283,(Deltaproteobacteria_Meg22_1012_Bin_347_scaffold_11192_13:0.00000100000050002909,(Deltaproteobacteria_Meg22_1214_Bin_222_scaffold_25260_8:0.00000100000050002909,Deltaproteobacteria_B60_G16_scaffold_02148_13:0.00000100000050002909)34:0.00000100000050002909)100:0.04784578468372047838)50:0.03248989046219416532,((Deltaproteobacteria_AB_1215_Bin_34_scaffold_21151_3:0.11811888288091407229,(((Deltaproteobacteria_AB_1215_Bin_115_scaffold_535_18:0.00000100000050002909,Deltaproteobacteria_AB_69_Bin_191_scaffold_1154_18:0.00000100000050002909)100:0.05556553112855924098,Deltaproteobacteria_RZB35084_1_dissimilatory_sulfite_reductase_beta_subunit_Desulfobacteraceae_bacterium_Eth_SRB1:0.03534194446365641895)100:0.06987464883656850645,Deltaproteobacteria_B13_G4_scaffold_04507_8:0.10815513315071506595)49:0.02551410150937622606)15:0.01487520708749923148,((((Deltaproteobacteria_AB_69_Bin_119_scaffold_2119_4:0.00404815857595205737,Deltaproteobacteria_OEU44898_1_sulfite_reductase_dissimilatory_type_beta_subunit_Desulfobacterales_bacterium_S7086C20:0.00000100000050002909)70:0.00062907659425647422,Deltaproteobacteria_Meg19_1012_Bin_372_scaffold_89902_1:0.00000100000050002909)62:0.00334205360639893258,Deltaproteobacteria_Meg19_46_Bin_180_scaffold_2346_17:0.00400510938185791917)100:0.06970192051915789777,(((Deltaproteobacteria_Meg22_02_Bin_40_scaffold_3281_13:0.00374724629265209839,Deltaproteobacteria_Meg19_46_Bin_194_scaffold_30818_7:0.00418539397013566444)100:0.02725670850122672434,(Deltaproteobacteria_ACB05454_1_dissimilatory_sulfite_reductase_beta_subunit_partial_uncultured_delta_proteobacterium:0.03791745710446207951,(Deltaproteobacteria_OEU50739_1_sulfite_reductase_dissimilatory_type_beta_subunit_Desulfobacterales_bacterium_S3730MH5:0.05393695778130033064,((Deltaproteobacteria_Meg19_1012_Bin_267_scaffold_124821_2:0.00000100000050002909,Deltaproteobacteria_Meg22_810_Bin_246_scaffold_60312_4:0.00000100000050002909)34:0.00000100000050002909,Deltaproteobacteria_Meg22_46_Bin_1_scaffold_188_64:0.00000100000050002909)100:0.04568825429365756113)82:0.02789942057192411687)85:0.02687864251563893553)58:0.02349629919902535349,Deltaproteobacteria_Meg22_1012_Bin_310_scaffold_54391_2:0.06944044647435546058)40:0.01550884548715060485)8:0.01544876526947983053)8:0.02436196621573108803)41:0.02091616205849750748)10:0.01698642329056451045)0:0.00000100000050002909,(((((Deltaproteobacteria_AAK83202_1_dissimilatory_sulfite_reductase_beta_subunit_partial_Desulfofaba_gelida:0.06050353216778267540,((Deltaproteobacteria_PJJ92194_1_dissimilatory_type_sulfite_reductase_subunit_beta_Desulfofaba_hansenii:0.00000100000050002909,Deltaproteobacteria_WP_100390955_1_dissimilatory_type_sulfite_reductase_subunit_beta_Desulfofaba_hansenii:0.00000100000050002909)100:0.00000100000050002909,Deltaproteobacteria_AAL14981_1_dissimilatory_bi_sulfite_reductase_beta_subunit_partial_Desulfofaba_hansenii:0.00746223289545751550)100:0.07200023468124065740)88:0.07050403291088021274,Deltaproteobacteria_PIE70819_1_dissimilatory_type_sulfite_reductase_subunit_beta_Deltaproteobacteria_bacterium:0.07904067871446307514)17:0.04704504380192440355,(Deltaproteobacteria_RJP76095_1_dissimilatory_type_sulfite_reductase_subunit_beta_Desulfobacteraceae_bacterium:0.09194680877312544354,((((Deltaproteobacteria_AAL57438_1_dissimilatory_sulfite_reductase_beta_subunit_partial_Desulfobacterium_autotrophicum:0.00603953812959761530,Deltaproteobacteria_CAA75653_1_dissimilatory_sulfite_reductase_subunit_beta_partial_Desulfobacterium_autotrophicum:0.00000100000050002909)53:0.00000100000050002909,(Deltaproteobacteria_ACN17295_1_DsrB2_Desulfobacterium_autotrophicum_HRM2:0.00000100000050002909,Deltaproteobacteria_WP_015906027_1_dissimilatory_type_sulfite_reductase_subunit_beta_Desulfobacterium_autotrophicum:0.00000100000050002909)98:0.00000100000050002909)100:0.04108723568296173551,((Deltaproteobacteria_WP_080806901_1_dissimilatory_type_sulfite_reductase_subunit_beta_Desulfamplus_magnetovallimortis:0.02631015768790317261,(Deltaproteobacteria_AAL57480_1_dissimilatory_sulfite_reductase_beta_subunit_partial_Desulfobacterium_vacuolatum:0.00000100000050002909,Deltaproteobacteria_WP_084067365_1_dissimilatory_type_sulfite_reductase_subunit_beta_Desulfobacterium_vacuolatum:0.00000100000050002909)99:0.02250053739953619680)92:0.01165294782113986648,(((Deltaproteobacteria_AFJ95153_1_dissimilatory_sulfite_reductase_beta_subunit_partial_Desulfoconvexum_algidum:0.04942758403058965938,(Deltaproteobacteria_WP_022667230_1_dissimilatory_type_sulfite_reductase_subunit_beta_Desulfospira_joergensenii:0.00000100000050002909,Deltaproteobacteria_AAQ05964_1_dissimilatory_sulfite_reductase_beta_subunit_partial_Desulfospira_joergensenii:0.06101161806823202777)99:0.01593102536011930387)15:0.01763951587495564063,((((Deltaproteobacteria_CAB95043_1_dissimilatory_sulfite_reductase_subunit_B_Desulfobacter_vibrioformis:0.00000100000050002909,Deltaproteobacteria_WP_035235560_1_dissimilatory_type_sulfite_reductase_subunit_beta_Desulfobacter_vibrioformis:0.00000100000050002909)100:0.03198713494075262898,(Deltaproteobacteria_AAL57470_1_dissimilatory_sulfite_reductase_beta_subunit_partial_Desulfobacter_postgatei_2ac9:0.00000100000050002909,Deltaproteobacteria_WP_004072375_1_dissimilatory_type_sulfite_reductase_subunit_beta_Desulfobacter_postgatei:0.00000100000050002909)95:0.00395246442679367260)31:0.00897847316004968775,((Deltaproteobacteria_AAC24098_2_dissimilatory_sulfite_reductase_beta_subunit_partial_Desulfobacter_latus:0.03684832874773152217,(Deltaproteobacteria_AAL57472_1_dissimilatory_sulfite_reductase_beta_subunit_partial_Desulfobacter_curvatus:0.00000100000050002909,Deltaproteobacteria_WP_020586019_1_dissimilatory_type_sulfite_reductase_subunit_beta_Desulfobacter_curvatus:0.00000100000050002909)92:0.00528979828105628509)50:0.01056413193895760008,(Deltaproteobacteria_RAM01309_1_dissimilatory_type_sulfite_reductase_subunit_beta_Desulfobacter_hydrogenophilus:0.00000100000050002909,(Deltaproteobacteria_WP_111957977_1_dissimilatory_type_sulfite_reductase_subunit_beta_Desulfobacter_hydrogenophilus:0.00000100000050002909,Deltaproteobacteria_QBH13293_1_dissimilatory_type_sulfite_reductase_subunit_beta_Desulfobacter_hydrogenophilus:0.00000100000050002909)34:0.00000100000050002909)99:0.01602339129650677887)21:0.00268387681862242850)79:0.02252307062812627589,((Deltaproteobacteria_B144_G9_scaffold_03489_6:0.00000100000050002909,Deltaproteobacteria_B3_G2_scaffold_19980_1:0.00407471464679331954)100:0.01939805454737503904,Deltaproteobacteria_AB_1215_Bin_136_scaffold_51102_4:0.03634703480511210227)83:0.03612805840447897571)31:0.01787636846367161511)2:0.00000100000050002909,((Deltaproteobacteria_AAN31405_1_dissimilatory_sulfite_reductase_beta_subunit_partial_Desulfotignum_balticum:0.00579037209615096068,((Deltaproteobacteria_AAN31407_1_dissimilatory_sulfite_reductase_beta_subunit_partial_Desulfotignum_balticum:0.01167973320646086173,(Deltaproteobacteria_AAN31403_1_dissimilatory_sulfite_reductase_beta_subunit_partial_Desulfotignum_balticum:0.00579987707095630262,(((Deltaproteobacteria_EMS79847_1_anaerobic_dissimilatory_sulfite_reductase_subunit_beta_DsrB_Desulfotignum_phosphitoxidans_DSM_13687:0.00000100000050002909,Deltaproteobacteria_WP_006966154_1_MULTISPECIES_dissimilatory_type_sulfite_reductase_subunit_beta_Desulfotignum:0.00000100000050002909)99:0.00000100000050002909,Deltaproteobacteria_AAN31401_1_dissimilatory_sulfite_reductase_beta_subunit_partial_Desulfotignum_phosphitoxidans_DSM_13687:0.00000100000050002909)7:0.00000100000050002909,Deltaproteobacteria_AAN31409_1_dissimilatory_sulfite_reductase_beta_subunit_partial_Desulfotignum_balticum:0.00000100000050002909)8:0.00000100000050002909)11:0.00000100000050002909)11:0.00000100000050002909,Deltaproteobacteria_AAQ05956_1_dissimilatory_sulfite_reductase_beta_subunit_partial_Desulfotignum_balticum:0.01174545662686900076)22:0.00000100000050002909)97:0.02185758996498408935,(((Deltaproteobacteria_CCK78726_1_DsrB_sulfite_reductase_dissimilatory_type_beta_subunit_Desulfobacula_toluolica_Tol2:0.00000100000050002909,Deltaproteobacteria_WP_014956082_1_MULTISPECIES_dissimilatory_type_sulfite_reductase_subunit_beta_Desulfobacula:0.00000100000050002909)81:0.00000100000050002909,(Deltaproteobacteria_CAD29755_1_dissimilatory_sulfite_reductase_subunit_B_Desulfobacula_toluolica_Tol2:0.00789642588488682733,Deltaproteobacteria_AAQ05966_1_dissimilatory_sulfite_reductase_beta_subunit_partial_Desulfobacula_phenolica:0.00000100000050002909)86:0.00000100000050002909)100:0.04068449042225271567,Deltaproteobacteria_THB73038_1_dissimilatory_type_sulfite_reductase_subunit_beta_Desulfobacteraceae_bacterium:0.05793709159336215414)32:0.01696280790568601218)54:0.04269869566604506811)22:0.03340905639334091487)15:0.02384171172357740787)70:0.04322815392031015280,(Deltaproteobacteria_WP_092214888_1_dissimilatory_type_sulfite_reductase_subunit_beta_Desulfoluna_spongiiphila:0.07808587468434166623,(Deltaproteobacteria_ABH03460_1_dissimilatory_sulfite_reductase_beta_subunit_partial_Desulfatiferula_olefinivorans:0.00000100000050002909,Deltaproteobacteria_CCE67081_1_dissimilatory_sulfite_reductase_beta_subunit_partial_Desulfatiferula_berrensis:0.09935679065177660529)92:0.05281007284284940095)99:0.10113313446700432363)76:0.04940643994940930456)3:0.00297894391043650132)1:0.02379975678529617361,(((Deltaproteobacteria_WP_027352568_1_dissimilatory_type_sulfite_reductase_subunit_beta_Desulfosarcina_sp_BuS5:0.05906496633592681761,Deltaproteobacteria_B97_G9_scaffold_05987_3:0.06006010554767132748)41:0.03163232796938546948,(Deltaproteobacteria_B10_G6_scaffold_84509_2:0.02144588199605015899,(Deltaproteobacteria_AB_69_Bin_251_scaffold_67266_3:0.02553133012302263513,Deltaproteobacteria_OQY02574_1_dissimilatory_type_sulfite_reductase_subunit_beta_Desulfobacteraceae_bacterium_4572_123:0.01843589673530698220)50:0.01257523906778430095)78:0.02198008385287354011)6:0.01792119312008408002,(Deltaproteobacteria_Meg22_02_Bin_107_scaffold_70300_3:0.00000100000050002909,Deltaproteobacteria_Meg22_24_Bin_127_scaffold_3047_11:0.00000100000050002909)100:0.05719681542449094741)23:0.02567194710430739310)0:0.01509225673445429260,Deltaproteobacteria_Meg22_1214_Bin_289_scaffold_418282_2:0.10276311902413563792)0:0.00914623759581317114)1:0.02348548942350639143)1:0.01924676131459161083)0:0.00634998514257974472)1:0.01430028802292669828,((Deltaproteobacteria_Meg22_1416_Bin_166_scaffold_13492_7:0.00000100000050002909,(Deltaproteobacteria_Meg22_810_Bin_114_2_1_scaffold_310_71:0.00000100000050002909,Deltaproteobacteria_Meg22_1012_Bin_121_scaffold_1183_45:0.00000100000050002909)68:0.00393704541466154134)100:0.10409272679624245739,Deltaproteobacteria_VEN74126_1_Sulfite_reductase_dissimilatory_type_subunit_beta_uncultured_Desulfobacteraceae_bacterium:0.11649729647067988414)11:0.02246940518684916593)15:0.02565958203775825855,((Deltaproteobacteria_ACB05460_1_dissimilatory_sulfite_reductase_beta_subunit_partial_uncultured_Desulfobacteraceae_bacterium:0.02356608358038417630,Deltaproteobacteria_Meg22_46_Bin_185_scaffold_147549_4:0.02895763298664822544)97:0.07609816979198996689,(Deltaproteobacteria_Meg22_46_Bin_4_scaffold_6842_10:0.02994746117468539276,Deltaproteobacteria_Meg22_24_Bin_130_scaffold_237162_1:0.07893478384295336825)100:0.09655764502644507974)81:0.04139187442463070771)15:0.03438412066830170977)93:0.08918867528909045495)65:0.06378672532219060998,Deltaproteobacteria_TSA09735_1_dissimilatory_type_sulfite_reductase_subunit_beta_Deltaproteobacteria_bacterium:0.25631111027958963788)25:0.02359221056471932920)37:0.02697926286767458534)73:0.09931683177145364527,((((Deltaproteobacteria_ABZ01819_1_dissimilatory_sulfite_reductase_beta_subunit_partial_uncultured_Syntrophobacteraceae_bacterium:0.01833065425183015226,Deltaproteobacteria_ABZ01823_1_dissimilatory_sulfite_reductase_beta_subunit_partial_uncultured_Syntrophobacteraceae_bacterium:0.01203009309667310567)95:0.01155494037490550387,Deltaproteobacteria_AB_03_Bin_105_scaffold_170277_2:0.03009530095259067492)97:0.05885673942072535553,(Deltaproteobacteria_Meg22_1214_Bin_54_scaffold_37427_4:0.00000100000050002909,Deltaproteobacteria_Meg22_1012_Bin_42_scaffold_4984_23:0.00000100000050002909)100:0.08454187413310254584)76:0.03532734651712694796,(((Deltaproteobacteria_WP_073042027_1_dissimilatory_type_sulfite_reductase_subunit_beta_Desulfacinum_infernum:0.00000100000050002909,(Deltaproteobacteria_AAQ05938_1_dissimilatory_sulfite_reductase_beta_subunit_partial_Desulfacinum_infernum:0.00000100000050002909,Deltaproteobacteria_AAL57462_1_dissimilatory_sulfite_reductase_beta_subunit_partial_Desulfacinum_infernum:0.00000100000050002909)72:0.00000100000050002909)100:0.02702828265813072769,((Deltaproteobacteria_SMC21138_1_dissimilatory_sulfite_reductase_beta_subunit_Desulfacinum_hydrothermale_DSM_13146:0.00000100000050002909,Deltaproteobacteria_WP_084056894_1_dissimilatory_type_sulfite_reductase_subunit_beta_Desulfacinum_hydrothermale:0.00000100000050002909)100:0.03948166701204254558,(((Deltaproteobacteria_Meg22_1214_Bin_376_scaffold_19970_8:0.00000100000050002909,Deltaproteobacteria_Meg22_1012_Bin_341_scaffold_130_8:0.00000100000050002909)100:0.05364703170478511696,(Deltaproteobacteria_AAK83210_1_dissimilatory_sulfite_reductase_beta_subunit_partial_Thermodesulforhabdus_norvegica:0.01842614705267909755,((Deltaproteobacteria_SFM60962_1_dissimilatory_sulfite_reductase_beta_subunit_Thermodesulforhabdus_norvegica:0.00000100000050002909,Deltaproteobacteria_WP_093393707_1_dissimilatory_type_sulfite_reductase_subunit_beta_Thermodesulforhabdus_norvegica:0.00000100000050002909)32:0.00000100000050002909,Deltaproteobacteria_CAC36213_1_dissimilatory_sulfite_reductase_subunit_B_Thermodesulforhabdus_norvegica:0.00000100000050002909)87:0.00000100000050002909)96:0.02997102753294447058)97:0.07435770561730377370,(((Deltaproteobacteria_WP_137423566_1_dissimilatory_type_sulfite_reductase_subunit_beta_Desulfoglaeba_alkanexedens:0.00000100000050002909,Deltaproteobacteria_QCQ21597_1_dissimilatory_type_sulfite_reductase_subunit_beta_Desulfoglaeba_alkanexedens_ALDC:0.00000100000050002909)100:0.00000100000050002909,Deltaproteobacteria_ACW65144_1_dissimilatory_sulfite_reductase_beta_subunit_partial_Desulfoglaeba_alkanexedens_ALDC:0.00607732892361504285)75:0.00832863386893864174,Deltaproteobacteria_AOO19731_1_dissimilatory_sulfite_reductase_beta_subunit_partial_Desulfoglaeba_alkanexedens_ALDC:0.00000100000050002909)100:0.04187781292333225130)54:0.02493262217410940895)41:0.01795566175557788274)39:0.00920769785938037842,((Deltaproteobacteria_WP_123289831_1_dissimilatory_type_sulfite_reductase_subunit_beta_Desulfosoma_caldarium:0.00000100000050002909,Deltaproteobacteria_ROQ93314_1_dissimilatory_sulfite_reductase_beta_subunit_Desulfosoma_caldarium:0.00000100000050002909)100:0.04299307788959803867,((Deltaproteobacteria_AAK83198_1_dissimilatory_sulfite_reductase_beta_subunit_partial_Desulfovirga_adipica:0.19672716563637002163,Deltaproteobacteria_AAL07559_1_dissimilatory_sulfite_reductase_beta_subunit_partial_Desulforhabdus_amnigena:0.01790853691433267128)86:0.03548187273178184803,(((Deltaproteobacteria_ABK19709_1_sulfite_reductase_dissimilatory_type_beta_subunit_Syntrophobacter_fumaroxidans_MPOB:0.00000100000050002909,Deltaproteobacteria_WP_011700822_1_dissimilatory_type_sulfite_reductase_subunit_beta_Syntrophobacter_fumaroxidans:0.00000100000050002909)100:0.00000100000050002909,Deltaproteobacteria_AAL57460_1_dissimilatory_sulfite_reductase_beta_subunit_partial_Syntrophobacter_fumaroxidans_MPOB:0.00633008437452040832)100:0.07162581327114243834,((Deltaproteobacteria_WP_106822816_1_dissimilatory_type_sulfite_reductase_subunit_beta_Syntrophobacter_sp_SbD1:0.00000100000050002909,(Deltaproteobacteria_ATY72501_1_dissimilatory_sulfite_reductase_beta_subunit_Syntrophobacter_sp_SbD1:0.00000100000050002909,Deltaproteobacteria_SPF47690_1_dissimilatory_sulfite_reductase_beta_subunit_Syntrophobacter_sp_SbD1:0.00000100000050002909)33:0.00000100000050002909)100:0.05397044288934026851,(Deltaproteobacteria_AAL57458_1_dissimilatory_sulfite_reductase_beta_subunit_partial_Syntrophobacter_wolinii:0.04205702840986962759,Deltaproteobacteria_ATY72502_1_dissimilatory_sulfite_reductase_beta_subunit_Syntrophobacter_sp_SbD2:0.05936724232525450451)62:0.03024733998585152003)79:0.02171546996093991211)83:0.02011613762620264451)91:0.08487464027747322615)33:0.00912093206036836308)91:0.08338559130436964950)65:0.02749195491788477413)36:0.03860610853053341590,Deltaproteobacteria_Meg22_46_Bin_62_scaffold_111692_2:0.20742845990696492930)40:0.04275682150558651751)42:0.06838963729046010354)100:0.14782226994765562678,(Deltaproteobacteria_RJR37241_1_dissimilatory_type_sulfite_reductase_subunit_beta_Deltaproteobacteria_bacterium:0.13586882262281110845,(((Deltaproteobacteria_Meg22_1214_Bin_315_scaffold_56304_3:0.11423338039894032070,Desulfobacca_acetoxidans_HHS28340_1_TPA_dissimilatory_type_sulfite_reductase_subunit_beta:0.03140251711520568312)99:0.05505873203754916428,(((Deltaproteobacteria_AAO38182_1_dissimilatory_sulfite_reductase_beta_subunit_partial_Desulfobacca_acetoxidans_DSM_11109:0.00000100000050002909,Deltaproteobacteria_AAQ05936_1_dissimilatory_sulfite_reductase_beta_subunit_partial_Desulfobacca_acetoxidans:0.00000100000050002909)93:0.00000100000050002909,(Deltaproteobacteria_AEB09471_1_sulfite_reductase_dissimilatory_type_beta_subunit_Desulfobacca_acetoxidans_DSM_11109:0.00000100000050002909,Deltaproteobacteria_WP_013706581_1_dissimilatory_type_sulfite_reductase_subunit_beta_Desulfobacca_acetoxidans:0.00000100000050002909)100:0.00000100000050002909)100:0.09971455480868951504,Deltaproteobacteria_PIU53598_1_dissimilatory_type_sulfite_reductase_subunit_beta_Deltaproteobacteria_bacterium_CG07_land_8_20_14_0_80_60_11:0.06629562299192563735)94:0.03895782607404202347)96:0.05632466667483213008,(((Deltaproteobacteria_Meg22_1416_Bin_106_scaffold_1725_35:0.07453976938871313684,(Deltaproteobacteria_Meg22_1618_Bin_93_scaffold_485_37:0.00000100000050002909,Deltaproteobacteria_Meg22_1012_Bin_127_scaffold_255_129:0.00000100000050002909)80:0.00303143479379955382)29:0.00119358855538487046,Deltaproteobacteria_Meg22_1214_Bin_36_scaffold_4700_8:0.00000100000050002909)71:0.03429801465860701087,(Deltaproteobacteria_B59_G9_scaffold_00170_4:0.00000100000050002909,Deltaproteobacteria_OPX19580_1_sulfite_reductase_dissimilatory_type_beta_subunit_Desulfobacca_sp_4484_104:0.00000100000050002909)100:0.05259769987563376464)100:0.19184175921484791782)21:0.02601812627523805710)99:0.18271243591397573480)72:0.10848987891267758421,(Archaeoglobus_sulfaticallidus_WP_015590518_1_dissimilatory_type_sulfite_reductase_subunit_beta:0.16225482942884250637,(((Geoglobus_ahangari_HGE66216_1_TPA_dissimilatory_type_sulfite_reductase_subunit_beta:0.00000100000050002909,Geoglobus_ahangari_HHF48019_1_TPA_dissimilatory_type_sulfite_reductase_subunit_beta:0.00000100000050002909)100:0.24782501301079756795,((Archaeoglobus_profundus_DSM_5631_AAC78310_1_dissimilatory_sulfite_reductase_beta:0.00831414044790987697,Archaeoglobus_profundus_WP_012939548_1_dissimilatory_type_sulfite_reductase_subunit_beta:0.00000100000050002909)100:0.03546105962797067163,Archaeoglobales_archaeon_RLI86324_1_dissimilatory_type_sulfite_reductase_subunit_beta:0.11827096612784450402)100:0.07824267465168545377)37:0.04140982095123651313,(((((Archaeoglobus_fulgidus_WP_048064231_1_dissimilatory_type_sulfite_reductase_subunit_beta:0.00000100000050002909,(Archaeoglobus_fulgidus_AEY99618_1_sulfite_reductase_beta_subunit_partial:0.00000100000050002909,Archaeoglobus_fulgidus_DSM_4304_AAB90811_1_sulfite_reductase_subunit_beta_dsrB:0.00000100000050002909)33:0.00000100000050002909)100:0.05319677851830795223,(Archaeoglobus_fulgidus_HET20686_1_TPA_dissimilatory_type_sulfite_reductase_subunit_beta:0.00000100000050002909,Archaeoglobus_fulgidus_HFW31400_1_TPA_dissimilatory_type_sulfite_reductase_subunit_beta:0.01229167808510459384)94:0.02567730566130722869)68:0.01891168958355536611,Archaeoglobus_sp_HGQ78171_1_TPA_dissimilatory_type_sulfite_reductase_subunit_beta:0.04917781243483738268)51:0.01419386089046540365,(Archaeoglobus_fulgidus_HEH35107_1_TPA_dissimilatory_type_sulfite_reductase_subunit_beta:0.02667762054019469711,(Archaeoglobales_archaeon_NHW89207_1_dissimilatory_type_sulfite_reductase_subunit_beta:0.00000100000050002909,Archaeoglobi_archaeon_TDA25040_1_dissimilatory_type_sulfite_reductase_subunit_beta:0.00416943301982940391)100:0.04433948600567337583)49:0.01914538631146758818)85:0.04452842885628099934,(((Archaeoglobales_archaeon_ex4484_92_OYT33961_1_dissimilatory_type_sulfite_reductase_subunit_beta:0.00000100000050002909,Archaeoglobales_archaeon_RLI83410_1_dissimilatory_type_sulfite_reductase_subunit_beta:0.00000100000050002909)100:0.15589720428724096468,(Archaeoglobales_archaeon_RLI74949_1_dissimilatory_type_sulfite_reductase_subunit_beta:0.00563129052295207808,Archaeoglobales_archaeon_RLI77639_1_dissimilatory_type_sulfite_reductase_subunit_beta:0.02807029707951112091)100:0.13960632690256177812)47:0.02555831890632954961,(Archaeoglobus_veneficus_WP_013684595_1_dissimilatory_type_sulfite_reductase_subunit_beta:0.03541311514403520933,(Archaeoglobus_sp_RUM34860_1_dissimilatory_type_sulfite_reductase_subunit_beta:0.08216076338020464331,Archaeoglobales_archaeon_RLI88065_1_dissimilatory_type_sulfite_reductase_subunit_beta:0.09293410558756078077)54:0.02463346707738045885)100:0.16306449653146165568)39:0.01285156359316248949)97:0.07477066887875953582)96:0.14241187127073137719)98:0.20845306550106842969)19:0.04188139527677166990,((((Thermoplasmatales_archaeon_HHE77409_1_TPA_dissimilatory_type_sulfite_reductase_subunit_beta_partial:0.08227550598609019439,(((Thermodesulfovibrio_aggregans_PMP70797_1_dissimilatory_type_sulfite_reductase_subunit_beta:0.08791145616163274779,Thermodesulfovibrio_aggregans_WP_059175929_1_dissimilatory_type_sulfite_reductase_subunit_beta:0.02427744317371074989)33:0.02141368524105829660,(Thermodesulfovibrio_sp_Kuro_1_WP_141267007_1_dissimilatory_type_sulfite_reductase_subunit_beta:0.01675272562325072490,Thermodesulfovibrio_WP_012546493_1_MULTISPECIES_dissimilatory_type_sulfite_reductase_subunit_beta:0.00821218036396521855)96:0.02199981616312225718)47:0.03728981166236736838,(Thermodesulfovibrio_thiophilus_WP_038065444_1_dissimilatory_type_sulfite_reductase_subunit_beta:0.00817822317560465070,Thermodesulfovibrio_thiophilus_HHW20841_1_TPA_dissimilatory_type_sulfite_reductase_subunit_beta:0.00000100000050002909)98:0.04055232838247062321)68:0.06030926360723837254)68:0.08438277284252593269,((Nitrospirae_bacterium_TAN45359_1_dissimilatory_type_sulfite_reductase_subunit_beta:0.07990826483686760962,(Nitrospirae_bacterium_GWA2_46_11_OGW21549_1_sulfite_reductase_dissimilatory_type_beta_subunit:0.07285682108534342893,Nitrospirales_bacterium_NTU42423_1_dissimilatory_type_sulfite_reductase_subunit_beta:0.16058932078563192825)35:0.02462805013351150943)86:0.08158059210025302155,Nitrospirae_bacterium_KAF0182744_1_sulfite_reductase_dissimilatory_type_beta_subunit:0.14853985114642231924)93:0.08700580928945443604)99:0.10612037980199397202,((Nitrospirae_bacterium_NOX20696_1_dissimilatory_type_sulfite_reductase_subunit_beta:0.06711331145130092213,((Nitrospirae_bacterium_HEB76229_1_TPA_dissimilatory_type_sulfite_reductase_subunit_beta:0.01657150162988746400,((Nitrospirae_bacterium_HEC97646_1_TPA_dissimilatory_type_sulfite_reductase_subunit_beta:0.06294873134082809574,(bacterium_BMS3Bbin07_GBE37157_1_sulfite_reductase_dissimilatory_type_subunit_beta:0.00000100000050002909,Nitrospirae_bacterium_HDH02472_1_TPA_dissimilatory_type_sulfite_reductase_subunit_beta:0.00407695926561980025)100:0.04149223205325221903)68:0.03343940074429624376,Nitrospirae_bacterium_NOZ25863_1_dissimilatory_type_sulfite_reductase_subunit_beta:0.01142470529278887328)52:0.01161577095808949585)100:0.09998750446272276771,((Candidatus_Magnetobacterium_casensis_WP_040334682_1_dissimilatory_type_sulfite_reductase_subunit_beta:0.16290862211288151262,Nitrospirae_bacterium_HCH_1_WP_085051295_1_dissimilatory_type_sulfite_reductase_subunit_beta:0.09482856926289584543)94:0.10708673337881599585,Nitrospirae_bacterium_HHN66056_1_TPA_dissimilatory_type_sulfite_reductase_subunit_beta:0.04594998767701449771)48:0.02836215836651040725)49:0.03261873142946684206)73:0.04707797311690432862,(bacterium_BMS3Abin07_GBD98944_1_sulfite_reductase_dissimilatory_type_subunit_beta:0.17796356497445070532,bacterium_BMS3Abin08_GBE02027_1_sulfite_reductase_dissimilatory_type_subunit_beta:0.10202747098897918532)57:0.04427913981041697866)55:0.05798540142221086241)99:0.21864632932692926182,((((Deltaproteobacteria_RZV38612_1_dissimilatory_type_sulfite_reductase_subunit_beta_Candidatus_Acidulodesulfobacterium_acidiphilum:0.07042899094972415730,(Deltaproteobacteria_RZD14991_1_dissimilatory_type_sulfite_reductase_subunit_beta_Candidatus_Acidulodesulfobacterium_ferriphilum:0.07363607616733722216,Deltaproteobacteria_RZD18493_1_dissimilatory_type_sulfite_reductase_subunit_beta_Candidatus_Acididesulfobacter_diazotrophicus:0.10030103718614379049)77:0.05266060844528413359)100:0.18276507721548745922,(Deltaproteobacteria_WP_092127348_1_dissimilatory_type_sulfite_reductase_subunit_beta_Desulfurella_multipotens:0.00402314058566798430,((Deltaproteobacteria_AHF97345_1_sulfite_reductase_Desulfurella_acetivorans_A63:0.00000100000050002909,Deltaproteobacteria_WP_025392441_1_dissimilatory_type_sulfite_reductase_subunit_beta_Desulfurella_acetivorans:0.00000100000050002909)100:0.01325062860307286462,Deltaproteobacteria_WP_086034120_1_dissimilatory_type_sulfite_reductase_subunit_beta_Desulfurella_amilsii:0.07468892251512633529)41:0.00447124977111222534)100:0.26054276325647707235)97:0.14064316048225777855,((((((Betaproteobacteria_bacterium_CG2_30_59_46_OIP17865_1_sulfite_reductase_dissimilatory_type_beta_subunit:0.03277380396538159130,(Sulfuricella_denitrificans_WP_009207523_1_dissimilatory_type_sulfite_reductase_subunit_beta:0.01238081800900736433,Sulfuricella_sp_T08_WP_059422276_1_dissimilatory_type_sulfite_reductase_subunit_beta:0.00000100000050002909)100:0.05731185582530366751)95:0.04399041918989817640,(Betaproteobacteria_bacterium_TAK42625_1_dissimilatory_type_sulfite_reductase_subunit_beta:0.09331033145282344177,((Sulfuriferula_multivorans_WP_124704707_1_dissimilatory_type_sulfite_reductase_subunit_beta:0.00656923015057061469,Betaproteobacteria_bacterium_HAN56732_1_TPA_dissimilatory_type_sulfite_reductase_subunit_beta:0.02390298677626671517)87:0.02447073397662065386,Sulfurirhabdus_autotrophica_WP_124948112_1_dissimilatory_type_sulfite_reductase_subunit_beta:0.02861202827608118684)98:0.06652271352777340552)97:0.07035922476201546261)86:0.05869837154043842237,Betaproteobacteria_bacterium_HCA27952_1_TPA_dissimilatory_type_sulfite_reductase_subunit_beta:0.11236667026517126178)42:0.03903758129484622558,((((((Comamonadaceae_WP_057676685_1_MULTISPECIES_dissimilatory_type_sulfite_reductase_subunit_beta:0.01764075610087162058,((((Rubrivivax_sp_SCN_71_131_ODU09386_1_sulfite_reductase_dissimilatory_type_beta_subunit:0.05272398645596087369,(Burkholderiaceae_bacterium_TXH61258_1_dissimilatory_type_sulfite_reductase_subunit_beta:0.02948688255495455698,Piscinibacter_defluvii_WP_128000511_1_dissimilatory_type_sulfite_reductase_subunit_beta:0.00000100000050002909)87:0.02562373060265605781)28:0.01784623900899789603,(((Comamonadaceae_bacterium_SYSU_G00088_WP_119289918_1_dissimilatory_type_sulfite_reductase_subunit_beta:0.01253902439259098507,Comamonadaceae_bacterium_YIM_73032_WP_119353135_1_dissimilatory_type_sulfite_reductase_subunit_beta:0.00000100000050002909)92:0.02882590433444520012,(Burkholderiales_bacterium_JOSHI_001_WP_009551563_1_dissimilatory_type_sulfite_reductase_subunit_beta:0.04225610769694412155,Rubrivivax_albus_WP_128197652_1_dissimilatory_type_sulfite_reductase_subunit_beta:0.00000100000050002909)84:0.03190981281864634783)40:0.01683216115616555444,((Burkholderiales_bacterium_GWE1_65_30_OGA75547_1_sulfite_reductase_dissimilatory_type_beta_subunit:0.00000100000050002909,(Betaproteobacteria_bacterium_HGW_Betaproteobacteria_9_PKO27706_1_dissimilatory_type_sulfite_reductase_subunit_beta:0.00413106279506824606,Betaproteobacteria_bacterium_HGW_Betaproteobacteria_16_PKO63961_1_dissimilatory_type_sulfite_reductase_subunit_beta:0.00000100000050002909)65:0.00413788234463187930)97:0.04591743495769400746,(Betaproteobacteria_bacterium_RIFCSPLOWO2_12_FULL_62_58_OGA47519_1_sulfite_reductase_dissimilatory_type_beta_subunit:0.11916612506607654476,(Burkholderiaceae_bacterium_KAB2871982_1_dissimilatory_type_sulfite_reductase_subunit_beta:0.03855146773850378489,Ramlibacter_sp_RBP_2_WP_168108188_1_dissimilatory_type_sulfite_reductase_subunit_beta:0.05116973561101580831)52:0.00920755742475470873)8:0.00289411168703664718)2:0.00670685272727520546)3:0.01332672440394186419)1:0.01729115507943002408,((Burkholderiaceae_bacterium_NTV85172_1_dissimilatory_type_sulfite_reductase_subunit_beta:0.00583984634264230872,((Polaromonas_sp_NMM10978_1_dissimilatory_type_sulfite_reductase_subunit_beta:0.02498824823723353253,Rhodoferax_sp_OTU1_WP_114968404_1_dissimilatory_type_sulfite_reductase_subunit_beta:0.01889826599730819179)63:0.00570378338875679545,(Burkholderiales_bacterium_RIFOXYC12_FULL_60_6_OGB77076_1_sulfite_reductase_dissimilatory_type_beta_subunit:0.03731749008999799694,Betaproteobacteria_bacterium_HGW_Betaproteobacteria_18_PKO61969_1_dissimilatory_type_sulfite_reductase_subunit_beta:0.03318127477197131692)76:0.03016468351149081614)40:0.00605800981654400824)89:0.09124679141749079958,Rubrivivax_sp_SCN_70_15_ODV10859_1_sulfite_reductase_dissimilatory_type_beta_subunit:0.03423392710492546148)14:0.00815345077025740259)1:0.00662404283435321425,(Burkholderiales_bacterium_RIFCSPHIGHO2_12_FULL_69_20_OGA97670_1_sulfite_reductase_dissimilatory_type_beta_subunit:0.02955038205358391165,Ideonella_sp_A_288_WP_088286932_1_dissimilatory_type_sulfite_reductase_subunit_beta:0.01145970182995650205)54:0.00609484691033297752)9:0.02611612244976820735)15:0.03250649544855333667,(((Betaproteobacteria_bacterium_CG2_30_68_42_OIP08311_1_sulfite_reductase_dissimilatory_type_beta_subunit:0.17841059371480541551,Betaproteobacteria_bacterium_NJD86684_1_dissimilatory_type_sulfite_reductase_subunit_beta:0.03923616406554365083)21:0.01825122695045298948,((Burkholderiales_bacterium_SbB1_ATY72499_1_dissimilatory_sulfite_reductase_beta_subunit:0.03987813729102904214,Burkholderiales_bacterium_WP_106827561_1_dissimilatory_type_sulfite_reductase_subunit_beta:0.02534700940362286797)94:0.04316906219000205686,(Burkholderiales_bacterium_GJ_E10_WP_045465806_1_dissimilatory_type_sulfite_reductase_subunit_beta:0.04405496886119921601,(Betaproteobacteria_bacterium_HEU42466_1_TPA_dissimilatory_type_sulfite_reductase_subunit_beta:0.09995501253353120119,Thermomicrobiales_bacterium_TXG81336_1_dissimilatory_type_sulfite_reductase_subunit_beta:0.06720940739837290290)41:0.03984374226889800252)14:0.02218842420486636172)8:0.02320470066990292651)7:0.01173776499142420784,Burkholderiales_bacterium_RPH67787_1_dissimilatory_type_sulfite_reductase_subunit_beta:0.08142262676067330007)2:0.00956434185441615639)1:0.01631857558759950907,((Rhodocyclaceae_bacterium_TRZ66205_1_dissimilatory_type_sulfite_reductase_subunit_beta:0.07041106191725100827,(((Sulfuritalea_hydrogenivorans_WP_041098216_1_dissimilatory_type_sulfite_reductase_subunit_beta:0.00415641563493941019,Rhodocyclaceae_bacterium_KAF0165061_1_sulfite_reductase_dissimilatory_type_beta_subunit:0.00413569077824121802)100:0.02973760296504002892,Sulfurisoma_sediminicola_WP_121242272_1_dissimilatory_type_sulfite_reductase_subunit_beta:0.02133586787798573761)100:0.10419238725956142533,(Betaproteobacteria_bacterium_NJD36603_1_dissimilatory_type_sulfite_reductase_subunit_beta_partial:0.08612948958914105890,Rhodocyclales_bacterium_RIFCSPLOWO2_02_FULL_63_24_OHC71740_1_sulfite_reductase_dissimilatory_type_beta_subunit:0.00989894028789707614)87:0.02010963660422466007)94:0.06348199914567738411)29:0.02530945503491206089,((Burkholderiales_bacterium_NNM81063_1_dissimilatory_type_sulfite_reductase_subunit_beta:0.06920677547076470315,Ferrovum_sp_NDU85880_1_dissimilatory_type_sulfite_reductase_subunit_beta:0.08417976873992431830)62:0.03886284191187659026,(((Gallionellales_bacterium_RIFCSPLOWO2_02_FULL_57_47_OGS94216_1_sulfite_reductase_dissimilatory_type_beta_subunit:0.04673210252852688651,(((Gallionellales_bacterium_RBG_16_57_15_OGT06318_1_sulfite_reductase_dissimilatory_type_beta_subunit:0.03845608450462385808,(Betaproteobacteria_bacterium_RBG_16_56_24_OFZ69003_1_sulfite_reductase_dissimilatory_type_beta_subunit:0.07285443249499592988,(Gallionellales_bacterium_GWA2_55_18_OGS75959_1_sulfite_reductase_dissimilatory_type_beta_subunit:0.01199566777369156720,(Gallionellales_bacterium_RIFCSPLOWO2_02_58_13_OGT01720_1_sulfite_reductase_dissimilatory_type_beta_subunit:0.01480340259911004652,Gallionellales_bacterium_RIFCSPLOWO2_12_FULL_59_22_OGT13187_1_sulfite_reductase_dissimilatory_type_beta_subunit:0.02477644463380913528)69:0.01988452104649396715)77:0.02795954859886001093)22:0.00635203308048226927)33:0.01725680405467183015,(((Sideroxydans_lithotrophicus_WP_013029816_1_dissimilatory_type_sulfite_reductase_subunit_beta:0.00485004479713244379,Sideroxydans_sp_CL21_VVC83774_1_Dissimilatory_sulfite_reductase_beta_subunit_EC_1_8_99_3:0.03336790326506609838)76:0.02389724827578256633,((Gallionellales_bacterium_RIFOXYB12_FULL_54_9_OGT18839_1_sulfite_reductase_dissimilatory_type_beta_subunit:0.07746780713391215878,(Ferriphaselus_amnicola_WP_062626110_1_dissimilatory_type_sulfite_reductase_subunit_beta:0.02549507882121467700,Ferriphaselus_sp_R_1_WP_035384709_1_dissimilatory_type_sulfite_reductase_subunit_beta:0.02588715923128225710)84:0.01700869571446388812)50:0.02689781143865114382,(Gallionellaceae_bacterium_TNC95716_1_sulfite_reductase_dissimilatory_type_beta_subunit:0.05712276401155173128,((Gallionellales_bacterium_GWA2_60_142_OGS75142_1_sulfite_reductase_dissimilatory_type_beta_subunit:0.04105146759255062783,Gallionellales_bacterium_GWA2_60_18_OGS91077_1_sulfite_reductase_dissimilatory_type_beta_subunit:0.03023778376168556256)26:0.00807521032808140166,Gallionella_sp_NCN89840_1_dissimilatory_type_sulfite_reductase_subunit_beta:0.08538951425701932219)13:0.01237480166224145216)18:0.00596425210658190277)5:0.01266428065451316587)9:0.00864002083615678790,(Gallionellales_bacterium_GWE2_58_10_OGS91912_1_sulfite_reductase_dissimilatory_type_beta_subunit:0.03591250764987914679,Gallionellales_bacterium_RIFCSPHIGHO2_02_FULL_57_16_OGT09759_1_sulfite_reductase_dissimilatory_type_beta_subunit:0.03900759088649323469)49:0.01427599261949179243)20:0.01463430420731247870)17:0.02380212930813803765,((Gallionellales_bacterium_RBG_16_57_15_OGT03109_1_sulfite_reductase_dissimilatory_type_beta_subunit:0.01286397894672479565,Gallionellales_bacterium_RIFCSPHIGHO2_02_FULL_57_16_OGT18489_1_sulfite_reductase_dissimilatory_type_beta_subunit:0.02531645725367835317)65:0.01849774627834077298,Candidatus_Gallionella_acididurans_KXS32828_1_Sulfite_reductase_dissimilatory_type_subunit_DsrB:0.06751125410181410547)53:0.03509093804015536722)9:0.01275140522758098742)44:0.02764531923410541367,Gallionellales_bacterium_35_53_114_OYY47637_1_dissimilatory_type_sulfite_reductase_subunit_beta:0.11301469488950206810)29:0.01181019796584162167,Gallionellaceae_bacterium_TXT24346_1_sulfite_reductase_dissimilatory_type_beta_subunit:0.05608350191356101938)19:0.02648343704478754376)15:0.01988617413811185133)4:0.01346730748046010874)1:0.01524992642349711977,((Comamonadaceae_bacterium_TSA07498_1_dissimilatory_type_sulfite_reductase_subunit_beta:0.11688262474783948919,(Betaproteobacteria_bacterium_TAK72895_1_dissimilatory_type_sulfite_reductase_subunit_beta:0.03693746461395476521,(Betaproteobacteria_bacterium_RIFCSPLOWO2_12_FULL_65_110_OGA43515_1_sulfite_reductase_dissimilatory_type_beta_subunit:0.00000100000050002909,Betaproteobacteria_bacterium_RBG_16_64_18_OFZ89034_1_sulfite_reductase_dissimilatory_type_beta_subunit:0.00416115780932382016)100:0.01903353400013986854)95:0.03125433504957798175)47:0.03903459315056116707,Lautropia_sp_SCN_69_89_ODS99633_1_sulfite_reductase_dissimilatory_type_beta_subunit:0.12260396949550964041)18:0.01899650097979410993)9:0.03134017115306826640,(Rhodocyclales_bacterium_PWB41315_1_dissimilatory_type_sulfite_reductase_subunit_beta:0.02150483685264787531,Betaproteobacteria_bacterium_HGW_Betaproteobacteria_14_PKO67184_1_dissimilatory_type_sulfite_reductase_subunit_beta:0.03461419877591921657)96:0.04951176393116048929)7:0.01090301146857568584,(Rhodocyclaceae_bacterium_HFL65060_1_TPA_dissimilatory_type_sulfite_reductase_subunit_beta:0.00000100000050002909,unclassified_Sterolibacteriaceae_WP_126445926_1_MULTISPECIES_dissimilatory_type_sulfite_reductase_subunit_beta:0.00851827655860235011)100:0.15514915423488820356)21:0.03381441477817127839)38:0.03088400018422733997,((((((Sulfurivermis_fontis_WP_127477243_1_dissimilatory_type_sulfite_reductase_subunit_beta:0.01906617250427902754,Gammaproteobacteria_bacterium_HGW_Gammaproteobacteria_1_PKM45266_1_dissimilatory_type_sulfite_reductase_subunit_beta:0.02814092382668938533)89:0.04865088925599384689,(Ectothiorhodospiraceae_bacterium_BW_2_WP_149684119_1_dissimilatory_type_sulfite_reductase_subunit_beta:0.02644431695986647693,((Candidatus_Reidiella_endopervernicosa_WP_078483318_1_dissimilatory_type_sulfite_reductase_subunit_beta:0.10374140043316454340,Thiohalomonas_denitrificans_WP_092995958_1_dissimilatory_type_sulfite_reductase_subunit_beta:0.06216802727400259909)35:0.04477125775639710648,(((Sedimenticola_thiotaurini_HEB95644_1_TPA_dissimilatory_type_sulfite_reductase_subunit_beta:0.01395505593792790815,(endosymbiont_of_Ridgeia_piscesae_WP_057957311_1_dissimilatory_type_sulfite_reductase_subunit_beta:0.01571094491662419074,(endosymbiont_of_Tevnia_jerichonana_vent_Tica_EGW53670_1_dissimilatory_sulfite_reductase_beta_subunit:0.00421318277268180851,sulfur_oxidizing_symbionts_WP_005959719_1_MULTISPECIES_dissimilatory_type_sulfite_reductase_subunit_beta:0.00000100000050002909)98:0.00496970021520521527)100:0.04734516725883650828)86:0.01696237682584270795,(Sedimenticola_sp_PLY11873_1_dissimilatory_type_sulfite_reductase_subunit_beta:0.03271312880745247398,(Solemya_velesiana_gill_symbiont_WP_078485888_1_dissimilatory_type_sulfite_reductase_subunit_beta:0.02104698628846004074,(Sedimenticola_thiotaurini_WP_046860727_1_dissimilatory_type_sulfite_reductase_subunit_beta:0.00610433553093542216,((Sedimenticola_selenatireducens_WP_029131905_1_dissimilatory_type_sulfite_reductase_subunit_beta:0.00000100000050002909,Sedimenticola_selenatireducens_WP_144358596_1_dissimilatory_type_sulfite_reductase_subunit_beta:0.00000100000050002909)61:0.00000100000050002909,Sedimenticola_thiotaurini_TVT53745_1_dissimilatory_type_sulfite_reductase_subunit_beta:0.00416129601141358892)95:0.01071763107147864595)99:0.06109604408026596961)33:0.00943697451483576158)29:0.01357568045490530582)7:0.00000100000050002909,((Candidatus_Thiodiazotropha_endoloripes_WP_069004672_1_dissimilatory_type_sulfite_reductase_subunit_beta:0.00000100000050002909,(Candidatus_Thiodiazotropha_endoloripes_ODC01674_1_sulfite_reductase_dissimilatory_type_beta_subunit:0.00000100000050002909,gamma_proteobacterium_symbiont_of_Stewartia_floridana_RLW54182_1_dissimilatory_type_sulfite_reductase_subunit_beta:0.00828365675349330630)86:0.00830127977775190970)99:0.02811695529448208358,(gamma_proteobacterium_symbiont_of_Ctena_orbiculata_PUB85061_1_dissimilatory_type_sulfite_reductase_subunit_beta:0.00970465677042928708,(gamma_proteobacterium_symbiont_of_Ctena_orbiculata_PUB84449_1_dissimilatory_type_sulfite_reductase_subunit_beta:0.00000100000050002909,gamma_proteobacterium_symbiont_of_Ctena_orbiculata_PUB73584_1_dissimilatory_type_sulfite_reductase_subunit_beta:0.00000100000050002909)100:0.02389242698897043812)52:0.00865970313867198485)93:0.03510509345389582064)48:0.03284887603552876650)19:0.01524790274705561943)33:0.02550509054976386053)49:0.03319925514809952266,(Proteobacteria_bacterium_KAA3626295_1_dissimilatory_type_sulfite_reductase_subunit_beta:0.13511738940960363320,Thioalbus_denitrificans_WP_114278799_1_dissimilatory_type_sulfite_reductase_subunit_beta:0.05490466104802069897)9:0.00787132942136444490)22:0.03884706623516449159,(((Thioalkalivibrio_denitrificans_WP_077279862_1_dissimilatory_type_sulfite_reductase_subunit_beta:0.17054605602205125114,(bacterium_BMS3Abin12_GBE09749_1_sulfite_reductase_dissimilatory_type_subunit_beta:0.02678821589772019743,Chromatiales_bacterium_HEB80934_1_TPA_dissimilatory_type_sulfite_reductase_subunit_beta:0.04205487419640858981)98:0.07692981855322567064)29:0.02936109089153370391,(Sulfurifustis_variabilis_WP_096457663_1_dissimilatory_type_sulfite_reductase_subunit_beta:0.06910893611472014586,((Sulfuricaulis_limicola_WP_096359250_1_dissimilatory_type_sulfite_reductase_subunit_beta:0.07401701858501516518,Candidatus_Muproteobacteria_bacterium_RBG_16_65_31_OGI44163_1_sulfite_reductase_dissimilatory_type_beta_subunit:0.02281383889019355377)100:0.07782933229418349808,((Candidatus_Muproteobacteria_bacterium_RIFCSPHIGHO2_01_FULL_65_16_OGI47651_1_sulfite_reductase_dissimilatory_type_beta_subunit:0.00000100000050002909,Candidatus_Muproteobacteria_bacterium_RIFCSPHIGHO2_02_FULL_65_16_OGI48543_1_sulfite_reductase_dissimilatory_type_beta_subunit:0.00414537945758845870)100:0.07020399007011593473,Candidatus_Muproteobacteria_bacterium_RBG_16_65_34_OGI46851_1_sulfite_reductase_dissimilatory_type_beta_subunit:0.06212387079209872459)69:0.03075331734151265026)36:0.02699114513534909762)31:0.02379357480899313773)51:0.02700307295064837895,((Thiotrichales_bacterium_HS_08_WP_103921915_1_dissimilatory_type_sulfite_reductase_subunit_beta:0.10397532338914171335,((Gammaproteobacteria_bacterium_RKZ54319_1_dissimilatory_type_sulfite_reductase_subunit_beta:0.04851552473664927367,(Gammaproteobacteria_bacterium_RKZ93703_1_dissimilatory_type_sulfite_reductase_subunit_beta:0.03915993197571595447,Beggiatoa_sp_4572_84_OQY55264_1_dissimilatory_type_sulfite_reductase_subunit_beta:0.02954237760131955826)45:0.01085728488430150532)73:0.01928457523225504330,((Beggiatoa_sp_IS2_OQW93843_1_sulfite_reductase_dissimilatory_type_beta_subunit:0.05243355688670058024,Beggiatoa_sp_IS2_OQW95201_1_sulfite_reductase_dissimilatory_type_beta_subunit:0.05739290529797042711)36:0.02405593950860109020,(Thioploca_sp_NJO18101_1_dissimilatory_type_sulfite_reductase_subunit_beta:0.01243998655345138898,Thioploca_ingrica_WP_045472705_1_dissimilatory_type_sulfite_reductase_subunit_beta:0.00000100000050002909)98:0.01449063079718835440)37:0.03372289025736146389)79:0.04214501114824988764)79:0.03707488775297313605,Alkalilimnicola_ehrlichii_WP_011629394_1_dissimilatory_type_sulfite_reductase_subunit_beta:0.19013127337572144349)79:0.04047416948721966473)26:0.02198936541756438268)17:0.01446571222276032964,((((Thermopetrobacter_sp_HHN67009_1_TPA_dissimilatory_type_sulfite_reductase_subunit_beta:0.03129007574536046138,(Bryobacterales_bacterium_HFB98893_1_TPA_dissimilatory_type_sulfite_reductase_subunit_beta:0.03016688156474345642,Thermopetrobacter_sp_TC1_WP_038033832_1_dissimilatory_type_sulfite_reductase_subunit_beta:0.02314970394281025759)87:0.04216842592792550970)100:0.15778999668071405638,(bacterium_BMS3Bbin10_GBE41990_1_sulfite_reductase_dissimilatory_type_subunit_beta:0.16646769017165932714,(((Alphaproteobacteria_bacterium_RMF41469_1_dissimilatory_type_sulfite_reductase_subunit_beta:0.05443381768143969179,((unclassified_Boseongicola_WP_148379654_1_MULTISPECIES_dissimilatory_type_sulfite_reductase_subunit_beta:0.04172669273205862478,(((Alphaproteobacteria_bacterium_RME18698_1_dissimilatory_type_sulfite_reductase_subunit_beta:0.03562190594773707170,Rhodobacteraceae_bacterium_HCQ65174_1_TPA_dissimilatory_type_sulfite_reductase_subunit_beta:0.02934270655367355457)39:0.00707396213368949138,(Rhodobacterales_bacterium_CG2_30_65_12_OIP83425_1_sulfite_reductase_dissimilatory_type_beta_subunit:0.06244847809402112593,Rhodobacterales_bacterium_HHS94414_1_TPA_dissimilatory_type_sulfite_reductase_subunit_beta:0.03209797692776852202)37:0.00721192784253064760)45:0.00752521259632656092,Maritimibacter_sp_HL_12_WP_085526123_1_dissimilatory_type_sulfite_reductase_subunit_beta:0.05335956746427082675)77:0.03145519129213441428)97:0.04257517942189339988,((Marimonas_lutisali_WP_137702293_1_dissimilatory_type_sulfite_reductase_subunit_beta:0.03852464796877883707,(((((Rhodobacteraceae_bacterium_PCJ06534_1_dissimilatory_type_sulfite_reductase_subunit_beta:0.03608527841112544460,Rhodobacteraceae_bacterium_NOR61918_1_dissimilatory_type_sulfite_reductase_subunit_beta:0.01925499924518635220)100:0.08618266679238388572,Rhodobacteraceae_bacterium_PCH68056_1_dissimilatory_type_sulfite_reductase_subunit_beta:0.06295001322390125775)33:0.02832173979658525811,(((Tropicimonas_sp_IMCC6043_WP_129627686_1_dissimilatory_type_sulfite_reductase_subunit_beta:0.04389648533183173468,(uncultured_bacterium_ws101A12_AFI78393_1_reverse_type_dissimilatory_sulfite_reductase_rDSR_beta_subunit_DsrB:0.02509084496734025407,Marinosulfonomonas_sp_PHQ97505_1_dissimilatory_type_sulfite_reductase_subunit_beta:0.12148696744999218367)29:0.02953338758264239042)20:0.01891767166774000267,(Pseudoruegeria_lutimaris_WP_093153844_1_dissimilatory_type_sulfite_reductase_subunit_beta:0.01209616095070083913,(Ruegeria_marina_WP_093030031_1_dissimilatory_type_sulfite_reductase_subunit_beta:0.00000100000050002909,Ruegeria_sp_PrR005_WP_164131283_1_dissimilatory_type_sulfite_reductase_subunit_beta:0.00798120875420178962)99:0.03279006743023533954)71:0.01638288671191025919)22:0.01349964286559753555,Ruegeria_marisrubri_WP_068345836_1_dissimilatory_type_sulfite_reductase_subunit_beta:0.01096863947822588128)19:0.01723807512122716573)11:0.01803118436656231047,Jhaorihella_thermophila_WP_104006922_1_dissimilatory_type_sulfite_reductase_subunit_beta:0.06740836910920178227)14:0.03659070574158730660,(Rhodobacteraceae_bacterium_HHI70009_1_TPA_dissimilatory_type_sulfite_reductase_subunit_beta:0.02005385327025974510,(Marinosulfonomonas_sp_PHQ99718_1_dissimilatory_type_sulfite_reductase_subunit_beta:0.07353167524069019467,(Rhodobacteraceae_bacterium_BAR1_WP_118941958_1_dissimilatory_type_sulfite_reductase_subunit_beta:0.01629500291856809946,Rhodobacteraceae_bacterium_HGG65406_1_TPA_dissimilatory_type_sulfite_reductase_subunit_beta:0.01232436466673261441)66:0.00622671193591863448)67:0.01628840151921382567)81:0.05642737124008660038)9:0.01350680525183346400)16:0.03117974873155554896,((Rhodobacteraceae_bacterium_PCJ75125_1_dissimilatory_type_sulfite_reductase_subunit_beta:0.02417411808116958286,Rhodobacterales_bacterium_52_120_T64_OUS05668_1_sulfite_reductase_dissimilatory_type_beta_subunit:0.01281782240046024611)100:0.10795372144947368298,(Rhodobacter_sp_NQW12635_1_dissimilatory_type_sulfite_reductase_subunit_beta:0.02986275780495745505,(Alphaproteobacteria_bacterium_NOX39370_1_dissimilatory_type_sulfite_reductase_subunit_beta:0.04117430608833819866,Alphaproteobacteria_bacterium_NOX72828_1_dissimilatory_type_sulfite_reductase_subunit_beta:0.09889782150666709404)65:0.03679479514315567301)93:0.07462920574762411940)34:0.04708899276673201434)64:0.01504021725464811318)89:0.03451683560845185406)80:0.04118169465976848076,((Phyllobacteriaceae_bacterium_NLH83558_1_dissimilatory_type_sulfite_reductase_subunit_beta:0.06934371076045979521,(Hyphomicrobiaceae_bacterium_KAB2916636_1_dissimilatory_type_sulfite_reductase_subunit_beta:0.10292237906881010479,Bradyrhizobiaceae_bacterium_PWB62272_1_dissimilatory_type_sulfite_reductase_subunit_beta:0.06902228475823099507)28:0.02778565955860714393)35:0.02873263016037838971,(Rhodoblastus_acidophilus_WP_155444408_1_dissimilatory_type_sulfite_reductase_subunit_beta:0.04612491070726894293,((Blastochloris_tepida_WP_126401498_1_dissimilatory_type_sulfite_reductase_subunit_beta:0.00882825199935534724,(Methylacidiphilales_bacterium_NJL06921_1_dissimilatory_type_sulfite_reductase_subunit_beta:0.02878030292740415760,Blastochloris_sulfoviridis_WP_150096747_1_dissimilatory_type_sulfite_reductase_subunit_beta:0.01254235954931739658)43:0.00682543724332501569)100:0.10960506653692285439,Rhodomicrobium_vannielii_WP_013418282_1_dissimilatory_type_sulfite_reductase_subunit_beta:0.05119539357913615446)62:0.03924549738558151535)53:0.04040378667577868704)63:0.03461989793395144760)40:0.02069295162048268716,(Rhizobiales_bacterium_PLX37608_1_dissimilatory_type_sulfite_reductase_subunit_beta:0.05067602571236928116,Rhodobium_orientis_WP_111434371_1_dissimilatory_type_sulfite_reductase_subunit_beta:0.08389124137032952233)84:0.05520980578443251269)30:0.02097894219512661668)22:0.00704588508647796107)82:0.04590888256301830367,((((Rhodospirillaceae_bacterium_MBV38760_1_dissimilatory_type_sulfite_reductase_subunit_beta:0.10540770694273611519,(Alphaproteobacteria_bacterium_MarineAlpha3_Bin5_PPR79414_1_Sulfite_reductase_dissimilatory_type_subunit_beta:0.00000100000050002909,Magnetovibrio_sp_MBL95437_1_dissimilatory_type_sulfite_reductase_subunit_beta:0.00404284800073156925)100:0.12225131190839721995)44:0.02986185768886438774,(Rhodospirillaceae_bacterium_MAF48231_1_dissimilatory_type_sulfite_reductase_subunit_beta:0.10790432273504084459,Rhodospirillales_bacterium_NQV54998_1_dissimilatory_type_sulfite_reductase_subunit_beta:0.06251896698252680518)85:0.03571898900779978125)44:0.02395495420927105934,Rhodospirillales_bacterium_NQV84365_1_dissimilatory_type_sulfite_reductase_subunit_beta:0.11404280992357322677)44:0.02547484958257698051,((Gammaproteobacteria_bacterium_NOX68851_1_dissimilatory_type_sulfite_reductase_subunit_beta:0.04641349350466197898,(Desulfobulbaceae_bacterium_NIA26911_1_dissimilatory_type_sulfite_reductase_subunit_beta:0.04923303856539808926,Gammaproteobacteria_bacterium_RLA31384_1_dissimilatory_type_sulfite_reductase_subunit_beta:0.06162063019756324617)91:0.03242361941395296987)73:0.03922575874760644843,(Xanthomonadales_bacterium_NNK04028_1_dissimilatory_type_sulfite_reductase_subunit_beta:0.06357141027765562946,uncultured_bacterium_ws085G8_AFI78679_1_reverse_type_dissimilatory_sulfite_reductase_rDSR_beta_subunit_DsrB:0.04342310338891429422)83:0.03801074244606988256)99:0.08721769148654731629)28:0.00567627629708931762)98:0.05353543419404192122,(((Rhodospirillales_bacterium_HEB79919_1_TPA_dissimilatory_type_sulfite_reductase_subunit_beta:0.18882020538506233409,(Rhodospirillales_bacterium_MSO84760_1_dissimilatory_type_sulfite_reductase_subunit_beta:0.04172884355219271674,Deltaproteobacteria_RJO72425_1_dissimilatory_type_sulfite_reductase_subunit_beta_Myxococcales_bacterium:0.03053035560962405123)100:0.10081089577136559399)39:0.03339006702771327162,((Magnetospira_sp_QH_2_WP_046021454_1_dissimilatory_type_sulfite_reductase_subunit_beta:0.09414339120522677296,(Magnetovibrio_sp_MBH89781_1_dissimilatory_type_sulfite_reductase_subunit_beta:0.06037989940728505367,Rhodospirillaceae_bacterium_NQV48692_1_dissimilatory_type_sulfite_reductase_subunit_beta:0.04845693738082587632)97:0.05940474419514589488)55:0.02981144780248398338,Varunaivibrio_sulfuroxidans_WP_132940019_1_dissimilatory_type_sulfite_reductase_subunit_beta:0.09774389299043392820)59:0.02298570996453359189)52:0.00880657642143856285,(Rhodospirillaceae_bacterium_BRH_c57_KJS34981_1_sulfite_reductase:0.10028382104559582788,(Roseospirillum_parvum_WP_092615386_1_dissimilatory_type_sulfite_reductase_subunit_beta:0.14826506863084587540,Rhodospirillaceae_bacterium_KAF0118643_1_sulfite_reductase_dissimilatory_type_beta_subunit:0.10599657575618655347)73:0.03415914876895242286)83:0.07174582460236521297)63:0.03657085712003868561)63:0.03848244064929366715)19:0.02397203271942006941,Inmirania_thermothiophila_WP_123401146_1_dissimilatory_type_sulfite_reductase_subunit_beta:0.08779923256445958113)85:0.04329615279066350436)96:0.18472310953093365460,(Nitrospirae_bacterium_RBG_16_64_22_OGW63338_1_sulfite_reductase_dissimilatory_type_beta_subunit:0.15980950524617193453,(((Magnetofaba_australis_WP_085441738_1_dissimilatory_type_sulfite_reductase_subunit_beta:0.04594130583887884312,(Candidatus_Magnetococcus_massalia_CRH05336_1_Sulfite_reductase_dissimilatory_type_beta_subunit_DsrB:0.07019024513693108980,Magnetococcus_marinus_WP_011713786_1_dissimilatory_type_sulfite_reductase_subunit_beta:0.07336270891401609762)100:0.15433643949344619251)98:0.09149896322775281921,(Magnetococcales_bacterium_NGZ05071_1_dissimilatory_type_sulfite_reductase_subunit_beta:0.06063614412598156839,Candidatus_Magnetaquicoccus_inordinatus_WP_130471025_1_dissimilatory_type_sulfite_reductase_subunit_beta:0.05336503191651429528)100:0.10902209748699666358)78:0.04324837082614356454,((Spirochaetes_bacterium_HEO64988_1_TPA_dissimilatory_type_sulfite_reductase_subunit_beta:0.16329792556866701281,Deltaproteobacteria_bacterium_NCO58379_1_dissimilatory_type_sulfite_reductase_subunit_beta:0.29192383896861923143)44:0.04342275399932349345,(((Deltaproteobacteria_bacterium_HCV44981_1_TPA_dissimilatory_type_sulfite_reductase_subunit_beta_partial:0.00000100000050002909,Deltaproteobacteria_bacterium_HBR59123_1_TPA_dissimilatory_type_sulfite_reductase_subunit_beta:0.00000100000050002909)100:0.01096695838321732654,(Deltaproteobacteria_AGC09533_1_dissmilatory_sulfite_reductase_beta_subunit_uncultured_SAR324_cluster_bacterium:0.04608278363339086275,Verrucomicrobiales_bacterium_MAW12574_1_dissimilatory_type_sulfite_reductase_subunit_beta:0.02142028189660153889)77:0.03330193210054828434)100:0.26383452973098558969,(((Chlorobium_chlorochromatii_WP_041466582_1_dissimilatory_type_sulfite_reductase_subunit_beta:0.00000100000050002909,Chlorobium_chlorochromatii_CaD3_ABB29203_1_dissimilatory_sulfite_reductase_beta_subunit:0.00000100000050002909)100:0.06427199314298288890,(((Prosthecochloris_WP_068865931_1_MULTISPECIES_dissimilatory_type_sulfite_reductase_subunit_beta:0.05264290251562069728,(Chlorobiales_bacterium_NTW49074_1_dissimilatory_type_sulfite_reductase_subunit_beta:0.01958174468710384072,Chlorobiales_bacterium_NTV45183_1_dissimilatory_type_sulfite_reductase_subunit_beta:0.01098166615834665627)88:0.02371854190121030354)27:0.01478211496602302444,((Chlorobium_sp_NQU46427_1_dissimilatory_type_sulfite_reductase_subunit_beta:0.00448975715852004739,((Chlorobium_phaeovibrioides_DSM_265_ABP36068_1_dissimilatory_sulfite_reductase_beta_subunit:0.00000100000050002909,Chlorobium_phaeovibrioides_WP_041469939_1_dissimilatory_type_sulfite_reductase_subunit_beta:0.00000100000050002909)71:0.00000100000050002909,(Chlorobium_phaeovibrioides_BAJ17558_1_dissimilatory_sulfite_reductase_beta_subunit_partial:0.00874857134758827600,Prosthecochloris_vibrioformis_BAJ17556_1_dissimilatory_sulfite_reductase_beta_subunit_partial:0.00000100000050002909)98:0.00000100000050002909)68:0.00375850026730274863)100:0.03952883150977236359,(Chlorobium_sp_N1_WP_131355563_1_dissimilatory_type_sulfite_reductase_subunit_beta:0.02466114496433397321,(Pelodictyon_luteolum_WP_011356803_1_dissimilatory_type_sulfite_reductase_subunit_beta:0.00832104504281132307,Pelodictyon_luteolum_KZK74962_1_sulfite_reductase_dissimilatory_type_beta_subunit:0.00000100000050002909)73:0.01524885904442477291)61:0.01515644767402533032)75:0.02272282707500964533)4:0.00362050931556653823,((((Chlorobiaceae_bacterium_NTW83361_1_dissimilatory_type_sulfite_reductase_subunit_beta:0.01313254974251697876,(Chlorobiaceae_bacterium_NTW57272_1_dissimilatory_type_sulfite_reductase_subunit_beta:0.04359107821923530190,Chlorobiaceae_bacterium_NTV59891_1_dissimilatory_type_sulfite_reductase_subunit_beta:0.01335157818601193959)37:0.01262667980445139095)41:0.01671726496369227433,(((Chlorobium_sp_TLU58987_1_dissimilatory_type_sulfite_reductase_subunit_beta:0.01812510748942703157,(Chlorobiaceae_bacterium_NMW18344_1_dissimilatory_type_sulfite_reductase_subunit_beta:0.05642238031919443592,Chlorobiaceae_bacterium_NMW20873_1_dissimilatory_type_sulfite_reductase_subunit_beta:0.04040282105691397202)92:0.04016995607134255658)45:0.01377730095796248291,((Chlorobium_sp_TLU56944_1_dissimilatory_type_sulfite_reductase_subunit_beta:0.01129533571582941667,Chlorobium_sp_TLU81680_1_dissimilatory_type_sulfite_reductase_subunit_beta:0.01184323837804808661)65:0.01872094930909252997,Chlorobiaceae_bacterium_NTV05427_1_dissimilatory_type_sulfite_reductase_subunit_beta:0.00055646307384797373)69:0.01884236614348329397)17:0.01498259536026430062,(((Chlorobiaceae_bacterium_NTU90978_1_dissimilatory_type_sulfite_reductase_subunit_beta:0.02727851311137508353,(Prosthecochloris_aestuarii_HED31829_1_TPA_dissimilatory_type_sulfite_reductase_subunit_beta:0.03008174010510545823,Prosthecochloris_sp_ZM_2_WP_114607767_1_dissimilatory_type_sulfite_reductase_subunit_beta:0.01720604532482260599)83:0.03208414179931290411)35:0.01006426639437097044,((Chlorobaculum_parvum_HHE32802_1_TPA_dissimilatory_type_sulfite_reductase_subunit_beta:0.03268831927053410941,Chlorobaculum_parvum_WP_012501292_1_dissimilatory_type_sulfite_reductase_subunit_beta:0.01684241379601494545)90:0.02004207222710607111,(Chlorobaculum_tepidum_WP_010932534_1_dissimilatory_type_sulfite_reductase_subunit_beta:0.00000100000050002909,((Chlorobaculum_limnaeum_WP_069809879_1_dissimilatory_type_sulfite_reductase_subunit_beta:0.00753546538553546107,Chlorobaculum_limnaeum_WP_069810853_1_dissimilatory_type_sulfite_reductase_subunit_beta:0.00496937620313117005)60:0.01272612741552569919,Chlorobaculum_thiosulfatiphilum_WP_139457913_1_dissimilatory_type_sulfite_reductase_subunit_beta:0.00492545465810389788)34:0.00749932574304778155)85:0.03231242637138838358)61:0.01998659293522358701)23:0.01528164993696905921,(Chlorobiaceae_bacterium_NTU69193_1_dissimilatory_type_sulfite_reductase_subunit_beta:0.02339879753454210745,((Chlorobiaceae_bacterium_NTU59209_1_dissimilatory_type_sulfite_reductase_subunit_beta:0.00845833108885815990,Chlorobiaceae_bacterium_NTW52012_1_dissimilatory_type_sulfite_reductase_subunit_beta:0.01263599519677449656)79:0.01065953470679122973,Chlorobiaceae_bacterium_NTU92467_1_dissimilatory_type_sulfite_reductase_subunit_beta:0.02350260711864924149)32:0.00845887234459997799)50:0.01378985286270241299)5:0.00959846199215638046)1:0.01276557218545889931)1:0.00869588509608932615,(Prosthecochloris_sp_GSB1_WP_094081608_1_dissimilatory_type_sulfite_reductase_subunit_beta:0.03417206797112825462,(Prosthecochloris_sp_NEX12245_1_dissimilatory_type_sulfite_reductase_subunit_beta:0.00000100000050002909,Prosthecochloris_WP_012504633_1_MULTISPECIES_dissimilatory_type_sulfite_reductase_subunit_beta:0.00832421974761341638)96:0.03249492014364149112)39:0.02558164952211950879)1:0.00000100000050002909,((Chlorobiaceae_bacterium_NTW94695_1_dissimilatory_type_sulfite_reductase_subunit_beta:0.03983276430369217525,Chlorobium_limicola_WP_012465659_1_dissimilatory_type_sulfite_reductase_subunit_beta:0.03389218235008518987)32:0.02176041326701120063,((Chlorobium_phaeobacteroides_WP_011744039_1_dissimilatory_type_sulfite_reductase_subunit_beta:0.01213833210814017904,Chlorobiaceae_bacterium_NTW63176_1_dissimilatory_type_sulfite_reductase_subunit_beta:0.00519756339493590395)99:0.04437156815353069522,Pelodictyon_phaeoclathratiforme_WP_012508990_1_dissimilatory_type_sulfite_reductase_subunit_beta:0.04215736150285169515)43:0.02081787619107503332)1:0.00866072792573316722)5:0.00428346274790861788)7:0.00578790759241945042)89:0.06320358223432835654,((Deltaproteobacteria_bacterium_MBP45435_1_dissimilatory_type_sulfite_reductase_subunit_beta:0.09860526486473743246,((Chlorobium_phaeobacteroides_WP_012475250_1_dissimilatory_type_sulfite_reductase_subunit_beta:0.02889599992670802142,Prosthecochloris_marina_WP_110024134_1_dissimilatory_type_sulfite_reductase_subunit_beta:0.07711369373665791227)100:0.11965150263601442848,Magnetovibrio_sp_MAE44468_1_dissimilatory_type_sulfite_reductase_subunit_beta:0.15958729906306462487)62:0.09498435362053872510)95:0.10638477268831578182,(((((Deltaproteobacteria_TKB06405_1_dissimilatory_type_sulfite_reductase_subunit_beta_Desulforhopalus_sp_IMCC35007:0.00000100000050002909,Deltaproteobacteria_WP_136875473_1_dissimilatory_type_sulfite_reductase_subunit_beta_Desulforhopalus_sp_IMCC35007:0.00000100000050002909)34:0.00000100000050002909,Desulforhopalus_sp_IMCC35007_WP_136875473_1_dissimilatory_type_sulfite_reductase_subunit_beta:0.00000100000050002909)100:0.04439161786766336604,((Deltaproteobacteria_WP_136814834_1_dissimilatory_type_sulfite_reductase_subunit_beta_Desulfopila_sp_IMCC35006:0.00000100000050002909,Desulfopila_sp_IMCC35006_WP_136814834_1_dissimilatory_type_sulfite_reductase_subunit_beta:0.00000100000050002909)34:0.00000100000050002909,Deltaproteobacteria_TKB24634_1_dissimilatory_type_sulfite_reductase_subunit_beta_Desulfopila_sp_IMCC35006:0.00000100000050002909)100:0.03965765839249662389)93:0.04835341976845591166,Desulfopila_sp_IMCC35008_WP_163338801_1_dissimilatory_type_sulfite_reductase_subunit_beta:0.12125941335524270670)97:0.08208572664232591243,((Desulfobulbaceae_bacterium_KAB2891100_1_dissimilatory_type_sulfite_reductase_subunit_beta:0.24511353718783807087,(Desulfobulbus_sp_HEB69666_1_TPA_dissimilatory_type_sulfite_reductase_subunit_beta:0.06156607852717418256,(Deltaproteobacteria_Meg22_46_Bin_29_scaffold_211516_1:0.03193017068417888099,(Deltaproteobacteria_AB_03_Bin_63_scaffold_111347_2:0.00689527362473088892,(Deltaproteobacteria_OEU50667_1_sulfite_reductase_dissimilatory_type_beta_subunit_Desulfobulbaceae_bacterium_S5133MH15:0.00000100000050002909,Desulfobulbaceae_bacterium_S5133MH15_OEU50667_1_sulfite_reductase_dissimilatory_type_beta_subunit:0.00000100000050002909)93:0.00558918306662564354)100:0.04071352648204808883)99:0.02914804344215191773)79:0.02425238282763865147)94:0.07526803941273020604,(Desulfobacterales_bacterium_HEA67261_1_TPA_dissimilatory_type_sulfite_reductase_subunit_beta:0.01413350782784919199,Desulfobacter_sp_MAF33454_1_dissimilatory_type_sulfite_reductase_subunit_beta:0.02871406329724256537)100:0.07474179007713850631)67:0.02234301907950424562)90:0.06906483737433855019)58:0.03492803010682674764)44:0.01820151257847520479)93:0.12006359368351239569)33:0.03302862435270892405)71:0.06278365118026568714)86:0.12239390030639966944)100:0.66807492858947026271)46:0.07930681499386359190,(((Armatimonadetes_bacterium_NCO36921_1_dissimilatory_type_sulfite_reductase_subunit_beta:0.18867671755466711159,((Acidobacteria_bacterium_TAM46954_1_dissimilatory_type_sulfite_reductase_subunit_beta:0.04625131125240073554,Acidobacteria_bacterium_21_70_11_OYV97917_1_dissimilatory_type_sulfite_reductase_subunit_beta:0.02878716365708084562)100:0.16763299722270350034,(Acidobacteria_bacterium_NOZ94040_1_dissimilatory_type_sulfite_reductase_subunit_beta:0.15460475340151957901,M3_44_Bin_119_scaffold_2787_19:0.19864899531344643036)76:0.05959185798952729152)57:0.03959433451578146801)36:0.06051006002924590871,(((((Bryobacterales_bacterium_HFG87944_1_TPA_dissimilatory_type_sulfite_reductase_subunit_beta:0.08378297503118664613,Acidobacteria_bacterium_HGE57010_1_TPA_dissimilatory_type_sulfite_reductase_subunit_beta:0.05889503706115682691)57:0.04329576240004893301,Acidobacteria_bacterium_HGX69383_1_TPA_dissimilatory_type_sulfite_reductase_subunit_beta:0.08569154932680093928)30:0.01263484513696327277,(Acidobacteria_bacterium_HHR97721_1_TPA_dissimilatory_type_sulfite_reductase_subunit_beta:0.12679169500323553277,(Candidatus_Sulfopaludibacter_sp_SbA4_WP_106863471_1_dissimilatory_type_sulfite_reductase_subunit_beta:0.04839961302417774419,uncultured_Solibacteraceae_bacterium_ATY72516_1_dissimilatory_sulfite_reductase_beta_subunit:0.06548157928627909574)100:0.17529251039482124375)31:0.03439229341343077312)49:0.03086034246292624836,(((Candidatus_Sulfopaludibacter_sp_SbA6_WP_105311854_1_dissimilatory_type_sulfite_reductase_subunit_beta:0.01240159739276677775,(uncultured_Solibacteraceae_bacterium_ATY72519_1_dissimilatory_sulfite_reductase_beta_subunit_partial:0.02825707885706348760,Candidatus_Sulfopaludibacter_sp_SbA3_WP_105502649_1_dissimilatory_type_sulfite_reductase_subunit_beta:0.04138365435419559535)48:0.01463435871128516627)98:0.09156274022109446575,(uncultured_Acidobacteriia_bacterium_ATY72514_1_dissimilatory_sulfite_reductase_beta_subunit:0.07699041384348341566,(uncultured_Acidobacteriia_bacterium_ATY72520_1_dissimilatory_sulfite_reductase_beta_subunit:0.02020253778217133075,Acidobacteriia_bacterium_SbA2_WP_105314586_1_dissimilatory_type_sulfite_reductase_subunit_beta:0.06177828179202841941)84:0.01407388290401398977)76:0.04060996597153142262)67:0.03459846901997821328,((Candidatus_Sulfotelmatobacter_sp_SbA7_WP_105293777_1_dissimilatory_type_sulfite_reductase_subunit_beta:0.12776657999425700130,Candidatus_Solibacter_sp_HHS42003_1_TPA_dissimilatory_type_sulfite_reductase_subunit_beta:0.10297232331072395106)39:0.02147287607490840425,(Candidatus_Sulfotelmatomonas_gaucii_WP_105489692_1_dissimilatory_type_sulfite_reductase_subunit_beta:0.17576011010399514300,(uncultured_Acidobacteriaceae_bacterium_ATY72518_1_dissimilatory_sulfite_reductase_beta_subunit:0.08143369443468884139,Candidatus_Sulfotelmatobacter_kueseliae_ATY72492_1_dissimilatory_sulfite_reductase_beta_subunit:0.10968825930786824108)86:0.04451855997316145341)67:0.04711837518212023262)53:0.02356698477151887225)31:0.01892618861684785408)57:0.05500540065097453413,Bryobacteraceae_bacterium_HHR91657_1_TPA_dissimilatory_type_sulfite_reductase_subunit_beta:0.15645779902050421795)91:0.09331372759174987042)24:0.02616507465260477228,(((((Meg19_1012_Bin_198_scaffold_242_25:0.12573783992165304957,Ga0186947_1002_45:0.16044071271408930079)98:0.08883632421866821671,Deltaproteobacteria_Meg19_46_Bin_197_scaffold_10404_7:0.27210567072302122016)60:0.06521637008870663499,Deltaproteobacteria_TES90134_1_dissimilatory_type_sulfite_reductase_subunit_beta_partial_Desulfobacteraceae_bacterium:0.27868808607215916906)18:0.05927325586418144554,((((Meg22_02_Bin_84_scaffold_223719_2:0.24562986360614513792,((Meg19_46_Bin_60_scaffold_70600_4:0.00000100000050002909,(Meg22_24_Bin_124_scaffold_31288_9:0.00000100000050002909,Meg22_02_Bin_84_scaffold_33882_3:0.00000100000050002909)97:0.00000100000050002909)97:0.02399180642506532762,Meg19_1012_Bin_119_scaffold_13436_27:0.07959991571519742237)60:0.01831644225339225038)100:0.15183270737237708481,Gemmatimonadales_bacterium_NIM52684_1_dissimilatory_type_sulfite_reductase_subunit_beta:0.09219290721308949499)49:0.05017599524540115874,(Planctomycetaceae_bacterium_HID78489_1_TPA_dissimilatory_type_sulfite_reductase_subunit_beta:0.08812108150119246641,Planctomycetes_bacterium_RBG_13_63_9_OHB72515_1_sulfite_reductase_dissimilatory_type_beta_subunit:0.09158152484635295743)74:0.04942281070787162695)81:0.06227596046647031897,((((Ignavibacteriaceae_bacterium_NNJ52095_1_dissimilatory_type_sulfite_reductase_subunit_beta:0.06660923803024342005,Ignavibacteriae_bacterium_RKY99399_1_dissimilatory_type_sulfite_reductase_subunit_beta:0.06146436769569316866)99:0.06611763558594735413,Candidatus_Kryptonia_bacterium_HHD64954_1_TPA_dissimilatory_type_sulfite_reductase_subunit_beta:0.10664032298284630007)54:0.02034703992665359146,candidate_division_Zixibacteria_bacterium_HDS00893_1_TPA_dissimilatory_type_sulfite_reductase_subunit_beta:0.12851666371750358753)43:0.03652081130439010365,((Bacteroidetes/Chlorobi_group_bacterium_Naka2016_ROL57729_1_dissimilatory_type_sulfite_reductase_subunit_beta:0.01561455180303497788,Bacteroidetes/Chlorobi_group_bacterium_MS_B_bin_24_ROL57982_1_dissimilatory_type_sulfite_reductase_subunit_beta:0.02662677680623690493)99:0.17354041660401614555,(GCA_003599535_scaffold_13_5:0.14761707859254885600,((Meg22_1416_Bin_86_scaffold_158781_1:0.06501974297353797783,(Meg19_1012_Bin_459_scaffold_515_20:0.00000100000050002909,Meg22_46_Bin_23_scaffold_115068_3:0.00000100000050002909)100:0.04936499229570603248)54:0.03761114023511903659,(M8_62_Bin_262_scaffold_28771_3:0.07194607016884803363,(GCA_005223185_scaffold_18_211:0.06186208928059672846,M3_44_Bin_198_scaffold_209197_4:0.08744899739625230928)38:0.00890547507696317145)53:0.02666778827846669198)92:0.07697868890570418177)100:0.16762415193447374739)40:0.03354006099908296568)25:0.03595512966683164086)17:0.02799107142514214649)7:0.03220988965788788155,((Deltaproteobacteria_bacterium_ADurb_Bin207_OQB08248_1_Sulfite_reductase_dissimilatory_type_subunit_beta:0.21832598990641272074,Deltaproteobacteria_bacterium_HHS65187_1_TPA_dissimilatory_type_sulfite_reductase_subunit_beta:0.14293397263702106725)26:0.04062648023716108198,((((Deltaproteobacteria_MB1D_Bin_8_MB1D_0306_000000483831_10:0.00000100000050002909,Deltaproteobacteria_MB1D_Bin_27_MB1D_0306_000000483831_10:0.00000100000050002909)100:0.08793300896191751093,Deltaproteobacteria_B1_G4_scaffold_71545_2:0.16683141195258469058)82:0.06621112759335165410,((Deltaproteobacteria_RME21458_1_dissimilatory_type_sulfite_reductase_subunit_beta_Deltaproteobacteria_bacterium:0.11107088871404903474,Deltaproteobacteria_B64_G9_scaffold_02136_4:0.09502591851755654018)100:0.10665223175262289468,Deltaproteobacteria_Meg22_46_Bin_104_scaffold_283_21:0.18163004274837049601)57:0.02633757162636732319)83:0.05531903288444556949,Deltaproteobacteria_B16_G4_scaffold_43656_3:0.15787362225828885376)99:0.13509151413751430137)13:0.04830447842261988145)9:0.01509057849134183560)69:0.13132550884129040591)45:0.06880501183336265592)16:0.03659246662066977657)5:0.05137093543500145104,((BHB10_38_Bin_186_scaffold_416012_2:0.15056569558971050204,(Deltaproteobacteria_RPJ37050_1_dissimilatory_type_sulfite_reductase_subunit_beta_Deltaproteobacteria_bacterium:0.11762480451916572377,((((Syntrophaceae_bacterium_KAF0156924_1_sulfite_reductase_dissimilatory_type_beta_subunit:0.02775824749105424219,(Deltaproteobacteria_PKN05150_1_dissimilatory_type_sulfite_reductase_subunit_beta_Deltaproteobacteria_bacterium_HGW_Deltaproteobacteria_9:0.00000100000050002909,Deltaproteobacteria_bacterium_HGW_Deltaproteobacteria_9_PKN05150_1_dissimilatory_type_sulfite_reductase_subunit_beta:0.00000100000050002909)100:0.00996131513359652977)63:0.01311510439565868880,((Deltaproteobacteria_PKN34036_1_dissimilatory_type_sulfite_reductase_subunit_beta_Deltaproteobacteria_bacterium_HGW_Deltaproteobacteria_19:0.13834879333784047550,Deltaproteobacteria_PKN68806_1_dissimilatory_type_sulfite_reductase_subunit_beta_Deltaproteobacteria_bacterium_HGW_Deltaproteobacteria_12:0.05548299839516094428)48:0.01462330365954094859,(Deltaproteobacteria_PKN53511_1_dissimilatory_type_sulfite_reductase_subunit_beta_Deltaproteobacteria_bacterium_HGW_Deltaproteobacteria_13:0.02873051368970486880,(Deltaproteobacteria_PKN20328_1_dissimilatory_type_sulfite_reductase_subunit_beta_Deltaproteobacteria_bacterium_HGW_Deltaproteobacteria_6:0.03756431888193911134,(Deltaproteobacteria_bacterium_MRR15312_1_dissimilatory_type_sulfite_reductase_subunit_beta:0.00366601779554143626,Deltaproteobacteria_PKN89256_1_dissimilatory_type_sulfite_reductase_subunit_beta_Deltaproteobacteria_bacterium_HGW_Deltaproteobacteria_1:0.00815115136379798710)68:0.00000100000050002909)96:0.02087026703109380599)53:0.01272943004242481184)27:0.00562755348103738742)57:0.01742250854265989593,Deltaproteobacteria_PKN59940_1_dissimilatory_type_sulfite_reductase_subunit_beta_Deltaproteobacteria_bacterium_HGW_Deltaproteobacteria_11:0.03996025843493380275)47:0.01317052014739708912,(Syntrophus_sp_GWC2_56_31_OHE23545_1_sulfite_reductase_dissimilatory_type_beta_subunit:0.08153988298518699551,Deltaproteobacteria_RPH88242_1_dissimilatory_type_sulfite_reductase_subunit_beta_Deltaproteobacteria_bacterium:0.04708532623383376164)56:0.01483587528938094292)99:0.10988098090775089144)81:0.02543667094359519654)55:0.02669382691603434249,(Deltaproteobacteria_RJO66765_1_dissimilatory_type_sulfite_reductase_subunit_beta_Myxococcales_bacterium:0.31983037926327989586,(Deltaproteobacteria_Meg19_1012_Bin_441_scaffold_209_67:0.00000100000050002909,Deltaproteobacteria_Meg22_1012_Bin_150_scaffold_1486_21:0.00000100000050002909)100:0.20133716755524538877)54:0.04804841837186343140)49:0.07854646391026214036)18:0.04482750081485967208,((((Sporolituus_thermophilus_WP_093687564_1_dissimilatory_type_sulfite_reductase_subunit_beta:0.00000100000050002909,Sporolituus_thermophilus_WP_171904566_1_dissimilatory_type_sulfite_reductase_subunit_beta:0.00000100000050002909)99:0.01655557734456626628,(Thermosinus_carboxydivorans_Nor1_EAX47853_1_sulfite_reductase_dissimilatory_type_beta_subunit:0.00000100000050002909,Thermosinus_carboxydivorans_WP_083795392_1_dissimilatory_type_sulfite_reductase_subunit_beta:0.00000100000050002909)98:0.00000100000050002909)99:0.09799958146541348780,((Pirellulales_bacterium_NUQ65145_1_dissimilatory_type_sulfite_reductase_subunit_beta:0.04423862594204892168,Rhodopirellula_sp_NLX94956_1_dissimilatory_type_sulfite_reductase_subunit_beta:0.08012608503148180294)99:0.19308863702483661240,(Acetonema_longum_WP_004092272_1_dissimilatory_type_sulfite_reductase_subunit_beta:0.13007342143611780316,(((Anaerospora_hongkongensis_WP_132080852_1_dissimilatory_type_sulfite_reductase_subunit_beta:0.00000100000050002909,Anaerospora_hongkongensis_WP_165898883_1_dissimilatory_type_sulfite_reductase_subunit_beta:0.00000100000050002909)100:0.06911637687499054550,Lucifera_butyrica_WP_122626881_1_dissimilatory_type_sulfite_reductase_subunit_beta:0.07869293481147823788)97:0.06669891729483691523,Veillonellaceae_bacterium_NLP42952_1_dissimilatory_type_sulfite_reductase_subunit_beta:0.07047934913730395656)99:0.06762303552406115359)97:0.05650120371321255830)92:0.09651648051728280164)87:0.15550358299624733593,((((((Desulfotomaculum_nigrificans_WP_003542700_1_dissimilatory_type_sulfite_reductase_subunit_beta:0.00407493346216579368,Desulfotomaculum_nigrificans_WP_013810880_1_dissimilatory_type_sulfite_reductase_subunit_beta:0.00000100000050002909)100:0.02767155381294645125,(Desulfotomaculum_ruminis_DSM_2154_AEG61923_1_sulfite_reductase_dissimilatory_type_beta_subunit:0.00000100000050002909,Desulfotomaculum_ruminis_WP_081462085_1_dissimilatory_type_sulfite_reductase_subunit_beta:0.00000100000050002909)100:0.01927255696113825550)97:0.05387550870468492403,((Desulfotomaculum_profundi_PHJ39882_1_sulfite_reductase:0.00000100000050002909,Desulfotomaculum_profundi_WP_099081935_1_dissimilatory_type_sulfite_reductase_subunit_beta:0.00000100000050002909)100:0.02001794054518500274,Desulfotomaculum_aquiferis_RYD01361_1_sulfite_reductase:0.04042917694718276000)48:0.01898043533814594216)49:0.00811156307044109265,((Desulfotomaculum_hydrothermale_WP_008411795_1_dissimilatory_type_sulfite_reductase_subunit_beta:0.01393076615581611936,Desulfotomaculum_putei_WP_073238251_1_dissimilatory_type_sulfite_reductase_subunit_beta:0.01933637281652355461)42:0.01104299303404805699,((Desulfotomaculum_ferrireducens_WP_077715441_1_dissimilatory_type_sulfite_reductase_subunit_beta:0.02506634922099128249,(Desulfotomaculum_aeronauticum_WP_072915864_1_dissimilatory_type_sulfite_reductase_subunit_beta:0.02847404768155771537,Desulfotomaculum_aeronauticum_WP_072914017_1_dissimilatory_type_sulfite_reductase_subunit_beta:0.03958603312289908638)17:0.00939975765338730944)26:0.02397118952144172005,(Desulfotomaculum_reducens_WP_011879476_1_dissimilatory_type_sulfite_reductase_subunit_beta:0.06022067571927544605,Desulfotomaculum_ruminis_WP_013840455_1_dissimilatory_type_sulfite_reductase_subunit_beta:0.03299341144571395906)35:0.01591568723845795258)17:0.01000881087912742010)19:0.01122374703610288203)99:0.11780572184326525143,(Desulfohalotomaculum_alkaliphilum_WP_084170923_1_dissimilatory_type_sulfite_reductase_subunit_beta:0.08895912266207534058,Firmicutes_bacterium_MTI80635_1_dissimilatory_type_sulfite_reductase_subunit_beta:0.09364790774959283470)72:0.03354851174887728271)99:0.11667338193240288369,(((Moorella_sp_60_41_KUK12289_1_Sulfite_reductase_dissimilatory_type_beta_subunit:0.01218034641482146178,Thermanaeromonas_sp_C210_WP_173298271_1_dissimilatory_type_sulfite_reductase_subunit_beta:0.02579685524614787340)100:0.06665822213685758391,Thermanaeromonas_toyohensis_WP_084666089_1_dissimilatory_type_sulfite_reductase_subunit_beta:0.06183456564801997207)100:0.10999272231233098163,((((((((Desulfitobacterium_chlororespirans_WP_072775308_1_dissimilatory_type_sulfite_reductase_subunit_beta:0.00410496404451011002,Desulfitobacterium_sp_LBE_WP_144677460_1_dissimilatory_type_sulfite_reductase_subunit_beta:0.00000100000050002909)72:0.00000100000050002909,Desulfitobacterium_hafniense_WP_018214497_1_dissimilatory_type_sulfite_reductase_subunit_beta:0.00827431739015154107)98:0.01976176273559324473,(Desulfitobacterium_hafniense_WP_005810503_1_dissimilatory_type_sulfite_reductase_subunit_beta:0.02366925795343741146,((Desulfitobacterium_dehalogenans_WP_014792235_1_dissimilatory_type_sulfite_reductase_subunit_beta:0.00000100000050002909,Desulfitobacterium_sp_PCE1_WP_019849216_1_dissimilatory_type_sulfite_reductase_subunit_beta:0.00000100000050002909)94:0.00000100000050002909,Desulfitobacterium_dehalogenans_HHY25180_1_TPA_dissimilatory_type_sulfite_reductase_subunit_beta:0.01247376235418636188)90:0.01818256612464641542)58:0.00989631232649060277)74:0.02219394755821766513,Desulfitobacterium_dichloroeliminans_WP_015260799_1_dissimilatory_type_sulfite_reductase_subunit_beta:0.11016835990598443373)100:0.09101950617186936598,(((Peptococcaceae_bacterium_CEB3_WP_047829218_1_dissimilatory_type_sulfite_reductase_subunit_beta:0.16851972971117823441,(((Raoultibacter_sp_Marseille_P8396_WP_139652677_1_dissimilatory_type_sulfite_reductase_subunit_beta:0.08213837358909757691,((Gordonibacter_sp_28C_WP_114601626_1_dissimilatory_type_sulfite_reductase_subunit_beta:0.03239837532013133820,(Terrabacteria_group_WP_015539520_1_MULTISPECIES_dissimilatory_type_sulfite_reductase_subunit_beta:0.00843316750423354390,(Gordonibacter_urolithinfaciens_WP_096227833_1_dissimilatory_type_sulfite_reductase_subunit_beta:0.00000100000050002909,Gordonibacter_urolithinfaciens_WP_087189910_1_dissimilatory_type_sulfite_reductase_subunit_beta:0.00000100000050002909)84:0.00000100000050002909)98:0.00996323955576197857)99:0.04421194905912992357,Gordonibacter_sp_An230_WP_087192609_1_dissimilatory_type_sulfite_reductase_subunit_beta:0.02962155522087842052)86:0.02424078103014701627)96:0.07554275156723559703,(Adlercreutzia_sp_Marseille_P7992_WP_039689095_1_dissimilatory_type_sulfite_reductase_subunit_beta:0.21286225242189626972,((unclassified_Adlercreutzia_WP_165056491_1_MULTISPECIES_dissimilatory_type_sulfite_reductase_subunit_beta:0.01379677297170992835,unclassified_Adlercreutzia_WP_165171704_1_MULTISPECIES_dissimilatory_type_sulfite_reductase_subunit_beta:0.00263425360029724207)99:0.04874782005717354788,((Eggerthella_sinensis_WP_114546735_1_dissimilatory_type_sulfite_reductase_subunit_beta:0.03226410488454214270,(Eggerthella_sp_HF_4214_WP_154332329_1_dissimilatory_type_sulfite_reductase_subunit_beta:0.00000100000050002909,Eggerthella_sp_HF_4214_MRX81170_1_dissimilatory_type_sulfite_reductase_subunit_beta:0.00000100000050002909)94:0.00201103774146967409)37:0.00432306491450824403,Eggerthella_sp_HF_1101_WP_160942410_1_dissimilatory_type_sulfite_reductase_subunit_beta:0.00633950255360589496)98:0.05795829447724511890)97:0.09902865369910575366)94:0.07120890359052360619)90:0.03824543822804523513,(((Syntrophomonas_sp_HBQ25789_1_TPA_dissimilatory_type_sulfite_reductase_subunit_beta:0.12304400095605780296,((Syntrophomonadaceae_bacterium_NLF46292_1_dissimilatory_type_sulfite_reductase_subunit_beta:0.07138328386698082617,Syntrophomonadaceae_bacterium_NLB52637_1_dissimilatory_type_sulfite_reductase_subunit_beta:0.02380689817916529713)100:0.12576898929546367900,(Syntrophomonas_zehnderi_WP_046497570_1_dissimilatory_type_sulfite_reductase_subunit_beta:0.09262283478136308645,(Syntrophomonadaceae_bacterium_NLP24704_1_dissimilatory_type_sulfite_reductase_subunit_beta:0.03995683957217357335,Syntrophomonadaceae_bacterium_NLM87765_1_dissimilatory_type_sulfite_reductase_subunit_beta:0.02995684783487176719)85:0.02827620005696922234)61:0.02040853784845040805)58:0.02723944756744163531)66:0.02399795155723917148,Syntrophomonadaceae_bacterium_NLU47207_1_dissimilatory_type_sulfite_reductase_subunit_beta:0.13659269769783852211)67:0.05949246154750564147,Coriobacteriia_bacterium_HBT95991_1_TPA_dissimilatory_type_sulfite_reductase_subunit_beta:0.18552247968068724671)65:0.06828374327657364684)71:0.04643217980467772427)43:0.04218712999118335444,(((Desulfosporosinus_lacus_WP_073029113_1_dissimilatory_type_sulfite_reductase_subunit_beta:0.02014240605444730936,Desulfosporosinus_sp_I2_WP_045575839_1_dissimilatory_type_sulfite_reductase_subunit_beta:0.03867767385450470580)86:0.01669052450402774487,(Desulfosporosinus_sp_HMP52_WP_034599035_1_dissimilatory_type_sulfite_reductase_subunit_beta:0.02517276544995290452,Desulfosporosinus_meridiei_WP_014903395_1_dissimilatory_type_sulfite_reductase_subunit_beta:0.00000100000050002909)87:0.04073848394787526334)100:0.09843442988019622530,(((unclassified_Desulfosporosinus_WP_088189045_1_MULTISPECIES_dissimilatory_type_sulfite_reductase_subunit_beta:0.00000100000050002909,Desulfosporosinus_acididurans_WP_047808165_1_dissimilatory_type_sulfite_reductase_subunit_beta:0.00411108032422401268)100:0.08065939983562532556,Candidatus_Desulfosporosinus_infrequens_WP_106798711_1_dissimilatory_type_sulfite_reductase_subunit_beta:0.06073435039271633806)35:0.02231142165960401519,Desulfosporosinus_sp_OL_WP_075363181_1_dissimilatory_type_sulfite_reductase_subunit_beta:0.06786213981708580367)82:0.05290586297224836310)100:0.11122130655382631015)32:0.04377858259067766294,(Gracilibacter_sp_BRH_c7a_KUO62648_1_sulfite_reductase:0.12576963605657945355,Peptococcaceae_bacterium_NLP43635_1_dissimilatory_type_sulfite_reductase_subunit_beta:0.10406121077019675480)52:0.01958566807261566400)26:0.03175445869871057480)97:0.15495136098792641755,Clostridiales_bacterium_PH28_bin88_KKM09747_1_sulfite_reductase:0.15852737590627372088)27:0.01762523674399478490,(Calderihabitans_maritimus_WP_088553243_1_dissimilatory_type_sulfite_reductase_subunit_beta:0.04702646419965814811,(((Clostridia_bacterium_HHW06011_1_TPA_dissimilatory_type_sulfite_reductase_subunit_beta:0.04719035019862930641,(Clostridia_bacterium_NLC76110_1_dissimilatory_type_sulfite_reductase_subunit_beta:0.04162845802307620080,Clostridia_bacterium_NLL19070_1_dissimilatory_type_sulfite_reductase_subunit_beta:0.00071905541422067276)71:0.03187587337170392360)98:0.06775652739643996114,(Clostridia_bacterium_HHX50437_1_TPA_dissimilatory_type_sulfite_reductase_subunit_beta:0.04888660024174727725,Clostridia_bacterium_NLC38375_1_dissimilatory_type_sulfite_reductase_subunit_beta:0.02112300889959283640)100:0.07454738219294737567)81:0.06091645683043813569,(Peptococcaceae_bacterium_DCMF_WP_148136716_1_dissimilatory_type_sulfite_reductase_subunit_beta:0.11167664230394551417,(Clostridia_bacterium_HHT62815_1_TPA_dissimilatory_type_sulfite_reductase_subunit_beta:0.06348440610519476279,Dehalobacterium_formicoaceticum_WP_089612430_1_dissimilatory_type_sulfite_reductase_subunit_beta:0.11166353687697851138)40:0.05645652239280448542)95:0.08996138675031883913)22:0.03152694822330399244)55:0.06686027030952980399)55:0.03055037299947744450,((Thermodesulfobium_narugense_WP_013756704_1_dissimilatory_type_sulfite_reductase_subunit_beta:0.00000100000050002909,(Thermodesulfobium_narugense_HHI65305_1_TPA_dissimilatory_type_sulfite_reductase_subunit_beta:0.02174708723261783300,Thermodesulfobium_acidiphilum_WP_108309466_1_dissimilatory_type_sulfite_reductase_subunit_beta:0.01290397024089804875)35:0.01721501860640544876)100:0.54340637329920704612,((Thermoanaerosceptrum_fracticalcis_WP_034424411_1_dissimilatory_type_sulfite_reductase_subunit_beta:0.08634192438430478289,((Desulfitibacter_sp_BRH_c19_KUO52807_1_sulfite_reductase:0.07410239263159415501,Desulfitibacter_alkalitolerans_WP_028307540_1_dissimilatory_type_sulfite_reductase_subunit_beta:0.04021921189266332991)98:0.06592344279926339035,((Clostridiaceae_bacterium_BRH_c20a_KJS22978_1_sulfite_reductase:0.01185709206068797511,Peptococcaceae_bacterium_BICA1_8_KJS87208_1_sulfite_reductase:0.01352000769640252648)99:0.05621775961931605586,(Desulfonispora_thiosulfatigenes_WP_084051953_1_dissimilatory_type_sulfite_reductase_subunit_beta:0.25771064916313063398,((Clostridia_bacterium_NLT93976_1_dissimilatory_type_sulfite_reductase_subunit_beta:0.07647809587838844125,Clostridia_bacterium_2_dissimilatory_type_sulfite_reductase_subunit_beta:0.02816539557302209090)41:0.01428247329555572959,((Peptococcus_niger_WP_091791343_1_dissimilatory_type_sulfite_reductase_subunit_beta:0.11074831912430517511,((Peptococcaceae_bacterium_WP_176839680_1_dissimilatory_type_sulfite_reductase_subunit_beta:0.01140082862640077500,Peptococcaceae_bacterium_WP_176856334_1_dissimilatory_type_sulfite_reductase_subunit_beta:0.00530696031320663369)97:0.04108273010589006541,Peptococcaceae_bacterium_WP_176878672_1_dissimilatory_type_sulfite_reductase_subunit_beta:0.06969730954192350503)53:0.05649563665108647825)100:0.18248286194093157886,(Clostridiales_bacterium_PWM52896_1_dissimilatory_type_sulfite_reductase_subunit_beta:0.08742049945245622400,Peptococcaceae_bacterium_WP_176859278_1_dissimilatory_type_sulfite_reductase_subunit_beta:0.17513757043163546978)69:0.04137074524433811962)95:0.10096229519807006780)49:0.02340627959555367441)43:0.00899855592442403047)97:0.11529041837907609558)51:0.05237032983430250227)95:0.19295667318435344439,(Desulfurispora_thermophila_WP_018086255_1_dissimilatory_type_sulfite_reductase_subunit_beta:0.12298935253767814824,Pelotomaculum_propionicicum_WP_134214263_1_dissimilatory_type_sulfite_reductase_subunit_beta:0.17084435509220988192)71:0.04589129966543249034)56:0.05103758989508734578)20:0.03692489033178249225)11:0.03180005938449973618)8:0.00840502419498577458)13:0.05276853831524259963)9:0.02809119769408887149)7:0.06178074612740126065)66:0.05156333878206631471)99:0.14157981448463208274,Deltaproteobacteria_OPX93256_1_Sulfite_reductase_dissimilatory_type_subunit_beta_Syntrophorhabdus_sp_PtaB_Bin027:0.25390406452628011547)38:0.04205415964786435312,(Caldiserica_bacterium_dsrB_AQSQ01000030_1_13:0.09239398170014231915,Deltaproteobacteria_OPY72211_1_Sulfite_reductase_dissimilatory_type_subunit_beta_Syntrophorhabdus_sp_PtaU1_Bin058:0.10644976102404055118)85:0.04811563154564411915,Deltaproteobacteria_PIV19691_1_dissimilatory_type_sulfite_reductase_subunit_beta_Deltaproteobacteria_bacterium_CG03_land_8_20_14_0_80_45_14:0.18660528764043940453);
