# Supplementary material for: New globally distributed bacterial phyla within the FCB superphylum
Source: Nat Commun. 2022 Dec 6;13:7516. doi: 10.1038/s41467-022-34388-1 (PMC9727166; doi:10.1038/s41467-022-34388-1)
Supplement: Supplementary file 5 — source data 1-9 [file 41467_2022_34388_MOESM5_ESM.zip › Source Data/Supplementary Figure 8c sqr tree.txt]

(((WP_011814451.1_Halorhodospira_halophila_Sqr_II:0.00000100000050002909,ABM62429_1_Halorhodospira_halophila_SL1_sqrII:0.00000100000050002909)100:0.35435529237626051113,(ABI56843_1_Alkalilimnicola_ehrlichii_MLHE_1_sqrII:0.00000100000050002909,WP_011629238.1_Alkalilimnicola_ehrlichii_Sqr_II:0.00000100000050002909)100:0.19476124779498071860)94:0.07809583983412141106,((AGY92352_1_Spiribacter_curvatus_sqrII:0.16234215786138453397,AGM41328_1_Spiribacter_salinus_M19_40_sqrII:0.11156590890372826419)100:0.24178661738850695806,(((((WP_093308993.1_Pseudospirillum_japonicum_Sqr_II:0.09939542817380220274,WP_091828119.1_Marinobacterium_georgiense_Sqr_II:0.13426022643549742619)100:0.18456242287503638044,WP_077766306.1_Salinivibrio_sp._PR5_Sqr_II:0.47819086526428417061)70:0.05904931625989657401,(AKB06181_1_Vibrio_cholerae_sqrII:0.00594139043098460082,WP_032476529.1_Vibrio_cholerae_Sqr_II:0.00309566609771965567)100:0.32634771398099959860)100:0.17313351413604338713,((WP_091848876.1_Marinobacter_segnicrescens_Sqr_II:0.16985761374822358483,(AIA74197_1_Halomonas_campaniensis_sqrII:0.02165882198147394203,AJY50655_1_Halomonas_sp_KO116_sqrII:0.10425306767007544440)100:0.21300053396724186183)100:0.13925592211895143624,WP_072325009.1_Marinospirillum_alkaliphilum_Sqr_II:0.32901944601646843092)93:0.07565434176731057614)100:0.19903470907295781056,((((WP_029933588.1_Thiomicrospira_pelophila_Sqr_II:0.21501148489945229314,(AEG30840_1_Thiomicrospira_cyclica_ALM1_sqrII:0.02496151946397837801,(AHF00412_1_Thiomicrospira_aerophila_AL3_sqrII:0.00000100000050002909,WP_006459675.1_Thiomicrospira_aerophila_Sqr_II:0.00000100000050002909)100:0.02605403857798343353)100:0.13885048185744761073)100:0.32927454589302485033,((((WP_021249032.1_Thauera_terpenica_Sqr_II:0.08682945489182672394,(WP_094269063.1_Thauera_propionica_Sqr_II:0.04229704719234850946,(WP_048708853.1_Thauera_humireducens_Sqr_II:0.00000100000050002909,AMO35753_1_Thauera_humireducens_sqrII:0.00000100000050002909)100:0.04051602144199126926)98:0.04728254834669709528)92:0.05630481736112850216,WP_004361727.1_Thauera_phenylacetica_Sqr_II:0.10423658439526070629)100:0.12917527456366625915,ALK87729_1_Limnohabitans_sp_63ED37_2_sqrII:0.26270587235012671234)95:0.11492811274726658088,(BAO83356_1_Serpentinomonas_mccroryi_sqrII:0.00000100000050002909,WP_045535691.1_Serpentinomonas_mccroryi_Sqr_II:0.00000100000050002909)100:0.35698168285185988280)96:0.13829220145943743603)96:0.12865756527097674256,(((((WP_009541661.1_Caenispirillum_salinarum_Sqr_II:0.14320957085060270764,((CCG07008_1_Pararhodospirillum_photometricum_DSM_122_sqrII:0.00000100000050002909,WP_041793778.1_Pararhodospirillum_photometricum_Sqr_II:0.00000100000050002909)100:0.22080522134968988412,(CDK98510_1_Magnetospirillum_gryphiswaldense_MSR_1_v2_sqrII:0.15568447315449493451,((ABC23107_1_Rhodospirillum_rubrum_ATCC_11170_sqrII:0.00265530670856758575,AEO48837_1_Rhodospirillum_rubrum_F11_sqrII:0.00000100000050002909)100:0.21024817556867722579,CBS88511_1_Azospirillum_lipoferum_4B_sqrII:0.16398770146800459302)77:0.03516703060286590493)89:0.05869956656494387109)64:0.04718598024139861180)59:0.05118009890903528480,(CDM24122_1_Castellaniella_defragrans_65Phen_sqrII:0.27236064254971853460,WP_051235775.1_Ottowia_thiooxydans_Sqr_II:0.23428856044803367253)16:0.04059354645268069273)50:0.07550000335309867139,(((WP_046339874.1_Pasteurella_multocida_Sqr_II:0.00000100000050002909,AKD39042_1_Pasteurella_multocida_subsp_multocida_OH4807_sqrII:0.00000100000050002909)100:0.10030817172982459118,(AMM82477_1_Pasteurella_multocida_subsp_multocida_PMTB2_1_sqrII:0.00000100000050002909,((AAK03561_1_Pasteurella_multocida_subsp_multocida_str_Pm70_sqrII:0.00216237309059810019,((AFF24970_1_Pasteurella_multocida_subsp_multocida_str_HN06_sqrII:0.00000100000050002909,AFI46907_1_Pasteurella_multocida_subsp_multocida_str_3480_sqrII:0.00000100000050002909)74:0.00216513598413657854,(AET16602_1_Pasteurella_multocida_36950_sqrII:0.00000100000050002909,(AHE65101_1_Pasteurella_multocida_subsp_multocida_str_HB03_sqrII:0.00000100000050002909,AIN48829_1_Pasteurella_multocida_sqrII:0.00000100000050002909)26:0.00000100000050002909)20:0.00000100000050002909)25:0.00000100000050002909)54:0.00216665794699390062,AKD40424_1_Pasteurella_multocida_OH1905_sqrII:0.00000100000050002909)64:0.00217067350670627646)100:0.07724843496619054894)100:0.16163514568501344271,(((WP_005611721.1_Actinobacillus_pleuropneumoniae_Sqr_II:0.00898936746295937381,ABN73584_1_Actinobacillus_pleuropneumoniae_serovar_5b_str_L20_sqrII:0.00223814392388842816)74:0.00212905647295582668,((CUU51804_1_Actinobacillus_pleuropneumoniae_serovar_8_sqrII:0.00000100000050002909,ABY69090_1_Actinobacillus_pleuropneumoniae_serovar_3_str_JL03_sqrII:0.00000100000050002909)90:0.00223242516167081661,ACE61210_1_Actinobacillus_pleuropneumoniae_serovar_7_str_AP76_sqrII:0.00448529480078157985)74:0.00236090049509304900)100:0.27691802054027536695,((AHG81127_1_Bibersteinia_trehalosi_USDA_ARS_USMARC_188_sqrII:0.00212560863781505573,(AHG83338_1_Bibersteinia_trehalosi_USDA_ARS_USMARC_189_sqrII:0.00000100000050002909,AGH39126_1_Bibersteinia_trehalosi_USDA_ARS_USMARC_192_sqrII:0.00000100000050002909)78:0.00212348308758347412)56:0.00000100000050002909,(AHG87057_1_Bibersteinia_trehalosi_USDA_ARS_USMARC_190_sqrII:0.00000100000050002909,WP_025289769.1_Bibersteinia_trehalosi_Sqr_II:0.00000100000050002909)90:0.00424814648012705569)100:0.19536621249284419344)66:0.07381270819245835946)100:0.20459619610823392977)47:0.02923408645098922801,((((((WP_076531339.1_Gemmobacter_megaterium_Sqr_II:0.29076280337763782402,WP_068309761.1_Pseudoruegeria_sabulilitoris_Sqr_II:0.15222282412241952554)23:0.05309687742917323927,((WP_132949769.1_Rhodovulum_bhavnagarense_Sqr_II:0.19682457523490415330,WP_090027430.1_Lutimaribacter_saemankumensis_Sqr_II:0.20984280625435172696)34:0.06037632645150455696,(WP_085818521.1_Roseovarius_halotolerans_Sqr_II:0.18437716766328710039,WP_038072987.1_Thioclava_pacifica_Sqr_II:0.16971721710534817817)99:0.15015712767119632209)11:0.01364128291113106232)13:0.02280042532110278589,((ADZ71055_1_Polymorphum_gilvum_SL003B_26A1_sqrII:0.15617460676278785425,WP_028482416.1_Nesiotobacter_exalbescens_Sqr_II:0.14339764838110116707)78:0.06279228106006605470,ALG91024_1_Confluentimicrobium_sp_EMB200_NS6_sqrII:0.10889350944100355256)60:0.04600433830307355809)9:0.01622042149384396448,((WP_035248641.1_Actibacterium_atlanticum_Sqr_II:0.26741376579212039477,(((ABE39611_1_Rhodopseudomonas_palustris_BisB5_sqrII:0.02548590907010901685,ABJ07911_1_Rhodopseudomonas_palustris_BisA53_sqrII:0.01292864574256918746)98:0.04918742757199086324,(ABD05638_1_Rhodopseudomonas_palustris_HaA2_sqrII:0.01179720509429797899,(WP_047307012.1_Rhodopseudomonas_palustris_Sqr_II:0.00000100000050002909,ADU44024_1_Rhodopseudomonas_palustris_DX_1_sqrII:0.00232017472224629265)100:0.02630482415986646824)100:0.10500648158502423613)100:0.15146666767650515673,((ALV30603_1_Pannonibacter_phragmitetus_sqrII:0.00225553476387300609,WP_050473714.1_Pannonibacter_phragmitetus_Sqr_II:0.00451685181913844772)100:0.15202649224625730540,(((WP_028710912.1_Paracoccus_pantotrophus_Sqr_II:0.04228994180045712870,(ABL72755_1_Paracoccus_denitrificans_PD1222_sqrII:0.00000100000050002909,WP_011750914.1_Paracoccus_denitrificans_Sqr_II:0.00000100000050002909)100:0.07164871691566281064)100:0.06163694023708914810,(((((AKS46145_1_Octadecabacter_temperatus_sqrII:0.10371994009087169564,WP_058317963.1_Thalassobius_mediterraneus_Sqr_II:0.10582172737677347785)90:0.06772337933798144860,WP_058863576.1_Ponticoccus_marisrubri_Sqr_II:0.10499856309198531135)75:0.03562007661612701798,(AHM05035_1_Roseibacterium_elongatum_DSM_19469_sqrII:0.26128116739233425703,(WP_089277241.1_Antarctobacter_heliothermus_Sqr_II:0.18292764154313431724,(AAV94899_1_Ruegeria_pomeroyi_DSS_3_sqrII:0.11132629229377900837,(ABV94259_1_Dinoroseobacter_shibae_DFL_12_DSM_16493_sqrII:0.00000100000050002909,WP_012179187.1_Dinoroseobacter_shibae_Sqr_II:0.00000100000050002909)100:0.08070157395192591177)66:0.03456110556709512949)98:0.05411769877585672489)74:0.06272785620146299757)49:0.04707460656342517952,AJE46189_1_Celeribacter_indicus_sqrII:0.17542574082138062685)57:0.03599406068144008625,AGT11641_1_Paracoccus_aminophilus_JCM_7686_sqrII:0.13619281766815619084)35:0.01966490362047253193)74:0.07538532579775127085,(WP_029619283.1_Rhizobium_marinum_Sqr_II:0.08824098458854831573,CCF18666_1_Pseudorhizobium_banfieldiae_sqrII:0.09127968830892367602)79:0.03587329557579400918)42:0.02983386655637026985)66:0.04021269041821821932)95:0.09738668806624165009)54:0.03295136879030664823,(ABP72874_1_Rhodobacter_sphaeroides_ATCC_17025_sqrII:0.00000100000050002909,WP_044249665.1_Rhodobacter_sphaeroides_Sqr_II:0.00000100000050002909)100:0.28931024669259308713)70:0.06495537061482468955)30:0.03909363410784457565,WP_066813650.1_Defluviimonas_alba_Sqr_II:0.15087249217951467783)100:0.15006390842031547272,WP_084602693.1_Rubritepida_flocculans_Sqr_II:0.30683349615513033637)65:0.07236662910812410865)100:0.14104958036848830316,(WP_086466343.1_Oceanibaculum_nanhaiense_Sqr_II:0.53776938858786915709,(WP_051520762.1_Aquamicrobium_defluvii_Sqr_II:0.16348790029606347085,(WP_026988097.1_Fodinicurvata_fenggangensis_Sqr_II:0.21376123355067869203,WP_076649634.1_Pontibaca_methylaminivorans_Sqr_II:0.20087220766819738338)50:0.05225930615958813974)100:0.22881461967447905281)41:0.03873740626654770952)98:0.17186509664747454118)44:0.06285097247802816367,(WP_054342476.1_Neptunomonas_antarctica_Sqr_II:0.79563016011266018968,((((((ADR34663_1_Sulfuricurvum_kujiense_DSM_16994_sqrII:0.19450923647878565204,ADR34690_1_Sulfuricurvum_kujiense_DSM_16994_sqrII:0.24962430846976185750)97:0.12842511100328865559,BAF72284_1_Sulfurovum_sp_NBC37_1_sqrII:0.26833014805076504938)59:0.04922039601375421264,((ADN09403_1_Sulfurimonas_autotrophica_DSM_16294_sqrII:0.37848286733526248504,(ADV46218_1_Nitratifractor_salsuginis_DSM_16511_sqrII:0.61340964335677561348,(AKF24981_1_Sulfurovum_lithotrophicum_sqrII:0.01807138060881094063,BAF72241_1_Sulfurovum_sp_NBC37_1_sqrII:0.04228294216905835456)100:0.31786214168386228707)66:0.11111745157218873292)100:0.42609351183745930447,((BAF72285_1_Sulfurovum_sp_NBC37_1_sqrII:0.03725874781921605788,AKF25110_1_Sulfurovum_lithotrophicum_sqrII:0.01717631094741949027)100:0.11832770130256672902,BAF69273_1_Nitratiruptor_sp_SB155_2_sqrII:0.18810255220221813732)74:0.04367687056474166274)46:0.07835340259367935822)100:0.38199726855128701697,(WP_025803069.1_Campylobacter_corcagiensis_Sqr_II:0.68387291757756674127,(((ALF47914_1_Campylobacter_concisus_sqrII:0.35855755415107343209,WP_111948803.1_Campylobacter_hyointestinalis_Sqr_II:0.28402669469350316778)100:0.23828751111249074635,WP_060660976.1_Helicobacter_pullorum_Sqr_II:0.53457902348891805921)100:0.37219504885459597787,(((WP_066167275.1_Arcobacter_cryaerophilus_Sqr_II:0.13073577255928936491,((WP_128986035.1_Arcobacter_cloacae_Sqr_II:0.09986691200391675793,BAK72139_1_Arcobacter_sp_L_sqrII:0.02850602425473886675)81:0.06474298902108518994,((AGR76415_1_Arcobacter_butzleri_7h1h_sqrII:0.00852988574846920596,(BAK69794_1_Arcobacter_butzleri_ED_1_sqrII:0.00000100000050002909,WP_014467960.1_Arcobacter_butzleri_Sqr_II:0.00000100000050002909)100:0.00429982963466188448)84:0.00624624637963832382,ABV66362_1_Arcobacter_butzleri_RM4018_sqrII:0.00877219789941909023)100:0.06602037908653293763)75:0.04398292793142073026)100:0.20685930022894161162,((EHP29691_1_Sulfurimonas_gotlandica_GD1_sqrII:0.15359719342618413651,(AKF25760_1_Sulfurovum_lithotrophicum_sqrII:0.00648834695962182198,BAF71007_1_Sulfurovum_sp_NBC37_1_sqrII:0.00221824665339338291)100:0.14206609375874956758)100:0.17640367900112111088,(((AFL68597_1_Sulfurospirillum_barnesii_SES_3_sqrII:0.06691856171541486764,ACZ12318_1_Sulfurospirillum_deleyianum_DSM_6946_sqrII:0.07905879393197186300)88:0.04638552532751850227,AHJ12898_1_Sulfurospirillum_multivorans_DSM_12446_sqrII:0.10882937667541153770)100:0.15115678546864264042,(EHP29748_1_Sulfurimonas_gotlandica_GD1_sqrII:0.09854123684207323486,ABB45356_1_Sulfurimonas_denitrificans_DSM_1251_sqrII:0.23939905348525275519)100:0.13692113331501307161)98:0.11585157931755370175)42:0.05729050731212940312)100:0.18130126440241908781,WP_011138184.1_Wolinella_succinogenes_Sqr_II:0.46832049114713442117)71:0.09243828489105630764)48:0.05740322261836939416)43:0.05558103458597626195)58:0.08796914447282914995,(((AHY48255_1_Rubrobacter_radiotolerans_sqrII:0.02923506748986739665,AHY47328_1_Rubrobacter_radiotolerans_sqrII:0.00544489700801113839)100:0.51304435100856293772,(((((AJT66503_1_Streptomyces_lydicus_sqrII:0.05918126828101663572,(AJC57822_1_Streptomyces_sp_769_sqrII:0.03322574913031682564,(AKA04378_1_Streptomyces_albulus_ZPM_sqrII:0.00277983713585399066,AIA04143_1_Streptomyces_albulus_sqrII:0.00259248664732370827)100:0.05270148683453542565)100:0.08002218322326065669)100:0.25553752801563367480,(AKE91529_1_Rhodococcus_aetherivorans_sqrII:0.29289795463852669188,(ALV32260_1_Streptomyces_sp_CdTB01_sqrII:0.04951219642238454538,ALV38387_1_Streptomyces_sp_CdTB01_sqrII:0.08825892663625817258)100:0.20346017228535706600)40:0.03599638928625119999)99:0.08790211997353072904,((((ABH00582_1_Rhodococcus_jostii_RHA1_sqrII:0.42610560479251069488,(ABG99982_1_Rhodococcus_jostii_RHA1_sqrII:0.00258595939889848074,ABG99955_1_Rhodococcus_jostii_RHA1_sqrII:0.00000100000050002909)100:0.16830204944180737758)87:0.12805555117185160596,((((ABK04613_1_Arthrobacter_sp_FB24_sqrII:0.08308775649359004256,((ACL41003_1_Pseudarthrobacter_chlorophenolicus_A6_sqrII:0.05406622996328407094,ADX74278_1_Pseudarthrobacter_phenanthrenivorans_Sphe3_sqrII:0.08012317557374608323)98:0.05505743163627700720,(ABM08751_1_Paenarthrobacter_aurescens_TC1_sqrII:0.00235200511219090230,AFR29061_1_Arthrobacter_sp_Rue61a_sqrII:0.00298971185903197526)100:0.15114070450863426043)100:0.06885973620786439708)100:0.14074040684270003321,(BAJ75518_1_Microbacterium_testaceum_StLB037_sqrII:0.51735399013404437252,(CAN00409_1_Clavibacter_michiganensis_subsp_michiganensis_NCPPB_382_sqrII:0.02589345982881879893,(ALD11802_1_Clavibacter_michiganensis_subsp_capsici_sqrII:0.02640058081478694613,(AJW78022_1_Clavibacter_michiganensis_subsp_insidiosus_sqrII:0.00962543730072592391,CCE74316_1_Clavibacter_nebraskensis_NCPPB_2581_sqrII:0.02483800967738192256)52:0.00882872162545008353)52:0.01285896418423320038)100:0.15439788323327174879)96:0.13770864993044570901)97:0.15011302174343330029,(((((ADB73795_1_Geodermatophilus_obscurus_DSM_43160_sqrII:0.09292505762430397498,CCG01854_1_Blastococcus_saxobsidens_DD2_sqrII:0.12044109193119106882)100:0.37278853088873359356,AKT50679_1_Arsenicicoccus_sp_oral_taxon_190_sqrII:0.65755581872471557947)97:0.19617232027448103238,(AEV71552_1_Mycolicibacterium_rhodesiae_NBB3_sqrII:0.32019785013141549568,(AFR50100_1_Gordonia_sp_KTR9_sqrII:0.32726117840079332888,(AJW40065_1_Rhodococcus_sp_B7740_sqrII:0.35000519128513329914,(ABN96157_1_Mycobacterium_sp_JLS_sqrII:0.00488789539970135422,(ABG06476_1_Mycobacterium_sp_MCS_sqrII:0.00000100000050002909,ABL89582_1_Mycobacterium_sp_KMS_sqrII:0.00000100000050002909)95:0.00295536822486810969)100:0.19381867315429263110)66:0.06575991595493478614)51:0.07192131130695567087)100:0.47778050523814036277)42:0.05503710165449134106,(((AEI13459_1_Cellulomonas_gilvus_ATCC_13127_sqrII:0.21509401841501527008,(ACZ21980_1_Sanguibacter_keddieii_DSM_10542_sqrII:0.35013505428222746474,AEE47869_1_Cellulomonas_fimi_ATCC_484_sqrII:0.17564394583750972401)57:0.07247781281798323927)77:0.08145230641819087292,ADG76369_1_Cellulomonas_flavigena_DSM_20109_sqrII:0.28401868784313671901)100:0.20541540610170833103,AIF41878_1_Dermacoccus_nishinomiyaensis_sqrII:0.68612870777823653512)85:0.13969394477586574710)47:0.11290815656398393851,BAG30505_1_Kocuria_rhizophila_DC2201_sqrII:0.65712283381517211378)100:0.33342873139910966795)100:0.28825612769160463555,((AJE31876_1_Corynebacterium_humireducens_NBRC_106098_DSM_45392_sqrII:0.28082657347143880067,ABM10729_1_Paenarthrobacter_aurescens_TC1_sqrII:0.15626277642342195628)68:0.08421297765530037782,((ABP54420_1_Salinispora_tropica_CNB_440_sqrII:0.07983771528882041557,ABV98717_1_Salinispora_arenicola_CNS_205_sqrII:0.02088635952338927307)100:0.20065910271980988422,BAE46162_1_Rhodococcus_erythropolis_PR4_sqrII:0.18299211981393070925)39:0.03804697627656243586)50:0.05038730237895078928)31:0.02182084196876274418)54:0.03879182194182433097,((AFM18110_1_Mycolicibacterium_chubuense_NBB4_sqrII:0.13457602453743855442,((((ABM14799_1_Mycolicibacterium_vanbaalenii_PYR_1_sqrII:0.00000100000050002909,ABM12653_1_Mycolicibacterium_vanbaalenii_PYR_1_sqrII:0.00514087387636855478)100:0.06471671331139702832,((ABP43469_1_Mycolicibacterium_gilvum_PYR_GCK_sqrII:0.03887859991942665960,ADU01731_1_Mycolicibacterium_gilvum_Spyr1_sqrII:0.03739203780211056843)89:0.03198018282709122473,(ABG11412_1_Mycobacterium_sp_MCS_sqrII:0.00000100000050002909,(ABL94586_1_Mycobacterium_sp_KMS_sqrII:0.00000100000050002909,ABO01454_1_Mycobacterium_sp_JLS_sqrII:0.00000100000050002909)33:0.00000100000050002909)100:0.05443048847443563570)85:0.04276441267926260614)100:0.06655021101263948469,(AKK25570_1_Mycobacterium_sp_EPa45_sqrII:0.15394569959817855365,((AMO05067_1_Mycolicibacterium_neoaurum_sqrII:0.00000100000050002909,AHC24477_1_Mycolicibacterium_neoaurum_VKM_Ac_1815D_sqrII:0.00000100000050002909)100:0.27354182103266699855,(AEV74651_1_Mycolicibacterium_rhodesiae_NBB3_sqrII:0.09351359017217715508,AFM20298_1_Mycolicibacterium_chubuense_NBB4_sqrII:0.13234596680836033245)94:0.04638340222574285215)58:0.01987749944416720982)58:0.01878848813516778224)59:0.03743376404367725757,((AIY47343_1_Mycobacterium_sp_VKM_Ac_1817D_sqrII:0.00000100000050002909,ALI27752_1_Mycolicibacterium_fortuitum_sqrII:0.00000100000050002909)100:0.11632423503103152262,AMO62305_1_Mycolicibacterium_phlei_sqrII:0.16802569406577472222)35:0.02442904060534123109)83:0.06797806886552333616)100:0.25710420004707645880,(AHH97065_1_Kutzneria_albida_DSM_43870_sqrII:0.22842497714554829691,CCH29966_1_Saccharothrix_espanaensis_DSM_44229_sqrII:0.40850055078875169290)98:0.15875194152709026785)41:0.03928603034906723995)91:0.11138459027383393329,ACU53049_1_Acidimicrobium_ferrooxidans_DSM_10331_sqrII:0.25766546564881037673)73:0.04916344679118025279)100:0.23051165146060959010,(ADD29595_1_Meiothermus_ruber_DSM_1279_sqrII:0.39361670857819108793,((AKT38918_1_Chondromyces_crocatus_sqrII:0.13219430306006829667,ADO75254_1_Stigmatella_aurantiaca_DW4_3_1_sqrII:0.12842962630733406604)88:0.04942663996768891649,(AFE05319_1_Corallococcus_coralloides_DSM_2259_sqrII:0.23938786573325257501,(((AGC41534_1_Myxococcus_stipitatus_DSM_14675_sqrII:0.07884090850906048942,AKF79095_1_Myxococcus_fulvus_124B02_sqrII:0.08021038100474764398)100:0.08346288782542808649,((AKQ69903_1_Myxococcus_hansupus_sqrII:0.06371009307009985190,AEI63480_1_Corallococcus_macrosporus_sqrII:0.06544079084968228155)80:0.02789886371579121740,ABF89174_1_Myxococcus_xanthus_DK_1622_sqrII:0.04426533096932235706)100:0.13099692363208484402)84:0.06462674584094643682,AKI99197_1_Archangium_gephyra_sqrII:0.19807453391471990800)63:0.04593069533246248864)46:0.04153185773494547789)100:0.21819553940724781271)57:0.06231474014542282697)72:0.10098409467171767795,((((((WP_096908499.1_Halobacteriovorax_marinus_Sqr_II:0.45685836481037767065,ACY14890_1_Haliangium_ochraceum_DSM_14365_sqrII:0.38258104366231771021)49:0.10908368418523556320,(WP_019499139.1_Pseudanabaena_sp._PCC_6802_Sqr_II:0.41241353055693313889,((NP_596067.1_Schizosaccharomyces_pombe_Sqr_II:0.50441548281674508658,(RDH22732.1_Aspergillus_niger_ATCC_13496_Sqr_II:0.45750564195295356784,KLO06608.1_Schizopora_paradoxa_Sqr_II:0.39781709345528915023)63:0.13842115453085182541)100:0.45170677910283119072,((NP_647877.1_Drosophila_melanogaster_Sqr_II:0.60670466939001710394,(NP_001258142.1_Homo_sapiens_Sqr_II:0.30590547405010959370,XP_029646137.1_Octopus_vulgaris_Sqr_II:0.55959925511212538218)64:0.10215799996530666727)98:0.18871330406357778031,CCE21972_1_Methylotuvimicrobium_alcaliphilum_20Z_sqrII:0.47473779796298187783)48:0.03890771529366255505)53:0.05236572432071025934)33:0.05008643826810084410)37:0.06920719220669142857,((((WP_035351769.1_Edaphobacter_aggregans_Sqr_II:0.38863640279537597921,((CBH23318_1_Salinibacter_ruber_M8_sqrII:0.00372494079881283266,ABC45413_1_Salinibacter_ruber_DSM_13855_sqrII:0.00415933892247855388)100:0.42123956105925325355,(WP_013177736.1_Truepera_radiovictrix_Sqr_II:0.00000100000050002909,ADI14366_1_Truepera_radiovictrix_DSM_17093_sqrII:0.00000100000050002909)100:0.25450755379121164923)80:0.08636522137483708395)31:0.03822047732422364369,(((ABY37071_1_Chloroflexus_aurantiacus_J_10_fl_sqrII:0.00000100000050002909,ACM55565_1_Chloroflexus_aurantiacus_Y_400_fl_sqrII:0.00000100000050002909)100:0.03059833971240501216,(ACL22998_1_Chloroflexus_aggregans_DSM_9485_sqrII:0.00000100000050002909,WP_012615364.1_Chloroflexus_aggregans_Sqr_II:0.00000100000050002909)100:0.05539415946150942627)100:0.16240143041261873025,(ABQ92308_1_Roseiflexus_sp_RS_1_sqrII:0.09373459071052589464,(ABU59682_1_Roseiflexus_castenholzii_DSM_13941_sqrII:0.00000100000050002909,WP_012122105.1_Roseiflexus_castenholzii_Sqr_II:0.00000100000050002909)100:0.05937367892274269393)100:0.17755472024185584012)98:0.14186632043002864179)14:0.03429574356877666819,((((AEJ42470_1_Alicyclobacillus_acidocaldarius_subsp_acidocaldarius_Tc_4_1_sqrII:0.03882991703185901394,ACV57440_1_Alicyclobacillus_acidocaldarius_subsp_acidocaldarius_DSM_446_sqrII:0.04502764628958454834)100:0.33087565975860883105,WP_072873227.1_Alicyclobacillus_montanus_Sqr_II:0.14838500282235944638)64:0.05698458035501013236,AMM95375_1_Peribacillus_simplex_sqrII:0.26010902667538460253)72:0.06394431492662845662,(((WP_021262753.1_Paenibacillus_alvei_Sqr_II:0.11362737144873673312,AHD05700_1_Paenibacillus_larvae_subsp_larvae_DSM_25430_sqrII:0.16049452610907816164)100:0.17442786759448994371,((WP_068792631.1_Brevibacillus_laterosporus_Sqr_II:0.00256736542618174425,AIG28390_1_Brevibacillus_laterosporus_LMG_15441_sqrII:0.00239092474638445945)100:0.01915332292398141262,WP_018673432.1_Brevibacillus_laterosporus_Sqr_II:0.05189358866081244387)100:0.29420762574188163985)28:0.05868295752574096552,(((AMQ20869_1_Geobacillus_sp_JS12_sqrII:0.07251813366756341972,(ACJ32666_1_Anoxybacillus_flavithermus_WK1_sqrII:0.03648927374478071195,((ADI26444_1_Geobacillus_sp_C56_T3_sqrII:0.00000100000050002909,BAD76375_1_Geobacillus_kaustophilus_HTA426_sqrII:0.00510163698441973811)57:0.00253728339951394318,(ACX79488_1_Geobacillus_sp_Y412MC61_sqrII:0.00000100000050002909,(ALA71645_1_Geobacillus_stearothermophilus_10_sqrII:0.00000100000050002909,ADU94456_1_Geobacillus_sp_Y412MC52_sqrII:0.00000100000050002909)27:0.00000100000050002909)52:0.00000100000050002909)94:0.03155421419010631667)91:0.04725133211852258763)100:0.21867147501268080489,(WP_010498475.1_Paenibacillus_elgii_Sqr_II:0.22402638228060867132,(BAH43808_1_Brevibacillus_brevis_NBRC_100599_sqrII:0.14600622742012481226,((((AGZ56737_1_Bacillus_amyloliquefaciens_CC178_sqrII:0.00000100000050002909,ABS74338_1_Bacillus_velezensis_FZB42_sqrII:0.00000100000050002909)90:0.00485179152513177253,AKF30870_1_Bacillus_velezensis_sqrII:0.00000100000050002909)44:0.00000100000050002909,(CDH95540_1_Bacillus_velezensis_NAU_B3_sqrII:0.00000100000050002909,AIU82138_1_Bacillus_velezensis_sqrII:0.00000100000050002909)73:0.00242256420140105630)100:0.09537841765217122680,((AEP87484_1_Bacillus_subtilis_subsp_spizizenii_TU_B_10_sqrII:0.00000100000050002909,WP_014114515.1_Bacillus_subtilis_Sqr_II:0.00000100000050002909)100:0.03491573304905688097,((AMR11295_1_Bacillus_licheniformis_sqrII:0.00494992600626015678,(AAU41657_1_Bacillus_licheniformis_DSM_13_ATCC_14580_sqrII:0.00000100000050002909,AAU24294_1_Bacillus_licheniformis_DSM_13_ATCC_14580_sqrII:0.00000100000050002909)85:0.00000100000050002909)86:0.01203787299389316376,(AJO19195_1_Bacillus_paralicheniformis_sqrII:0.01114684069779819930,AGN37231_1_Bacillus_paralicheniformis_ATCC_9945a_sqrII:0.02195160524631651136)78:0.02214832869007685168)53:0.01992850851119682548)86:0.05035622728803373221)100:0.08757461865655712108)96:0.08216963465423986201)96:0.08839693816423055406)13:0.03125438698811303789,((AHA75904_1_Bacillus_thuringiensis_YBT_1518_sqrII:0.18852791501407295538,(((AFU17785_1_Bacillus_thuringiensis_MC28_sqrII:0.02339071164523003760,((AIW85125_1_Bacillus_mycoides_sqrII:0.00000100000050002909,ABY43552_1_Bacillus_mycoides_KBAB4_sqrII:0.00249472566931607451)64:0.00249000793026604109,AJH17677_1_Bacillus_mycoides_sqrII:0.00000100000050002909)100:0.02571000733821022025)68:0.00963169290714840226,((((AJA20713_1_Bacillus_thuringiensis_serovar_galleriae_sqrII:0.00000100000050002909,(AGE79335_1_Bacillus_thuringiensis_serovar_kurstaki_str_HD73_sqrII:0.00000100000050002909,(AIE34757_1_Bacillus_thuringiensis_serovar_kurstaki_str_HD_1_sqrII:0.00000100000050002909,(AIM30892_1_Bacillus_thuringiensis_serovar_kurstaki_str_YBT_1520_sqrII:0.00000100000050002909,((AHZ52332_1_Bacillus_thuringiensis_serovar_kurstaki_str_YBT_1520_sqrII:0.00000100000050002909,ALL58640_1_Bacillus_thuringiensis_sqrII:0.00000100000050002909)3:0.00000100000050002909,AKJ61376_1_Bacillus_thuringiensis_sqrII:0.00000100000050002909)2:0.00000100000050002909)1:0.00000100000050002909)2:0.00000100000050002909)65:0.00246582780824392651)88:0.00245954362290503117,(((ADH07995_1_Bacillus_thuringiensis_BMB171_sqrII:0.00000100000050002909,(ALZ60711_1_Bacillus_cereus_sqrII:0.00000100000050002909,(BAR83253_1_Bacillus_thuringiensis_serovar_tolworthi_sqrII:0.00246810820529095448,(ACK61046_1_Bacillus_cereus_B4264_sqrII:0.00494066011817138363,AKE17831_1_Bacillus_cereus_sqrII:0.00246672189483886474)14:0.00000100000050002909)2:0.00000100000050002909)2:0.00000100000050002909)3:0.00000100000050002909,AAP10446_1_Bacillus_cereus_ATCC_14579_sqrII:0.00248869940452311035)57:0.00246921880604468848,(AKR36452_1_Bacillus_thuringiensis_serovar_indiana_sqrII:0.00000100000050002909,AHX19530_1_Bacillus_bombysepticus_str_Wang_sqrII:0.00000100000050002909)64:0.00000100000050002909)82:0.00496206890403021791)86:0.01249769473879299396,(AHA72974_1_Bacillus_thuringiensis_YBT_1518_sqrII:0.01021449283650053240,((AFQ13914_1_Bacillus_thuringiensis_HD_771_sqrII:0.00249059348764205362,(AMR85897_1_Bacillus_thuringiensis_sqrII:0.00000100000050002909,AJQ60106_1_Bacillus_thuringiensis_serovar_morrisoni_sqrII:0.00000100000050002909)67:0.00000100000050002909)83:0.00000100000050002909,(AFQ27142_1_Bacillus_thuringiensis_HD_789_sqrII:0.00000100000050002909,AJH07400_1_Bacillus_thuringiensis_HD1002_sqrII:0.00000100000050002909)96:0.00749835593093493586)100:0.02026882289490592945)91:0.00773161123320768081)71:0.00794397051399092606,(AMR06056_1_Bacillus_thuringiensis_sqrII:0.02660371644885391185,(AGG05420_1_Bacillus_thuringiensis_serovar_thuringiensis_str_IS5056_sqrII:0.01428522598504874952,AKR12538_1_Bacillus_thuringiensis_sqrII:0.02387383669773400843)56:0.00690363009984388664)61:0.00948894026088753333)27:0.00246425757083362394)70:0.02165228469945126855,(((((((AJH45563_1_Bacillus_anthracis_str_Sterne_sqrII:0.00000100000050002909,(((AAT31651_1_Bacillus_anthracis_str_Ames_Ancestor_sqrII:0.00000100000050002909,((AHE89831_1_Bacillus_anthracis_str_A16_sqrII:0.00000100000050002909,AAT54672_1_Bacillus_anthracis_str_Sterne_sqrII:0.00000100000050002909)19:0.00000100000050002909,AIM11784_1_Bacillus_anthracis_sqrII:0.00000100000050002909)4:0.00000100000050002909)8:0.00000100000050002909,AMC04486_1_Bacillus_anthracis_sqrII:0.00000100000050002909)0:0.00000100000050002909,((ACQ46350_1_Bacillus_anthracis_str_A0248_sqrII:0.00000100000050002909,(AAP26391_1_Bacillus_anthracis_str_Ames_sqrII:0.00000100000050002909,(AJH96042_1_Bacillus_anthracis_sqrII:0.00000100000050002909,AHE83942_1_Bacillus_anthracis_str_A16R_sqrII:0.00000100000050002909)1:0.00000100000050002909)0:0.00000100000050002909)0:0.00000100000050002909,AJF90102_1_Bacillus_anthracis_sqrII:0.00000100000050002909)0:0.00000100000050002909)1:0.00000100000050002909)62:0.00249135394297159444,(((((AJM81016_1_Bacillus_anthracis_sqrII:0.00000100000050002909,(AJH27448_1_Bacillus_anthracis_sqrII:0.00000100000050002909,AJG85244_1_Bacillus_anthracis_sqrII:0.00000100000050002909)0:0.00000100000050002909)0:0.00000100000050002909,(AJG69762_1_Bacillus_anthracis_sqrII:0.00000100000050002909,AJG66736_1_Bacillus_anthracis_sqrII:0.00000100000050002909)2:0.00000100000050002909)0:0.00000100000050002909,AFH83800_1_Bacillus_anthracis_str_H9401_sqrII:0.00000100000050002909)0:0.00000100000050002909,AJG46750_1_Bacillus_anthracis_str_Turkey32_sqrII:0.00000100000050002909)0:0.00000100000050002909,(((AJI38370_1_Bacillus_anthracis_sqrII:0.00000100000050002909,AJH89568_1_Bacillus_anthracis_sqrII:0.00000100000050002909)9:0.00000100000050002909,AJG88595_1_Bacillus_anthracis_sqrII:0.00000100000050002909)2:0.00000100000050002909,((((AJH52667_1_Bacillus_anthracis_sqrII:0.00000100000050002909,(ACP16297_1_Bacillus_anthracis_str_CDC_684_sqrII:0.00000100000050002909,AIK63166_1_Bacillus_anthracis_str_Vollum_sqrII:0.00000100000050002909)3:0.00000100000050002909)0:0.00000100000050002909,AJH98567_1_Bacillus_anthracis_str_V770_NP_1R_sqrII:0.00000100000050002909)0:0.00000100000050002909,AIM06352_1_Bacillus_anthracis_sqrII:0.00000100000050002909)0:0.00000100000050002909,AIK30821_1_Bacillus_anthracis_sqrII:0.00000100000050002909)0:0.00000100000050002909)0:0.00000100000050002909)13:0.00000100000050002909)14:0.00000100000050002909,AJH32337_1_Bacillus_anthracis_sqrII:0.00249134922155064146)84:0.00000100000050002909,(AJH40507_1_Bacillus_anthracis_sqrII:0.00000100000050002909,AJH59524_1_Bacillus_anthracis_sqrII:0.00000100000050002909)80:0.00287238392586319910)98:0.01007245101943912181,((ACO26468_1_Bacillus_cereus_03BB102_sqrII:0.00000100000050002909,AJG54980_1_Bacillus_cereus_03BB102_sqrII:0.00000100000050002909)92:0.00251620640429998975,((AEW56314_1_Bacillus_cereus_F837_76_sqrII:0.00249822209657599463,(((AJH69161_1_Bacillus_thuringiensis_sqrII:0.00000100000050002909,ACO26823_1_Bacillus_cereus_03BB102_sqrII:0.00000100000050002909)9:0.00000100000050002909,ABK86182_1_Bacillus_thuringiensis_str_Al_Hakam_sqrII:0.00000100000050002909)7:0.00000100000050002909,(AJI12952_1_Bacillus_cereus_03BB108_sqrII:0.00000100000050002909,AJG52892_1_Bacillus_cereus_03BB102_sqrII:0.00000100000050002909)17:0.00000100000050002909)38:0.00000100000050002909)81:0.00248378121554742150,ACK98325_1_Bacillus_cereus_G9842_sqrII:0.00754731682111170303)75:0.00751942088710939351)25:0.00523574706087964834)50:0.01413910660610114521,(AFQ12314_1_Bacillus_cereus_FRI_35_sqrII:0.00754352100854552895,(ALQ68121_1_Bacillus_thuringiensis_sqrII:0.00248757324180342567,(ALL23988_1_Bacillus_thuringiensis_sqrII:0.00248602847660464544,AJH75840_1_Bacillus_cereus_ATCC_4342_sqrII:0.00248207704474024413)72:0.00498829350872179601)62:0.00246059748839676240)97:0.01386347817532616530)10:0.00499739032767800191,((((AJH84140_1_Bacillus_thuringiensis_sqrII:0.00250400103412131304,(AJI29308_1_Bacillus_cereus_E33L_sqrII:0.00000100000050002909,AAU17982_1_Bacillus_cereus_E33L_sqrII:0.00000100000050002909)71:0.00249492594424531632)19:0.00000100000050002909,(((AJK37200_1_Bacillus_cereus_sqrII:0.00000100000050002909,AJG75521_1_Bacillus_thuringiensis_sqrII:0.00000100000050002909)7:0.00000100000050002909,ACK90827_1_Bacillus_cereus_AH820_sqrII:0.00000100000050002909)8:0.00000100000050002909,AJH64406_1_Bacillus_cereus_sqrII:0.00000100000050002909)30:0.00000100000050002909)61:0.00000100000050002909,(AJI36625_1_Bacillus_thuringiensis_sqrII:0.00000100000050002909,AAT61898_1_Bacillus_thuringiensis_sqrII_serovar_konkukian_str_97_27_sqrII:0.00000100000050002909)95:0.00302997920063711491)86:0.00519383390403071847,(ADK05147_1_Bacillus_cereus_biovar_anthracis_str_CI_sqrII:0.00506083138089469513,((AJH67137_1_Bacillus_thuringiensis_sqrII:0.00000100000050002909,ABK85581_1_Bacillus_thuringiensis_str_Al_Hakam_sqrII:0.00000100000050002909)76:0.00249463184822307010,(AJI10307_1_Bacillus_cereus_03BB108_sqrII:0.00000100000050002909,AEW55666_1_Bacillus_cereus_F837_76_sqrII:0.00000100000050002909)69:0.00000100000050002909)88:0.01271835929902792768)20:0.00485307459069790701)24:0.00573092840045465700)59:0.00863596614144517861)100:0.23290213296880354910)100:0.28582805851316911427,(AHN21601_1_Lysinibacillus_varians_sqrII:0.31220509833019072232,((AKG72945_1_Salinicoccus_halodurans_sqrII:0.41680079427798577552,BAH16958_1_Macrococcus_caseolyticus_JCSC5402_sqrII:0.45474238043848053126)100:0.51196819789385172861,((AMG97163_1_Staphylococcus_simulans_sqrII:0.19563860608050567813,(ALN77552_1_Staphylococcus_agnetis_sqrII:0.12017860430577514963,AJC94979_1_Staphylococcus_hyicus_sqrII:0.09813239851371317879)100:0.16250104633847162194)72:0.06546856209107190794,((((CAI79720_1_Staphylococcus_aureus_RF122_sqrII:0.00000100000050002909,((ADI96582_1_Staphylococcus_aureus_subsp_aureus_ED133_sqrII:0.00000100000050002909,WP_001033008.1_Staphylococcus_aureus_Sqr_II:0.00000100000050002909)88:0.00240493446057952120,CCC86836_1_Staphylococcus_aureus_subsp_aureus_LGA251_sqrII:0.00240469813935665060)83:0.00480009065059646724)16:0.00000100000050002909,ALO32817_1_Staphylococcus_aureus_sqrII:0.00481142593262292792)43:0.00239243043724332105,(ALH98175_1_Staphylococcus_aureus_sqrII:0.00000100000050002909,((BAS50240_1_Staphylococcus_aureus_sqrII:0.00000100000050002909,AKJ47962_1_Staphylococcus_aureus_sqrII:0.00000100000050002909)6:0.00000100000050002909,AJE63516_1_Staphylococcus_aureus_subsp_aureus_ST772_MRSA_V_sqrII:0.00000100000050002909)5:0.00000100000050002909)35:0.00000100000050002909)49:0.00227648508553943791,((AIL56566_1_Staphylococcus_aureus_sqrII:0.00629810685764341498,(ACY09985_1_Staphylococcus_aureus_subsp_aureus_ED98_sqrII:0.00000100000050002909,(ABD29226_1_Staphylococcus_aureus_subsp_aureus_NCTC_8325_sqrII:0.00000100000050002909,(AMG42487_1_Staphylococcus_aureus_sqrII:0.00000100000050002909,(AEZ36198_1_Staphylococcus_aureus_subsp_aureus_VC40_sqrII:0.00000100000050002909,((AHW66427_1_Staphylococcus_aureus_sqrII:0.00000100000050002909,(AKJ15956_1_Staphylococcus_aureus_sqrII:0.00000100000050002909,(AKA98231_1_Staphylococcus_aureus_sqrII:0.00000100000050002909,((ALC93031_1_Staphylococcus_aureus_sqrII:0.00239278984215824265,(CKH05136_1_Staphylococcus_aureus_sqrII:0.00000100000050002909,(CCJ25747_1_Staphylococcus_aureus_subsp_aureus_ST228_sqrII:0.00000100000050002909,(CCJ23781_1_Staphylococcus_aureus_subsp_aureus_ST228_sqrII:0.00000100000050002909,(CCJ21813_1_Staphylococcus_aureus_subsp_aureus_ST228_sqrII:0.00000100000050002909,(CCJ19849_1_Staphylococcus_aureus_subsp_aureus_ST228_sqrII:0.00000100000050002909,(CCJ17886_1_Staphylococcus_aureus_subsp_aureus_ST228_sqrII:0.00000100000050002909,(CCJ13957_1_Staphylococcus_aureus_subsp_aureus_ST228_sqrII:0.00000100000050002909,(CCJ11992_1_Staphylococcus_aureus_subsp_aureus_ST228_sqrII:0.00000100000050002909,(CCJ10028_1_Staphylococcus_aureus_subsp_aureus_ST228_sqrII:0.00000100000050002909,(CAG41826_1_Staphylococcus_aureus_subsp_aureus_MSSA476_sqrII:0.00000100000050002909,(BAU33668_1_Staphylococcus_aureus_sqrII:0.00000100000050002909,(BAF76970_1_Staphylococcus_aureus_subsp_aureus_Mu3_sqrII:0.00000100000050002909,(BAB93923_1_Staphylococcus_aureus_subsp_aureus_MW2_sqrII:0.00000100000050002909,(BAB56250_1_Staphylococcus_aureus_subsp_aureus_Mu50_sqrII:0.00000100000050002909,(BAB41303_1_Staphylococcus_aureus_subsp_aureus_N315_sqrII:0.00000100000050002909,(((((BAF66301_1_Staphylococcus_aureus_subsp_aureus_str_Newman_sqrII:0.00000100000050002909,AAW38709_1_Staphylococcus_aureus_subsp_aureus_COL_sqrII:0.00000100000050002909)5:0.00000100000050002909,ABQ47884_1_Staphylococcus_aureus_subsp_aureus_JH9_sqrII:0.00000100000050002909)2:0.00000100000050002909,ABR50941_1_Staphylococcus_aureus_subsp_aureus_JH1_sqrII:0.00000100000050002909)0:0.00000100000050002909,ALD79627_1_Staphylococcus_aureus_sqrII:0.00000100000050002909)0:0.00000100000050002909,ADC36300_1_Staphylococcus_aureus_04_02981_sqrII:0.00000100000050002909)0:0.00000100000050002909)0:0.00000100000050002909)0:0.00000100000050002909)0:0.00000100000050002909)0:0.00000100000050002909)0:0.00000100000050002909)0:0.00000100000050002909)0:0.00000100000050002909)0:0.00000100000050002909)0:0.00000100000050002909)0:0.00000100000050002909)0:0.00000100000050002909)0:0.00000100000050002909)0:0.00000100000050002909)0:0.00000100000050002909)0:0.00000100000050002909)0:0.00000100000050002909,ALK40591_1_Staphylococcus_aureus_sqrII:0.00000100000050002909)0:0.00000100000050002909)0:0.00000100000050002909)0:0.00000100000050002909)0:0.00000100000050002909,CBX33449_1_Staphylococcus_aureus_subsp_aureus_ECT_R_2_sqrII:0.00000100000050002909)0:0.00000100000050002909)0:0.00000100000050002909)0:0.00000100000050002909)1:0.00000100000050002909)27:0.00000100000050002909)27:0.00000100000050002909,AIL56559_1_Staphylococcus_aureus_sqrII:0.01323453872242750899)48:0.00252537705363681080)100:0.13840695439059561012)96:0.18374472076317721614)70:0.09936110595193399508)49:0.04875264214924763390)37:0.05759771176813965193)10:0.03171555887551011366)22:0.05165176192663854804)52:0.11387886672373892516)8:0.02730172490711034461,(ADB15152_1_Pirellula_staleyi_DSM_6068_sqrII:0.40994654544339786950,((WP_002643722.1_Gimesia_maris_Sqr_II:0.34657003506269123960,WP_068851778.1_Planctopirus_hydrillae_Sqr_II:0.33802527711443458580)57:0.07084446093983956527,(WP_002654421.1_Blastopirellula_marina_Sqr_II:0.13261427577153162005,(WP_013628819.1_Rubinisphaera_brasiliensis_Sqr_II:0.00000100000050002909,ADY60095_1_Rubinisphaera_brasiliensis_DSM_5305_sqrII:0.00000100000050002909)100:0.14985005605297443965)100:0.17796382657487658241)22:0.04466113723247427253)27:0.06909471827781420161)34:0.05848974183117713194)42:0.03049055300714622468,ABF44145_1_Deinococcus_geothermalis_DSM_11300_sqrII:0.55403002910719734153)42:0.05306162863964760529,((((CCB69225_1_Flavobacterium_branchiophilum_FL_15_sqrII:0.37062697832233160167,(WP_075051518.1_Hydrotalea_flava_Sqr_II:0.24268829786432788431,AFK01551_1_Emticicia_oligotrophica_DSM_17448_sqrII:0.24360849989374652735)100:0.13391605630657729686)97:0.11912811670264769615,(((ACY49449_1_Rhodothermus_marinus_DSM_4252_sqrII:0.00807078262242172557,AEN74480_1_Rhodothermus_marinus_SG0.5JP17_172_sqrII:0.01416832933281310727)100:0.32508802785740675834,AIZ63569_1_Hymenobacter_sp_DG25B_sqrII:0.30834957049945815877)58:0.10466910191690884102,(((AJZ56221_1_Paraburkholderia_fungorum_sqrII:0.30824853278898411979,(CBL47032_1_gamma_proteobacterium_HdN1_sqrII:0.34527417369180507523,CDM24477_1_Castellaniella_defragrans_65Phen_sqrII:0.18670928310873702305)96:0.18586751054094224900)99:0.27960151766221841285,(ADE16823_1_Nitrosococcus_halophilus_Nc_4_sqrII:0.35811332381526989055,(ADJ28667_1_Nitrosococcus_watsonii_C_113_sqrII:0.06272521868332216199,ABA58468_1_Nitrosococcus_oceani_ATCC_19707_sqrII:0.01595471715063330811)100:0.25254174097691173273)81:0.07922461193795274359)24:0.07250577720572629059,(AFJ01551_1_Methylophaga_frappieri_sqrII:0.47628875610111093275,((((AFW00802_1_Gluconobacter_oxydans_H24_sqrII:0.07060951044977629987,(AAW60718_1_Gluconobacter_oxydans_621H_sqrII:0.00745439809530542424,AHK70932_1_Gluconobacter_oxydans_DSM_3504_sqrII:0.00000100000050002909)100:0.06582389911973332564)100:0.14046492111772138078,((ACI51620_1_Gluconacetobacter_diazotrophicus_PA1_5_sqrII:0.00000100000050002909,CAP55090_1_Gluconacetobacter_diazotrophicus_PA1_5_sqrII:0.00000100000050002909)100:0.14449143497014846349,(CEF39919_1_Acetobacter_senegalensis_sqrII:0.08296695340873677660,(AKR47548_1_Acetobacter_pasteurianus_sqrII:0.00000100000050002909,((BAI03031_1_Acetobacter_pasteurianus_IFO_3283_03_sqrII:0.00000100000050002909,BAI18199_1_Acetobacter_pasteurianus_IFO_3283_01_42C_sqrII:0.00000100000050002909)0:0.00000100000050002909,(CCT58875_1_Acetobacter_pasteurianus_386B_sqrII:0.00000100000050002909,(BAI06076_1_Acetobacter_pasteurianus_IFO_3283_07_sqrII:0.00000100000050002909,(((BAI21249_1_Acetobacter_pasteurianus_IFO_3283_12_sqrII:0.00000100000050002909,(BAI15219_1_Acetobacter_pasteurianus_IFO_3283_32_sqrII:0.00000100000050002909,(BAU38998_1_Acetobacter_pasteurianus_NBRC_101655_sqrII:0.00000100000050002909,BAH99977_1_Acetobacter_pasteurianus_IFO_3283_01_sqrII:0.00000100000050002909)10:0.00000100000050002909)0:0.00000100000050002909)0:0.00000100000050002909,BAI12174_1_Acetobacter_pasteurianus_IFO_3283_26_sqrII:0.00000100000050002909)0:0.00000100000050002909,BAI09126_1_Acetobacter_pasteurianus_IFO_3283_22_sqrII:0.00000100000050002909)0:0.00000100000050002909)0:0.00000100000050002909)0:0.00000100000050002909)86:0.00485117253116281507)100:0.09336684658859009667)100:0.14955669722383149733)61:0.05344732078062824909)100:0.15119474275219543791,ACB95562_1_Beijerinckia_indica_subsp_indica_ATCC_9039_sqrII:0.40553491987827722243)96:0.14108757818686429308,(((((((CCB63325_1_Hyphomicrobium_sp_MC1_sqrII:0.25044837967453265071,(((AKH68051_1_Spongiibacter_sp_IMCC21906_sqrII:0.32205593631844137148,(ADJ22538_1_Hyphomicrobium_denitrificans_ATCC_51888_sqrII:0.38749039173187926899,(ALO47000_1_Pseudohongiella_spirulinae_sqrII:0.19508057326053820923,(ABR69800_1_Marinomonas_sp_MWYL1_sqrII:0.36836527971521970670,ALO47562_1_Pseudohongiella_spirulinae_sqrII:0.30591380045994032155)77:0.10334535641849772192)39:0.06174931048176094533)36:0.08038313487621148723)9:0.05310362268344910597,((ABA04153_1_Nitrobacter_winogradskyi_Nb_255_sqrII:0.06180420780247908308,ABE61803_1_Nitrobacter_hamburgensis_X14_sqrII:0.04312406239673254732)100:0.18901024291668486188,(((AHM04687_1_Roseibacterium_elongatum_DSM_19469_sqrII:0.15330132613705241273,AMN55403_1_Labrenzia_sp_CP4_sqrII:0.12877051391132091074)84:0.05063547275863931191,(AKS47216_1_Octadecabacter_temperatus_sqrII:0.14701989592618827651,(ALI54178_1_Celeribacter_marinus_sqrII:0.19396792532715020907,((ABG30463_1_Roseobacter_denitrificans_OCh_114_sqrII:0.05740912200930652076,AEI94087_1_Roseobacter_litoralis_Och_149_sqrII:0.09013179105783715450)100:0.05750267727733483075,BAQ16742_1_Methyloceanibacter_caenitepidi_sqrII:0.12059129403925113178)85:0.02630494606239971653)62:0.03292061840211860102)40:0.01531475572043043340)92:0.08121406654907580014,(AEE25387_1_Glaciecola_sp_4H_3_7_YE_5_sqrII:0.20735478902612600183,(ALQ56481_1_Pseudoalteromonas_issachenkonii_sqrII:0.21170696698137328462,(AFT93568_1_Alteromonas_macleodii_str_Balearic_Sea_AD45_sqrII:0.00896953619108008075,(AGP76509_1_Alteromonas_mediterranea_615_sqrII:0.01790407049024329497,((((AGP99960_1_Alteromonas_mediterranea_UM4b_sqrII:0.00000100000050002909,AGP95630_1_Alteromonas_mediterranea_UM7_sqrII:0.00000100000050002909)16:0.00000100000050002909,AFV83616_1_Alteromonas_mediterranea_DE1_sqrII:0.00000100000050002909)4:0.00000100000050002909,(AMJ81027_1_Alteromonas_mediterranea_sqrII:0.00000100000050002909,AMJ76882_1_Alteromonas_mediterranea_sqrII:0.00000100000050002909)2:0.00000100000050002909)87:0.00306194550484824128,(AEA96234_1_Alteromonas_mediterranea_DE_sqrII:0.00000100000050002909,(AGP80079_1_Alteromonas_mediterranea_MED64_sqrII:0.00483422801646985964,(AGP87980_1_Alteromonas_mediterranea_U7_sqrII:0.00000100000050002909,AGP91834_1_Alteromonas_mediterranea_U8_sqrII:0.00000100000050002909)94:0.00000100000050002909)96:0.00646281867941019342)85:0.00177575840413060800)73:0.00253695958268392681)87:0.01114633714134119664)100:0.13348942390631082788)100:0.11267002317701134417)100:0.16002526187246104983)26:0.03166579812165318947)38:0.03649445188572206233)4:0.04618293136175750241,((ABE50080_1_Methylobacillus_flagellatus_KT_sqrII:0.22083529185969016928,(AJB48327_1_Acinetobacter_nosocomialis_sqrII:0.00631505466411075647,(((AMO40770_1_Acinetobacter_sp_DUT_2_sqrII:0.01825537699791224266,(ADI90932_1_Acinetobacter_oleivorans_DR1_sqrII:0.01767596921806101340,ALJ87936_1_Acinetobacter_baumannii_sqrII:0.01235712778033071051)47:0.00656479036174251705)54:0.00658411417704441934,(AIS06446_1_Acinetobacter_baumannii_sqrII:0.00000100000050002909,AIL80701_1_Acinetobacter_baumannii_sqrII:0.00000100000050002909)100:0.00832035260541913284)18:0.00328144300960429543,((((((ADY81657_1_Acinetobacter_pittii_PHEA_2_sqrII:0.01381539864330322796,(CRX64777_1_Acinetobacter_baumannii_sqrII:0.00000100000050002909,AGH35586_1_Acinetobacter_baumannii_D1279779_sqrII:0.00000100000050002909)100:0.00407349049698678412)42:0.00410254188853447031,((AMC15402_1_Acinetobacter_baumannii_sqrII:0.00000100000050002909,((AFU38187_1_Acinetobacter_baumannii_TYTH_1_sqrII:0.00000100000050002909,(BAN87727_1_Acinetobacter_baumannii_NCGM_237_sqrII:0.00000100000050002909,ALX99599_1_Acinetobacter_baumannii_sqrII:0.00000100000050002909)2:0.00000100000050002909)0:0.00000100000050002909,AML63693_1_Acinetobacter_baumannii_sqrII:0.00000100000050002909)1:0.00000100000050002909)0:0.00000100000050002909,(AML74417_1_Acinetobacter_baumannii_sqrII:0.00000100000050002909,(ADX92386_1_Acinetobacter_baumannii_TCDC_AB0715_sqrII:0.00000100000050002909,(((AML70860_1_Acinetobacter_baumannii_sqrII:0.00000100000050002909,(AIA51787_1_Acinetobacter_baumannii_sqrII:0.00000100000050002909,(ADX03837_1_Acinetobacter_baumannii_1656_2_sqrII:0.00000100000050002909,((AGQ14375_1_Acinetobacter_baumannii_BJAB07104_sqrII:0.00000100000050002909,((AGQ10416_1_Acinetobacter_baumannii_BJAB0868_sqrII:0.00000100000050002909,AEP06369_1_Acinetobacter_baumannii_MDR_ZJ06_sqrII:0.00000100000050002909)4:0.00000100000050002909,ACC57056_1_Acinetobacter_baumannii_ACICU_sqrII:0.00000100000050002909)2:0.00000100000050002909)0:0.00000100000050002909,(AKJ45814_1_Acinetobacter_baumannii_sqrII:0.00000100000050002909,AHX64508_1_Acinetobacter_baumannii_AC30_sqrII:0.00000100000050002909)2:0.00000100000050002909)0:0.00000100000050002909)0:0.00000100000050002909)0:0.00000100000050002909)0:0.00000100000050002909,AML67180_1_Acinetobacter_baumannii_sqrII:0.00000100000050002909)0:0.00000100000050002909,AFI95567_1_Acinetobacter_baumannii_MDR_TJ_sqrII:0.00000100000050002909)0:0.00000100000050002909)0:0.00000100000050002909)0:0.00000100000050002909)99:0.00816941566230184463)18:0.00000100000050002909,(AHB91462_1_Acinetobacter_baumannii_ZW85_1_sqrII:0.01813321114259133782,(((AJB66950_1_Acinetobacter_baumannii_sqrII:0.00954704195572870888,(AGQ06574_1_Acinetobacter_baumannii_BJAB0715_sqrII:0.00162647932891672492,((AIY37910_1_Acinetobacter_baumannii_LAC_4_sqrII:0.00000100000050002909,AMN01507_1_Acinetobacter_baumannii_sqrII:0.00000100000050002909)30:0.00000100000050002909,AKQ30647_1_Acinetobacter_baumannii_sqrII:0.00000100000050002909)62:0.00000100000050002909)100:0.00855403400948451242)44:0.00657568776277969377,BAP66727_1_Acinetobacter_baumannii_sqrII:0.00946820142702462647)12:0.00200385152606503188,((ACJ59308_1_Acinetobacter_baumannii_AB307_0294_sqrII:0.00000100000050002909,(ACJ41312_1_Acinetobacter_baumannii_AB0057_sqrII:0.00000100000050002909,((AKA31851_1_Acinetobacter_baumannii_sqrII:0.00000100000050002909,AJF81747_1_Acinetobacter_baumannii_sqrII:0.00000100000050002909)4:0.00000100000050002909,CAM86818_1_Acinetobacter_baumannii_AYE_sqrII:0.00000100000050002909)3:0.00000100000050002909)4:0.00000100000050002909)94:0.00326540316465525823,(ABO12136_2_Acinetobacter_baumannii_ATCC_17978_sqrII:0.00000100000050002909,AKQ26932_1_Acinetobacter_baumannii_sqrII:0.00000100000050002909)97:0.00325165592067940120)62:0.00162416720088300027)7:0.00325165145425099526)1:0.00163177627017950869)2:0.00270183010733871659,(CRL94455_1_Acinetobacter_baumannii_sqrII:0.00000100000050002909,CUW35137_1_Acinetobacter_baumannii_sqrII:0.00000100000050002909)96:0.00256197943297419581)22:0.00451199395778759029,AIL75603_1_Acinetobacter_baumannii_sqrII:0.00655135046736903329)21:0.00165508321538867815,AMM29506_1_Acinetobacter_pittii_sqrII:0.01812163218247867663)10:0.00161700791224050379)25:0.00688790209623386159)100:0.29079086244448082432)87:0.12249551755783941176,((BAQ49557_1_Methylobacterium_aquaticum_sqrII:0.09449109175778709624,AIQ91532_1_Methylobacterium_oryzae_CBMB20_sqrII:0.15971312574802998263)94:0.05904347399452373329,(AFK53321_1_Tistrella_mobilis_KA081020_065_sqrII:0.18758209139700032786,(AMB47014_1_Methylobacterium_sp_AMS5_sqrII:0.10033801281232598845,((ABY32211_1_Methylorubrum_extorquens_PA1_sqrII:0.02038908398371268652,(ACK84942_1_Methylorubrum_extorquens_CM4_sqrII:0.02687126498146748602,ACS41849_1_Methylorubrum_extorquens_AM1_sqrII:0.02112723910860581783)49:0.00499869737654086172)33:0.00484979457351441493,CAX26438_1_Methylorubrum_extorquens_AM1_sqrII:0.02304156108108399922)46:0.01517438256918685752)100:0.20484260995426029073)72:0.04661139989208479273)95:0.06651880818634775538)16:0.02808546200611658494)13:0.03229608551244243092)20:0.03859724356742938456,((ABF09250_1_Cupriavidus_metallidurans_CH34_sqrII:0.00000100000050002909,ALV57497_1_Burkholderia_cenocepacia_sqrII:0.00000100000050002909)100:0.19855990144753379867,(((AJG24654_1_Cupriavidus_basilensis_sqrII:0.06798349675247546131,(ALP67166_1_Paraburkholderia_caribensis_sqrII:0.08188366433847998893,ACC75280_1_Paraburkholderia_phymatum_STM815_sqrII:0.02830185741674797958)100:0.08061584150791512027)100:0.14214327749972266446,ALU89685_1_Herbaspirillum_rubrisubalbicans_M1_sqrII:0.24088378705460658513)32:0.03905225019829942218,((AAZ62946_1_Cupriavidus_pinatubonensis_JMP134_sqrII:0.07278479478815472192,ABF12209_1_Cupriavidus_metallidurans_CH34_sqrII:0.09246424641274611500)99:0.08624745820010941422,((AFK67141_1_Pseudomonas_putida_ND6_sqrII:0.02760388708747653699,((AKV08462_1_Pseudomonas_fluorescens_NCIMB_11764_sqrII:0.01871122788622738703,(CRL52279_1_Pseudomonas_sp_URMO17WK12_I11_sqrII:0.01993750487506473421,AHZ68054_1_Pseudomonas_mandelii_JR_1_sqrII:0.00739916798298864784)66:0.00825333182055702427)60:0.00468752514144291175,AIG04687_1_Pseudomonas_fluorescens_sqrII:0.01829143207850136149)44:0.00740951390234922264)92:0.02623894152604480320,((AHL34455_1_Pseudomonas_brassicacearum_sqrII:0.04016551446638268186,(AEV63093_1_Pseudomonas_fluorescens_F113_sqrII:0.01442249108650096000,(AEA68791_1_Pseudomonas_brassicacearum_subsp_brassicacearum_NFM421_sqrII:0.00000100000050002909,ALQ03330_1_Pseudomonas_brassicacearum_sqrII:0.00000100000050002909)100:0.01276720486422327529)100:0.05500353320533015594)100:0.04423957112077297332,AHC36802_1_Pseudomonas_sp_TKP_sqrII:0.06608444899043881826)32:0.00506802381748565345)100:0.14791264819220983906)22:0.02759380499237627099)28:0.03639342794965321620)24:0.03505357193898691465)1:0.01953020393426920659,(((AJX33612_1_Burkholderia_oklahomensis_C6786_sqrII:0.00509076920932501932,AIO65877_1_Burkholderia_oklahomensis_sqrII:0.00492749166693981239)100:0.14480973493155141485,((AJX17889_1_Burkholderia_ubonensis_MSMB22_sqrII:0.04411429057762343564,((ABO54693_1_Burkholderia_vietnamiensis_G4_sqrII:0.00164283828726365230,(AFJ85913_1_Burkholderia_sp_KJ006_sqrII:0.00329372050870870708,AJY07055_1_Burkholderia_vietnamiensis_LMG_10929_sqrII:0.00000100000050002909)24:0.00000100000050002909)100:0.06328304900866353611,((((AIO76740_1_Burkholderia_multivorans_sqrII:0.00338343794477075077,((ABX15202_1_Burkholderia_multivorans_ATCC_17616_sqrII:0.00000100000050002909,BAG43648_1_Burkholderia_multivorans_ATCC_17616_sqrII:0.00000100000050002909)100:0.00496844523963779761,AJY18170_1_Burkholderia_multivorans_ATCC_BAA_247_sqrII:0.01509860368566630535)52:0.00157342967787011973)100:0.10542219115806371332,(AJY13457_1_Burkholderia_dolosa_AU0158_sqrII:0.00000100000050002909,AKE03609_1_Burkholderia_cepacia_sqrII:0.00000100000050002909)100:0.09753574554202230906)83:0.02367414532467968999,(((((ABK08497_1_Burkholderia_cenocepacia_HI2424_sqrII:0.00000100000050002909,ABF81196_1_Burkholderia_cenocepacia_AU_1054_sqrII:0.00000100000050002909)100:0.01123896716106773282,ACA90930_1_Burkholderia_cenocepacia_MC0_3_sqrII:0.02025986762220613122)97:0.01169731057293071919,((AIO48113_1_Burkholderia_cepacia_sqrII:0.00166498694627638735,((CDN60259_1_Burkholderia_cenocepacia_H111_sqrII:0.00000100000050002909,ALV55629_1_Burkholderia_cenocepacia_sqrII:0.00166162220366927412)31:0.00000125401426466672,CAR52119_1_Burkholderia_cenocepacia_J2315_sqrII:0.00166320381897283099)14:0.00000100000050002909)72:0.00000100000050002909,CDN60258_1_Burkholderia_cenocepacia_H111_sqrII:0.07427804616846425678)95:0.00790793691400489863)99:0.01686091290202636553,(ALX11825_1_Burkholderia_cepacia_JBK9_sqrII:0.02422193974967247823,((AKM01359_1_Burkholderia_pyrrocinia_sqrII:0.02014697477964557532,(ABB08638_1_Burkholderia_lata_sqrII:0.01156454342650264921,AKM40940_1_Burkholderia_contaminans_sqrII:0.02068276130283207628)50:0.00216377744372087686)37:0.00385683320545562348,ALK18752_1_Burkholderia_cepacia_ATCC_25416_sqrII:0.02525458720837094745)82:0.00780126919218521436)70:0.00844096774777982652)99:0.02299054095980489557,AIO33726_1_Burkholderia_cenocepacia_sqrII:0.05784571603955761254)48:0.00801232812244472709)51:0.01201234194028161575,(((ACB64154_1_Burkholderia_ambifaria_MC40_6_sqrII:0.00835975391686956393,(AJY23421_1_Burkholderia_ambifaria_AMMD_sqrII:0.00000100000050002909,ABI87227_1_Burkholderia_ambifaria_AMMD_sqrII:0.00000100000050002909)100:0.00602534976022347027)100:0.01427594474087251486,AIO42796_1_Burkholderia_cenocepacia_sqrII:0.02701959658692803731)48:0.00509869518723412522,AFQ48092_1_Burkholderia_cepacia_GG4_sqrII:0.02325787946846298235)92:0.01543624238525758904)56:0.01610071825910113288)91:0.04119176555010495289)92:0.07762746618686969247,((AJX32489_1_Burkholderia_oklahomensis_C6786_sqrII:0.00679451307117106586,AIO67752_1_Burkholderia_oklahomensis_sqrII:0.01017874184928891333)89:0.01997818202278481281,((((((((((AJX70274_1_Burkholderia_pseudomallei_MSHR840_sqrII:0.00000100000050002909,(((ABN85009_1_Burkholderia_pseudomallei_668_sqrII:0.00000100000050002909,AHG34364_1_Burkholderia_pseudomallei_MSHR511_sqrII:0.00000100000050002909)2:0.00000100000050002909,(AJX09475_1_Burkholderia_pseudomallei_1026b_sqrII:0.00000100000050002909,AIV79007_1_Burkholderia_pseudomallei_sqrII:0.00000100000050002909)1:0.00000100000050002909)0:0.00000100000050002909,(AIP58765_1_Burkholderia_pseudomallei_HBPUB10303a_sqrII:0.00000100000050002909,AIO89913_1_Burkholderia_pseudomallei_sqrII:0.00000100000050002909)0:0.00000100000050002909)0:0.00000100000050002909)0:0.00000100000050002909,AIV63394_1_Burkholderia_pseudomallei_K42_sqrII:0.00000100000050002909)0:0.00000100000050002909,(AJX97326_1_Burkholderia_pseudomallei_PB08298010_sqrII:0.00000100000050002909,(AJX75902_1_Burkholderia_pseudomallei_MSHR2543_sqrII:0.00000100000050002909,(AHG66898_1_Burkholderia_pseudomallei_MSHR146_sqrII:0.00000100000050002909,ABN92011_1_Burkholderia_pseudomallei_1106a_sqrII:0.00000100000050002909)2:0.00000100000050002909)0:0.00000100000050002909)0:0.00000100000050002909)0:0.00000100000050002909,ALC57124_1_Burkholderia_pseudomallei_sqrII:0.00000100000050002909)0:0.00000100000050002909,AJX26913_1_Burkholderia_pseudomallei_K96243_sqrII:0.00000100000050002909)0:0.00000100000050002909,(CAH35561_1_Burkholderia_pseudomallei_K96243_sqrII:0.00000100000050002909,((((AIO12516_1_Burkholderia_pseudomallei_sqrII:0.00000100000050002909,AHE32556_1_Burkholderia_pseudomallei_NAU20B_16_sqrII:0.00000100000050002909)4:0.00000100000050002909,CDU28558_1_Burkholderia_pseudomallei_sqrII:0.00000100000050002909)0:0.00000100000050002909,(((ALB99989_1_Burkholderia_pseudomallei_sqrII:0.00000100000050002909,(AFI66134_1_Burkholderia_pseudomallei_1026b_sqrII:0.00000100000050002909,((((ALJ70345_1_Burkholderia_pseudomallei_sqrII:0.00000100000050002909,ALB93920_1_Burkholderia_pseudomallei_sqrII:0.00000100000050002909)4:0.00000100000050002909,AJX86741_1_Burkholderia_pseudomallei_sqrII:0.00000100000050002909)0:0.00000100000050002909,AIP49115_1_Burkholderia_pseudomallei_MSHR5858_sqrII:0.00000100000050002909)0:0.00000100000050002909,ABA47555_1_Burkholderia_pseudomallei_1710b_sqrII:0.00000100000050002909)0:0.00000100000050002909)0:0.00000100000050002909)0:0.00000100000050002909,AIV73016_1_Burkholderia_pseudomallei_MSHR62_sqrII:0.00000100000050002909)0:0.00000100000050002909,AIP71509_1_Burkholderia_pseudomallei_sqrII:0.00000100000050002909)0:0.00000100000050002909)0:0.00000100000050002909,AJW53325_1_Burkholderia_pseudomallei_sqrII:0.00000100000050002909)0:0.00000100000050002909)0:0.00000100000050002909)0:0.00000100000050002909,(AFR16089_1_Burkholderia_pseudomallei_BPC006_sqrII:0.00000100000050002909,(((AIP53131_1_Burkholderia_pseudomallei_HBPUB10134a_sqrII:0.00000100000050002909,(AIP04659_1_Burkholderia_pseudomallei_sqrII:0.00166576282425534550,(AIV90659_1_Burkholderia_pseudomallei_B03_sqrII:0.00000100000050002909,AIV96359_1_Burkholderia_pseudomallei_A79A_sqrII:0.00000100000050002909)90:0.00166179703549830635)11:0.00000100000050002909)0:0.00000100000050002909,((AJW91583_1_Burkholderia_pseudomallei_406e_sqrII:0.00000100000050002909,(AIV46573_1_Burkholderia_pseudomallei_TSV_48_sqrII:0.00000100000050002909,AIP13381_1_Burkholderia_pseudomallei_sqrII:0.00000100000050002909)0:0.00000100000050002909)0:0.00000100000050002909,(AJX81139_1_Burkholderia_pseudomallei_7894_sqrII:0.00000100000050002909,AJX61835_1_Burkholderia_pseudomallei_Pasteur_52237_sqrII:0.00000100000050002909)4:0.00000100000050002909)0:0.00000100000050002909)0:0.00000100000050002909,AJX38860_1_Burkholderia_pseudomallei_sqrII:0.00000100000050002909)0:0.00000100000050002909)0:0.00000100000050002909)14:0.00000100000050002909,AGZ28927_1_Burkholderia_pseudomallei_NCTC_13179_sqrII:0.00208421599910334340)55:0.00166229215499529384,((AHK67164_1_Burkholderia_pseudomallei_MSHR520_sqrII:0.00000100000050002909,(AGR71081_1_Burkholderia_pseudomallei_MSHR305_sqrII:0.00000100000050002909,AIP80805_1_Burkholderia_pseudomallei_sqrII:0.00000100000050002909)23:0.00000100000050002909)62:0.00166273170819618830,(AHE28000_1_Burkholderia_pseudomallei_NCTC_13178_sqrII:0.00000100000050002909,(AIP40728_1_Burkholderia_pseudomallei_MSHR5848_sqrII:0.00000100000050002909,(((AIS88806_1_Burkholderia_pseudomallei_NAU35A_3_sqrII:0.00000100000050002909,AIO97593_1_Burkholderia_pseudomallei_576_sqrII:0.00000100000050002909)6:0.00000100000050002909,AJX21602_1_Burkholderia_pseudomallei_MSHR491_sqrII:0.00000100000050002909)2:0.00000100000050002909,AIP21382_1_Burkholderia_pseudomallei_MSHR5855_sqrII:0.00000100000050002909)2:0.00000100000050002909)6:0.00000100000050002909)22:0.00000100000050002909)46:0.00000100000050002909)100:0.03182527452932643053,((AGK48637_1_Burkholderia_thailandensis_MSMB121_sqrII:0.00165591890635114836,(AJY42299_1_Burkholderia_sp_2002721687_sqrII:0.00000100000050002909,ALX42505_1_Burkholderia_sp_Bp5365_sqrII:0.00000100000050002909)69:0.00000100000050002909)100:0.00859014442419786355,((AIS93957_1_Burkholderia_thailandensis_MSMB59_sqrII:0.00000100000050002909,((AJY00189_1_Burkholderia_thailandensis_2002721643_sqrII:0.00000100000050002909,((AJY28435_1_Burkholderia_thailandensis_34_sqrII:0.00000100000050002909,AHI72393_1_Burkholderia_thailandensis_2002721723_sqrII:0.00000100000050002909)10:0.00000100000050002909,(AIC87887_1_Burkholderia_thailandensis_USAMRU_Malaysia_20_sqrII:0.00000100000050002909,AIT20610_1_Burkholderia_thailandensis_E254_sqrII:0.00000100000050002909)1:0.00000100000050002909)1:0.00000100000050002909)0:0.00000100000050002909,(AIP64538_1_Burkholderia_thailandensis_sqrII:0.00000100000050002909,ABC37566_1_Burkholderia_thailandensis_E264_sqrII:0.00000100000050002909)2:0.00000100000050002909)0:0.00000100000050002909)0:0.00000100000050002909,(AHI77389_1_Burkholderia_thailandensis_E444_sqrII:0.00000100000050002909,AHI64790_1_Burkholderia_thailandensis_H0587_sqrII:0.00000100000050002909)0:0.00000100000050002909)100:0.01792048345664029249)76:0.00908575853562565601)100:0.04039046101518332238)95:0.05203125571704398517)37:0.04943688326214736029)87:0.06838606146137565789,((AIP35447_1_Paraburkholderia_xenovorans_LB400_sqrII:0.00000100000050002909,ABE35279_1_Paraburkholderia_xenovorans_LB400_sqrII:0.00000100000050002909)100:0.01880320023038135543,AJZ56765_1_Paraburkholderia_fungorum_sqrII:0.03144986545053308352)100:0.18436346090999250480)63:0.06463945496190361129)14:0.05878865103492095234,((((ALK30791_1_Burkholderia_plantarii_sqrII:0.00000100000050002909,AJK46667_1_Burkholderia_plantarii_sqrII:0.00000100000050002909)100:0.03211974130055197940,(AJY67854_1_Burkholderia_glumae_LMG_2196_ATCC_33617_sqrII:0.00000100000050002909,ACR28753_1_Burkholderia_glumae_BGR1_sqrII:0.00000100000050002909)100:0.02213266881381406939)96:0.05515387559087787245,(AJX00557_1_Burkholderia_gladioli_sqrII:0.00579002757916314680,AEA60868_1_Burkholderia_gladioli_BSR3_sqrII:0.01028853697737676896)100:0.11674969872222565326)100:0.21558144342164473062,(((AHG38780_1_Pseudomonas_syringae_CC1557_sqrII:0.03699202274020402248,((((AKF43640_1_Pseudomonas_syringae_pv_syringae_B301D_sqrII:0.00642072256409192792,AAY35153_1_Pseudomonas_syringae_pv_syringae_B728a_sqrII:0.00308055946070575270)54:0.00714753627967354335,((AKF48935_1_Pseudomonas_syringae_pv_syringae_HS191_sqrII:0.00000100000050002909,ALD98423_1_Pseudomonas_syringae_UMAF0158_sqrII:0.00000100000050002909)100:0.01412903843072981294,ALU58394_1_Pseudomonas_syringae_pv_lapsa_sqrII:0.00604346657679284520)55:0.00543676595369206248)90:0.01567320095950401962,AAZ35149_1_Pseudomonas_savastanoi_pv_phaseolicola_1448A_sqrII:0.03583536786983856914)83:0.02636586672038039245,(AAO53663_1_Pseudomonas_syringae_pv_tomato_str_DC3000_sqrII:0.01809052293565503386,AKT28026_1_Pseudomonas_syringae_pv_actinidiae_ICMP_18884_sqrII:0.02066132612592954526)100:0.06970657962994757095)49:0.01446430235735803906)99:0.09951952171671660241,((AIL59279_1_Pseudomonas_alkylphenolica_sqrII:0.11014359328993303389,((CRN06103_1_Pseudomonas_sp_URMO17WK12_I11_sqrII:0.21732271164150912535,AIZ34918_1_Pseudomonas_parafulva_sqrII:0.12205705947295822367)50:0.02004660884580508964,(ACA70578_1_Pseudomonas_putida_W619_sqrII:0.05868505910591319263,((AGZ32883_1_Pseudomonas_sp_VLB120_sqrII:0.04176630558248771441,(CAK13004_1_Pseudomonas_entomophila_L48_sqrII:0.02561515814946781211,(AMK28644_1_Pseudomonas_putida_sqrII:0.01000124946478321043,(AIN61182_1_Pseudomonas_soli_sqrII:0.01140793471241612414,CRI54545_1_Pseudomonas_sp_CCOS_191_sqrII:0.01292105752641823854)99:0.02575055301723678039)90:0.01118025698193675019)96:0.03999250887959589218)56:0.02084657891065314073,((AGA71037_1_Pseudomonas_putida_HB3267_sqrII:0.01718442366497608190,(AHD12177_1_Pseudomonas_sp_FGI182_sqrII:0.00485796786153826123,(((AJG16646_1_Pseudomonas_plecoglossicida_sqrII:0.00000100000050002909,AHZ74555_1_Pseudomonas_putida_sqrII:0.00000100000050002909)18:0.00000100000050002909,(AHC90707_1_Pseudomonas_monteilii_SB3101_sqrII:0.00000100000050002909,AEJ10605_1_Pseudomonas_putida_S16_sqrII:0.00000100000050002909)15:0.00000100000050002909)7:0.00000100000050002909,AHC85339_1_Pseudomonas_monteilii_SB3078_sqrII:0.00000100000050002909)61:0.00000100000050002909)52:0.00000100000050002909)84:0.01313952727965881848,(((AFO46736_1_Pseudomonas_putida_DOT_T1E_sqrII:0.00508614959206853123,(AFK69513_1_Pseudomonas_putida_ND6_sqrII:0.00000100000050002909,ABQ76244_1_Pseudomonas_putida_F1_sqrII:0.00000100000050002909)97:0.00465170578913160892)73:0.00490929425865851542,((AJA13492_1_Pseudomonas_putida_S12_sqrII:0.00000100000050002909,ADR57791_1_Pseudomonas_putida_BIRD_1_sqrII:0.00000100000050002909)73:0.00243303738116447919,AAN65687_1_Pseudomonas_putida_KT2440_sqrII:0.00000100000050002909)94:0.00263769080606325894)100:0.02214615210353598415,((AGN81230_1_Pseudomonas_putida_H8234_sqrII:0.00524106950897676102,(BAN51898_1_Pseudomonas_putida_NBRC_14164_sqrII:0.01228229097558860249,AJQ49776_1_Pseudomonas_putida_S13.1.2_sqrII:0.01228881263864392906)90:0.00942486664706062606)90:0.01522522326996431259,ABY95985_1_Pseudomonas_putida_GB_1_sqrII:0.02219080564926478524)63:0.00487983354697670881)88:0.01544140322915626626)100:0.04949488779022541418)25:0.01479286647236851063)45:0.02589174621842952120)83:0.05770207469965161345)98:0.08465295719609511327,ALI04038_1_Pseudomonas_fluorescens_sqrII:0.24069350679459625142)54:0.04903223162088700404)24:0.03324162092333398516,(((BAQ80562_1_Pseudomonas_sp_St29_sqrII:0.00243279421297948242,BAQ74263_1_Pseudomonas_sp_Os17_sqrII:0.00237883204850032745)100:0.04506176010915796670,(BAO61956_1_Pseudomonas_protegens_Cab57_sqrII:0.00494859168430335922,(AGL84399_1_Pseudomonas_protegens_CHA0_sqrII:0.00000100000050002909,AAY91837_1_Pseudomonas_protegens_Pf_5_sqrII:0.00488302406288763403)89:0.00239940073524865611)96:0.02071523740130648550)100:0.11698831313457504211,(AIS13507_1_Pseudomonas_chlororaphis_subsp_aurantiaca_sqrII:0.00987877982186713757,(AIC19534_1_Pseudomonas_chlororaphis_sqrII:0.00807069455519130764,(AMS17443_1_Pseudomonas_chlororaphis_sqrII:0.00618144357852567702,(AKA25088_1_Pseudomonas_chlororaphis_sqrII:0.00293829406750284418,AJO78082_1_Pseudomonas_sp_MRSN12121_sqrII:0.00694835832115252728)100:0.03433321191270772427)72:0.00805126098477513055)58:0.00471528284290121443)100:0.08260927724043826137)100:0.12188023015687599049)98:0.09896604529923906657)66:0.04712861076596470966)82:0.09445557061051634840,(((((CCA91153_1_Novosphingobium_sp_PP1Y_sqrII:0.00563750760118161137,AIT80221_1_Novosphingobium_pentaromativorans_US6_1_sqrII:0.00931682361079419659)100:0.34302961911748697243,ALG90667_1_Confluentimicrobium_sp_EMB200_NS6_sqrII:0.30949118391104085690)50:0.08775847828597811706,ADH88309_1_Starkeya_novella_DSM_506_sqrII:0.31034662393671358371)14:0.04173602335770098398,((ADL00043_1_Brevundimonas_subvibrioides_ATCC_15264_sqrII:0.27569842395194404938,(AKQ42886_2_Aurantiacibacter_atlanticus_sqrII:0.26693895405699236134,AKM10652_1_Croceicoccus_naphthovorans_sqrII:0.26329396211881500589)79:0.07910234753723237311)60:0.07295785890113681837,(((AMG72510_1_Sphingopyxis_granuli_sqrII:0.00000100000050002909,ALC14225_1_Sphingopyxis_sp_113P3_sqrII:0.00179867066658882802)100:0.26262974850996517739,(AMO70675_1_Sphingorhabdus_sp_M41_sqrII:0.22184294653453986990,AJA09123_1_Sphingopyxis_fribergensis_sqrII:0.17094092092565135732)80:0.07413307284123836494)90:0.10089247859637269500,(((AHJ62691_1_Granulibacter_bethesdensis_sqrII:0.00167478512230511594,AHJ66745_1_Granulibacter_bethesdensis_CGDNIH4_sqrII:0.00000100000050002909)88:0.00175458195845419780,(AHJ69411_1_Granulibacter_bethesdensis_sqrII:0.00000100000050002909,ABI61765_1_Granulibacter_bethesdensis_CGDNIH1_sqrII:0.00336848668873221662)48:0.00160738985764080156)100:0.31634965015870841754,(BAT20392_1_Asaia_bogorensis_NBRC_16594_sqrII:0.28513818733296830699,((BAK83735_1_Komagataeibacter_medellinensis_NBRC_3288_sqrII:0.05451373281339818438,AHI26509_1_Komagataeibacter_xylinus_E25_sqrII:0.02749871563957540996)100:0.23987661489708864138,(AFW00206_1_Gluconobacter_oxydans_H24_sqrII:0.16370074885928512232,(AHK70580_1_Gluconobacter_oxydans_DSM_3504_sqrII:0.00109918399795045979,AAW60350_1_Gluconobacter_oxydans_621H_sqrII:0.00715961673479940594)100:0.10688119316694889849)100:0.17980986165938384058)93:0.07359913652667497697)100:0.12508638921316153625)80:0.07634819109354791522)24:0.04555033577734916156)10:0.03165013968968017483)36:0.04894972230725452150,(ALJ07225_1_Brevundimonas_sp_DS20_sqrII:0.29612434999228542942,((AER55990_1_Pseudoxanthomonas_spadix_BD_a59_sqrII:0.28086907252841214477,ALS94065_1_Xanthomonas_oryzae_pv_oryzae_sqrII:0.18337320427176911908)94:0.08195237113013736918,((CDF85541_1_Pseudomonas_knackmussii_B13_sqrII:0.10621854039188362295,AMO77168_1_Pseudomonas_citronellolis_sqrII:0.11698295758875021377)99:0.06886012255554663231,AMA47886_1_Pseudomonas_monteilii_sqrII:0.21823587262489779759)79:0.04638659117055263237)97:0.07513769846453408063)76:0.06079782092696704721)46:0.03648855860920897920)14:0.02478364963054774384,((ABM17483_1_Marinobacter_hydrocarbonoclasticus_VT8_sqrII:0.00614200146729871558,CCG93840_1_Marinobacter_hydrocarbonoclasticus_ATCC_49840_sqrII:0.00000100000050002909)100:0.14221154875783165172,((AKV96325_1_Marinobacter_sp_CP1_sqrII:0.03452698714764624449,ADP99495_1_Marinobacter_adhaerens_HP15_sqrII:0.01930260122169491499)100:0.08956865524968048164,AKO51018_1_Marinobacter_psychrophilus_sqrII:0.18719668542484976803)72:0.04442096735133878316)100:0.36912125156211311738)57:0.04576538986528515957,(((((CDZ16299_1_Candidatus_Evansia_muelleri_sqrII:0.71054371371575031358,(((((ALQ52456_1_Nitrosomonas_ureae_sqrII:0.02391952330320001874,ADZ27389_1_Nitrosomonas_sp_AL212_sqrII:0.02675183171526828926)100:0.17810732053961822463,((CAD86479_1_Nitrosomonas_europaea_ATCC_19718_sqrII:0.05114968803326867819,(WP_074684586.1_Nitrosomonas_eutropha_Sqr_II:0.02866021757154187805,(WP_011635486.1_Nitrosomonas_eutropha_Sqr_II:0.00000100000050002909,ABI60730_1_Nitrosomonas_eutropha_C91_sqrII:0.00000100000050002909)100:0.00985220899269027318)100:0.10489890304706732393)100:0.12217165474089645982,(AKH39533_1_Nitrosomonas_communis_sqrII:0.09478438775169219233,AEJ02429_1_Nitrosomonas_sp_Is79A3_sqrII:0.11482856381541546587)96:0.05476671533538367970)76:0.04492971295125760406)98:0.08642306747433806113,ABB74980_1_Nitrosospira_multiformis_ATCC_25196_sqrII:0.20871326746847809752)96:0.08994514474971626594,(((ADP19490_1_Achromobacter_xylosoxidans_A8_sqrII:0.06494378113126055008,(AMG38214_1_Achromobacter_xylosoxidans_sqrII:0.00754678061949993692,((AKP92519_1_Achromobacter_xylosoxidans_sqrII:0.00215419716156014553,ALX86524_1_Achromobacter_denitrificans_sqrII:0.01488045187054107266)84:0.00279932402145275597,((AHC50264_1_Achromobacter_xylosoxidans_NBRC_15126_ATCC_27061_sqrII:0.00000100000050002909,(AIR54214_1_Achromobacter_xylosoxidans_C54_sqrII:0.00000100000050002909,CKI23028_1_Achromobacter_xylosoxidans_sqrII:0.00000100000050002909)25:0.00000100000050002909)58:0.00000100000050002909,AMH05397_1_Achromobacter_xylosoxidans_sqrII:0.00246318037863180314)94:0.00734480117674121170)72:0.00483778315372381234)70:0.02214115047355406235)100:0.21506448955527074363,((AIS17288_1_Pseudomonas_rhizosphaerae_sqrII:0.13645466791261423589,(AMB81851_1_Pseudomonas_fragi_sqrII:0.03645239096484573227,ALE91085_1_Pseudomonas_versuta_sqrII:0.03186681062195492048)100:0.07358153671295329656)100:0.16472476327941162899,(((AIY42837_1_Collimonas_arenae_sqrII:0.08578873133011812036,(AMP06280_1_Collimonas_pratensis_sqrII:0.00349347957188789757,(AMP16201_1_Collimonas_pratensis_sqrII:0.00000100000050002909,WP_082807180.1_Collimonas_pratensis_Sqr_II:0.00000100000050002909)87:0.00000100000050002909)100:0.09133830461385425425)100:0.05439788455231076014,((AMP11035_1_Collimonas_arenae_sqrII:0.00000100000050002909,AMP01141_1_Collimonas_arenae_sqrII:0.00000100000050002909)100:0.13878682443288770099,((AMO94131_1_Collimonas_fungivorans_sqrII:0.02720408518116466598,AEK60961_1_Collimonas_fungivorans_Ter331_sqrII:0.00982630771581701271)19:0.00000100000050002909,AMO94132_1_Collimonas_fungivorans_sqrII:0.02689537283114611793)100:0.09077311394380399578)58:0.02474118967109409720)100:0.24299361888221981953,(((((ABA75196_1_Pseudomonas_fluorescens_Pf0_1_sqrII:0.00983015493642624277,AMQ83614_1_Pseudomonas_glycinae_sqrII:0.00000100000050002909)100:0.06252062395236952785,WP_003224003.1_Pseudomonas_fluorescens_Sqr_II:0.05943337340314600037)94:0.03345975297697936779,(AFY20153_1_Pseudomonas_sp_UW4_sqrII:0.04924618215287852874,WP_090454958.1_Pseudomonas_jessenii_Sqr_II:0.04099445628913987727)100:0.04288714445787782797)89:0.03962494492269741375,(ALI04458_1_Pseudomonas_fluorescens_sqrII:0.03686130920134449845,AMS12920_1_Pseudomonas_chlororaphis_sqrII:0.18861638320876364383)100:0.07954217280447008209)83:0.03693132554240116661,(AIG01787_1_Pseudomonas_fluorescens_sqrII:0.07290627612851023620,((AKA81587_1_Pseudomonas_synxantha_sqrII:0.03239010049963023802,AFJ57156_1_Pseudomonas_fluorescens_A506_sqrII:0.02152179093736048335)86:0.01982492963873836236,(CAY50351_1_Pseudomonas_fluorescens_SBW25_sqrII:0.02236096301367117983,((AKS05298_1_Pseudomonas_trivialis_sqrII:0.02224374705586230905,(AMN80014_1_Pseudomonas_azotoformans_sqrII:0.00616773281169193024,(AJP53119_1_Pseudomonas_simiae_sqrII:0.00242772300092775279,AJZ95359_1_Pseudomonas_simiae_sqrII:0.00000100000050002909)100:0.02115119180588342571)89:0.02008532338783922816)44:0.00665680025100922126,AGE26437_1_Pseudomonas_poae_sqrII:0.03308115882940569630)44:0.01052287148807549977)39:0.00527665366190831816)89:0.05051176902267814905)100:0.08572174843946234191)96:0.11962927465257758297)6:0.02433777789152045262)19:0.03777369044924235725)5:0.02471589981414376233,(((((AGE18194_1_Serratia_marcescens_WW4_sqrII:0.00251934197352449889,ALL38186_1_Serratia_marcescens_sqrII:0.00764239203842195531)36:0.00000100000050002909,AIA48758_1_Serratia_sp_FS14_sqrII:0.00755854739844947880)100:0.05663397559353503669,(((ALE96151_1_Serratia_marcescens_sqrII:0.00000100000050002909,BAO33864_1_Serratia_marcescens_SM39_sqrII:0.01278873982200138225)100:0.04266564226966586965,AKL43974_1_Serratia_marcescens_sqrII:0.05418188046933431617)68:0.01531200007751533712,(ALD46913_1_Serratia_marcescens_sqrII:0.00000100000050002909,AIM21856_1_Serratia_sp_SCBI_sqrII:0.00778822690208859705)100:0.14316898527464508306)43:0.01612632061002298306)100:0.20501189065080535623,(CCF11465_1_Pantoea_ananatis_LMG_5342_sqrII:0.00000100000050002909,(AMB74313_1_Pantoea_ananatis_sqrII:0.00502163734905754916,(AER34419_1_Pantoea_ananatis_PA13_sqrII:0.00000100000050002909,(BAK13578_1_Pantoea_ananatis_AJ13355_sqrII:0.00250030950582004127,ADD75509_1_Pantoea_ananatis_LMG_20103_sqrII:0.00499318668051221964)55:0.00249696147947386883)29:0.00000100000050002909)61:0.00499580323062169020)100:0.26109127122727748826)100:0.34395990816458205108,WP_062863696.1_Paraburkholderia_bannensis_Sqr_II:0.20376835010917010438)28:0.08683855446499971764)2:0.03612074295891598563)4:0.04486320230428755135,((((((((BAT65637_1_Pseudomonas_aeruginosa_sqrII:0.00255659077910170944,(BAQ39893_1_Pseudomonas_aeruginosa_sqrII:0.00000100000050002909,AGI81584_1_Pseudomonas_aeruginosa_B136_33_sqrII:0.00000100000050002909)33:0.00000100000050002909)32:0.00256516401410088017,((BAK90201_1_Pseudomonas_aeruginosa_NCGM2.S1_sqrII:0.00000100000050002909,BAP23268_1_Pseudomonas_aeruginosa_sqrII:0.00000100000050002909)20:0.00000100000050002909,BAP50878_1_Pseudomonas_aeruginosa_sqrII:0.00000100000050002909)68:0.00257113211074971870)3:0.00000100000050002909,((ALT74765_1_Pseudomonas_aeruginosa_AES_1R_sqrII:0.00000100000050002909,(ALZ32103_1_Pseudomonas_aeruginosa_sqrII:0.00000100000050002909,ABR82871_1_Pseudomonas_aeruginosa_PA7_sqrII:0.04278594382309248989)21:0.00513127321498413336)11:0.00256610926624001789,((((AHA16122_1_Pseudomonas_aeruginosa_PA1_sqrII:0.00000100000050002909,((((AJD64094_1_Pseudomonas_aeruginosa_sqrII:0.00000100000050002909,ALZ91373_1_Pseudomonas_aeruginosa_sqrII:0.00000100000050002909)56:0.00257415146370985545,ALY61180_1_Pseudomonas_aeruginosa_sqrII:0.00257666396550892095)7:0.00000100000050002909,(AEO75179_1_Pseudomonas_aeruginosa_M18_sqrII:0.00257548737477123228,ALU50173_1_Pseudomonas_aeruginosa_sqrII:0.00258263911609681604)4:0.00000100000050002909)0:0.00000100000050002909,((((AHC65605_1_Pseudomonas_aeruginosa_LES431_sqrII:0.00000100000050002909,(((((((((AMA37381_1_Pseudomonas_aeruginosa_DHS01_sqrII:0.00000100000050002909,AHA21921_1_Pseudomonas_aeruginosa_PA1R_sqrII:0.00000100000050002909)1:0.00000100000050002909,AFM64990_1_Pseudomonas_aeruginosa_DK2_sqrII:0.00000100000050002909)1:0.00000100000050002909,(((((ALP60379_1_Pseudomonas_aeruginosa_sqrII:0.00000100000050002909,ALY83452_1_Pseudomonas_aeruginosa_sqrII:0.00000100000050002909)56:0.00257416331670772556,(CKH44763_1_Pseudomonas_aeruginosa_sqrII:0.00000100000050002909,AKO86743_1_Pseudomonas_aeruginosa_DSM_50071_NBRC_12689_sqrII:0.00000100000050002909)68:0.00257785166506565048)8:0.00000100000050002909,ALZ09387_1_Pseudomonas_aeruginosa_sqrII:0.00000100000050002909)0:0.00000100000050002909,((AAG05733_1_Pseudomonas_aeruginosa_PAO1_sqrII:0.00000100000050002909,AKQ15881_1_Pseudomonas_aeruginosa_sqrII:0.00000100000050002909)0:0.00000100000050002909,(AID85020_1_Pseudomonas_aeruginosa_VRFPA04_sqrII:0.00000100000050002909,ALZ25752_1_Pseudomonas_aeruginosa_sqrII:0.00000100000050002909)1:0.00000100000050002909)0:0.00000100000050002909)0:0.00000100000050002909,(ALZ04501_1_Pseudomonas_aeruginosa_sqrII:0.00000100000050002909,AHC77089_1_Pseudomonas_aeruginosa_SCV20265_sqrII:0.00000100000050002909)1:0.00000100000050002909)0:0.00000100000050002909)0:0.00000100000050002909,ALZ13591_1_Pseudomonas_aeruginosa_sqrII:0.00000100000050002909)0:0.00000100000050002909,ALE48507_1_Pseudomonas_aeruginosa_sqrII:0.00000100000050002909)0:0.00000100000050002909,AHH51129_1_Pseudomonas_aeruginosa_YL84_sqrII:0.00000100000050002909)0:0.00000100000050002909,ALZ19264_1_Pseudomonas_aeruginosa_sqrII:0.00000100000050002909)0:0.00000100000050002909,(CAW27685_1_Pseudomonas_aeruginosa_LESB58_sqrII:0.00000100000050002909,ALY92858_1_Pseudomonas_aeruginosa_sqrII:0.00000100000050002909)5:0.00000100000050002909)0:0.00000100000050002909,ALY55497_1_Pseudomonas_aeruginosa_sqrII:0.00000100000050002909)0:0.00000100000050002909)0:0.00000100000050002909,(ALY39224_1_Pseudomonas_aeruginosa_sqrII:0.00000100000050002909,ALZ39344_1_Pseudomonas_aeruginosa_sqrII:0.00000100000050002909)1:0.00000100000050002909)0:0.00000100000050002909,ALY94128_1_Pseudomonas_aeruginosa_sqrII:0.00000100000050002909)0:0.00000100000050002909,BAR67849_1_Pseudomonas_aeruginosa_sqrII:0.00000100000050002909)0:0.00000100000050002909)0:0.00000100000050002909)2:0.00000100000050002909,AGO40022_1_Pseudomonas_aeruginosa_RP73_sqrII:0.00258232497857861917)21:0.00257437913725146357,(AJF49791_1_Pseudomonas_aeruginosa_sqrII:0.00000100000050002909,(ALY40030_1_Pseudomonas_aeruginosa_sqrII:0.00000100000050002909,AKE69790_1_Pseudomonas_aeruginosa_sqrII:0.00000100000050002909)24:0.00000100000050002909)50:0.00000100000050002909)66:0.00516003718700339033,(ALY75553_1_Pseudomonas_aeruginosa_sqrII:0.00000100000050002909,(ALY70347_1_Pseudomonas_aeruginosa_sqrII:0.00000100000050002909,ABJ11521_1_Pseudomonas_aeruginosa_UCBPP_PA14_sqrII:0.00000100000050002909)22:0.00000100000050002909)51:0.00000100000050002909)16:0.00256633423339828722)3:0.00000100000050002909)16:0.00257377737900873040,ALS11284_1_Pseudomonas_aeruginosa_sqrII:0.00257288615852981810)1:0.00000100000050002909,WP_003111641.1_Pseudomonas_aeruginosa_Sqr_II:0.00000100000050002909)0:0.00000100000050002909,ALY63848_1_Pseudomonas_aeruginosa_sqrII:0.00000100000050002909)16:0.00000100000050002909,AHB55930_1_Pseudomonas_aeruginosa_MTB_1_sqrII:0.00515195819813619310)100:0.24905096948324706441,((AMP37368_1_Ralstonia_solanacearum_sqrII:0.00245499354723757897,CBJ50942_1_Ralstonia_solanacearum_PSI07_sqrII:0.00000100000050002909)89:0.00417425413862515960,((AEG68895_1_Ralstonia_solanacearum_Po82_sqrII:0.00000100000050002909,(AMP73021_1_Ralstonia_solanacearum_sqrII:0.00000100000050002909,AMP71086_1_Ralstonia_solanacearum_sqrII:0.00000100000050002909)34:0.00000100000050002909)100:0.04313544917386973043,(AKZ26471_1_Ralstonia_solanacearum_sqrII:0.00000100000050002909,(CAD15244_1_Ralstonia_solanacearum_GMI1000_sqrII:0.00000100000050002909,WP_064477814.1_Ralstonia_solanacearum_Sqr_II:0.00243387709245815103)61:0.00242739680065809068)100:0.03870894247225356577)58:0.01320443453722909555)100:0.27807477938188729372)62:0.09898330048169884376)19:0.03689061346736348390)24:0.02787863163514982950,((WP_047213982.1_Pandoraea_thiooxydans_Sqr_II:0.00000100000050002909,AKJ68162_1_Pandoraea_thiooxydans_sqrII:0.00000100000050002909)100:0.16244673171994652994,((ALS64219_1_Pandoraea_apista_sqrII:0.00479916020037800262,(AKH73949_1_Pandoraea_apista_sqrII:0.00000100000050002909,(AKI62496_1_Pandoraea_apista_sqrII:0.00000100000050002909,AJE99817_1_Pandoraea_apista_sqrII:0.00000100000050002909)37:0.00000100000050002909)67:0.00000100000050002909)97:0.01559044067332803624,(((AJP57468_1_Pandoraea_vervacti_sqrII:0.03742414068240042940,AKM32190_1_Pandoraea_faecigallinarum_sqrII:0.02212631658876808641)90:0.01847545675162544712,(AJC17242_1_Pandoraea_sputorum_sqrII:0.01984589053372121450,AKC70645_1_Pandoraea_oxalativorans_sqrII:0.01380046457427461411)98:0.01454778623368651810)78:0.01680588764653076841,(AJC22235_1_Pandoraea_pulmonicola_sqrII:0.02680434085074421061,((AHB06107_2_Pandoraea_pnomenusa_3kgm_sqrII:0.00251824862937651949,(AHN73887_1_Pandoraea_pnomenusa_sqrII:0.00000100000050002909,AIU25376_2_Pandoraea_pnomenusa_sqrII:0.00240617677626573084)68:0.00000100000050002909)100:0.06316009123722128582,ALS62046_1_Pandoraea_norimbergensis_sqrII:0.03568829001139844220)36:0.00844268932098370464)46:0.01043664278497792933)54:0.01264051963443388847)100:0.17475814851203144706)100:0.21751397765676033780)5:0.00883806811290822891,((AKR43678_1_Methylophilus_sp_TWE2_sqrII:0.09044602570931505048,WP_091471187.1_Methylophilus_rhizosphaerae_Sqr_II:0.08384573516811015537)100:0.28743476536571432867,ABP34017_1_Polynucleobacter_asymbioticus_QLW_P1DMWA_1_sqrII:0.37926374836657028577)48:0.09055868774378203478)40:0.07813801648212606588,((AFT69376_1_Alcanivorax_dieselolei_B5_sqrII:0.25814146728466735858,(CAL17390_1_Alcanivorax_borkumensis_SK2_sqrII:0.00000100000050002909,BAP14856_1_Alcanivorax_sp_NBRC_101098_sqrII:0.00756073467322227518)100:0.28317875871182779379)94:0.10420248245420439537,(AJE19978_1_Azotobacter_chroococcum_NCIMB_8003_sqrII:0.08713054457123245444,((AHY42511_1_Pseudomonas_stutzeri_sqrII:0.02677787958268302779,AGA86335_1_Pseudomonas_stutzeri_RCH2_sqrII:0.02263780938405592080)99:0.03199768457564842322,(AFM33909_1_Pseudomonas_stutzeri_CCUG_29243_sqrII:0.01822712183741513961,((ABP80175_1_Pseudomonas_stutzeri_A1501_sqrII:0.00169338738455435166,(AEA84512_1_Pseudomonas_stutzeri_DSM_4166_sqrII:0.00680131036325052566,AEJ05731_1_Pseudomonas_stutzeri_sqrII:0.00170092162987406587)52:0.00168864589456562244)37:0.00000100000050002909,AKN26557_1_Pseudomonas_stutzeri_sqrII:0.00848759492448771663)100:0.02804029739914207925)100:0.03885634278153937693)100:0.06170920995499746403)100:0.21658547071373238091)90:0.10898133216310475213)8:0.01952649092276833448,AMC35212_1_Janthinobacterium_sp_B9_8_sqrII:0.58112554815415062848)20:0.03709305892236884616)100:0.20085435217505645533)73:0.09977742324754215741)20:0.07685754769284643129)94:0.15714689694040681611)24:0.02950305761510734620)32:0.02958728589129086886,(AEE50799_1_Haliscomenobacter_hydrossis_DSM_1100_sqrII:0.40336965169375210705,((EAZ79231_1_Algoriphagus_machipongonensis_sqrII:0.12589797014208350956,(AFL82738_1_Belliella_baltica_DSM_15883_sqrII:0.26707041123798569426,AMQ57237_1_Algoriphagus_sanaruensis_sqrII:0.11021672693709809454)63:0.04015152376493547060)100:0.25030038961010631082,((AJH14169_1_Myroides_profundi_sqrII:0.01611907304510365110,(ALU26541_1_Myroides_odoratimimus_sqrII:0.01226397737584798177,AJA69310_1_Myroides_sp_A21_sqrII:0.01484326767564399241)68:0.00615065100131486926)100:0.39572802423243680359,((AFC23099_1_Saprospira_grandis_str_Lewin_sqrII:0.19035063168188751104,AMC11675_1_Lutibacter_profundi_sqrII:0.27471831140740460286)88:0.09847111903632028984,(EAR16682_1_Robiginitalea_biformata_HTCC2501_sqrII:0.22098278328052384234,(ADF52138_1_Zunongwangia_profunda_SM_A87_sqrII:0.15012620209967536544,(AEE19705_1_Dokdonia_sp_4H_3_7_5_sqrII:0.19591122404473698682,(ALM08854_1_Sediminicola_sp_YIK13_sqrII:0.15417838444002188170,CAZ98498_1_Zobellia_galactanivorans_sqrII:0.06436839813211853167)81:0.04760024373736753550)63:0.04799127219128486443)96:0.07583918822587441821)80:0.06427797343873718761)36:0.07124495002655185927)92:0.12371128562981371923)69:0.08180661855547489980)100:0.27220345724379441110)36:0.05094511938981094445,((((ABD00861_1_Synechococcus_sp_JA_3_3Ab_sqrII:0.16180607605094612933,BAU44896_1_Leptolyngbya_sp_O_77_sqrII:0.11403231105422106939)100:0.12916357409606518680,AFY85365_1_Oscillatoria_acuminata_PCC_6304_sqrII:0.34116797909587437410)89:0.07011372859447603800,(((AIE74725_1_Synechocystis_sp_PCC_6714_sqrII:0.01887463703859411021,(BAL28769_1_Synechocystis_sp_PCC_6803_substr_GT_I_sqrII:0.00000100000050002909,((BAK49770_1_Synechocystis_sp_PCC_6803_sqrII:0.00000100000050002909,BAA17596_1_Synechocystis_sp_PCC_6803_sqrII:0.00000100000050002909)17:0.00000100000050002909,((BAM51337_1_Synechocystis_sp_PCC_6803_sqrII:0.00000100000050002909,BAL35107_1_Synechocystis_sp_PCC_6803_substr_PCC_P_sqrII:0.00000100000050002909)34:0.00000100000050002909,(BAL31938_1_Synechocystis_sp_PCC_6803_substr_PCC_N_sqrII:0.00000100000050002909,(ALJ67300_1_Synechocystis_sp_PCC_6803_sqrII:0.00000100000050002909,AGF51285_1_Synechocystis_sp_PCC_6803_sqrII:0.00000100000050002909)48:0.00000100000050002909)0:0.00000100000050002909)4:0.00000100000050002909)2:0.00000100000050002909)99:0.02380862501784277926)100:0.22688882925108583288,(AFZ48758_1_Cyanobacterium_stanieri_PCC_7202_sqrII:0.14995351532011644280,(AFZ53683_1_Cyanobacterium_aponinum_PCC_10605_sqrII:0.07409448929803862105,(BAQ65459_1_Geminocystis_sp_NIES_3709_sqrII:0.04506868340593460365,BAQ60777_1_Geminocystis_sp_NIES_3708_sqrII:0.05132182952904080359)100:0.07801680791577854379)97:0.08815745811221632755)100:0.23659701892541318280)58:0.05474595461421295078,((((AFY54319_1_Rivularia_sp_PCC_7116_sqrII:0.10262217908329474003,WP_073639328.1_Nostoc_calcicola_Sqr_II:0.04370611662863548019)100:0.18088388509393688031,(WP_015191437.1_Stanieria_cyanosphaera_Sqr_II:0.00000100000050002909,AFZ33764_1_Stanieria_cyanosphaera_PCC_7437_sqrII:0.00000100000050002909)100:0.24168112742198580301)61:0.05892320412682863079,((ADN16897_1_Gloeothece_verrucosa_PCC_7822_sqrII:0.07627567967025064566,ACK72139_1_Gloeothece_citriformis_PCC_7424_sqrII:0.05876197842792185710)100:0.15419423690982889119,(BAU08738_1_Fischerella_sp_NIES_3754_sqrII:0.15212102851737710485,AFZ19061_1_Microcoleus_sp_PCC_7113_sqrII:0.10888151383543444306)99:0.10542234715357312602)31:0.03517569779048716760)75:0.05785202989868826196,(ACL45950_1_Cyanothece_sp_PCC_7425_sqrII:0.32763726906674162098,ABW25533_1_Acaryochloris_marina_MBIC11017_sqrII:0.22018332235891338589)97:0.15467770039870692989)55:0.03377807842585439646)36:0.06874166614363272365)46:0.05894453279907072019,AFY28243_1_Cyanobium_gracile_PCC_6307_sqrII:0.53109232480084789252)96:0.12776999469576735824)25:0.04949582929877165138)32:0.07380921893602968020,ADR35775_1_Oceanithermus_profundus_DSM_14977_sqrII:0.42669201123453071034)18:0.04075531350728392455)44:0.08788609806672853519)100:0.27963598539444184388,(WP_073349392.1_Bacteroides_faecichinchillae_Sqr_II:0.08737179850049639485,ABR45123_1_Parabacteroides_distasonis_ATCC_8503_sqrII:0.10143125929636209737)100:0.73122062652240038538)52:0.08574609713612806050)53:0.11058110343360841310,((WP_062422422.1_Leptolinea_tardivitalis_Sqr_III:0.29992439349757432643,(((BHB10_38_Bin_186_scaffold_858964_5:0.29381715081522735700,((M3_38_Bin_215_scaffold_305454_1:0.09667881382122535394,((Meg22_24_Bin_124_scaffold_34495_1:0.00000100000050002909,(Meg19_46_Bin_60_scaffold_14914_5:0.00285084242245367417,(Meg22_46_Bin_213_scaffold_13332_1:0.00000100000050002909,Meg22_02_Bin_84_scaffold_16892_7:0.00285935899009033241)27:0.00000100000050002909)54:0.00285217265783809827)100:0.01538248066650828652,Meg19_1012_Bin_119_scaffold_13919_7:0.03478899038528791149)100:0.10965302039130382650)100:0.23426240445476589902,BAL99201_1_Caldilinea_aerophila_DSM_14535_NBRC_104270_sqrIII:0.18583451516755172817)68:0.06122250674556914407)61:0.09325145697407404011,(((((WP_069797014.1_Cloacibacterium_normanense_Sqr_III:0.27070912205206693057,(((WP_089382615.1_Lutibacter_agarilyticus_Sqr_III:0.05057381090025636627,WP_134247810.1_Gramella_jeungdoensis_Sqr_III:0.04787285404769798386)98:0.06720352731554567194,(EAR01837_1_Flavobacteriales_bacterium_HTCC2170_sqrIII:0.06140424817993912071,WP_092574297.1_Hyunsoonleella_jejuensis_Sqr_III:0.06904676257609537737)87:0.05227464492981440808)100:0.13710399815384763378,((WP_072833369.1_Flavisolibacter_ginsengisoli_Sqr_III:0.16530962355242737050,WP_074418257.1_Hydrotalea_flava_Sqr_III:0.14517248442609423376)97:0.11828495339130229436,(WP_099149856.1_Lewinella_nigricans_Sqr_III:0.19147966055793921858,WP_033959189.1_Psychroserpens_jangbogonensis_Sqr_III:0.18019987172713061718)98:0.11754846062345418456)53:0.05785833331546752500)34:0.03795975095926946985)85:0.11719829846899165737,(((Meg19_46_Bin_247_scaffold_91355_7:0.00000100000050002909,(Meg19_1012_Bin_219_scaffold_9939_7:0.00000100000050002909,Meg22_46_Bin_130_scaffold_3655_6:0.00000100000050002909)18:0.00000100000050002909)16:0.00000100000050002909,Meg22_24_Bin_156_scaffold_13089_5:0.00000100000050002909)100:0.33325766338598494798,(WP_028308485.1_Desulfitibacter_alkalitolerans_Sqr_III:0.22235857232725478316,(AGA70777_1_Desulfitobacterium_dichloroeliminans_LMG_P_21439_sqrIII:0.08772501535311041931,(AFL99170_1_Desulfitobacterium_dehalogenans_ATCC_51507_sqrIII:0.04076100492679901599,BAE86257_1_Desulfitobacterium_hafniense_Y51_sqrIII:0.04797011607789177651)100:0.07823021015566854197)92:0.06903812487128876962)100:0.16777866566620244781)45:0.04236622524217430880)77:0.10268292004329307443,(WP_045026085.1_Draconibacterium_sediminis_Sqr_III:0.09837818085764303555,AMC09756_1_Lutibacter_profundi_sqrIII:0.22257518524597949550)100:0.20454212416058595303)34:0.05637420178701274542,(AFN74265_1_Melioribacter_roseus_P3M_2_sqrIII:0.20858782554853558255,WP_006929292.1_Caldithrix_abyssi_Sqr_III:0.20485519032968033115)32:0.07666860089941415768)18:0.05089291743786734934,WP_012499204.1_Chloroherpeton_thalassium_Sqr_III:0.46834008820091216352)27:0.06377053963612581977)42:0.07623916979440628627,WP_013561138.1_Anaerolinea_thermophila_Sqr_III:0.32118839373641622226)45:0.11853597181539513028)100:0.76228489054410519810,(((((((ADH87320_1_Desulfurivibrio_alkaliphilus_AHT_2_sqrI:0.55057781457513943479,(LQ108M_Bin_12_scaffold_329_63:0.11879169302769215788,((BHB10_26_Bin_369_scaffold_3803_30:0.00000100000050002909,BHB10_38_Bin_124_scaffold_9302_14:0.00000100000050002909)100:0.11147706729821156568,(((Meg19_46_Bin_247_scaffold_4316_18:0.00000100000050002909,Meg22_24_Bin_156_scaffold_12424_9:0.00000100000050002909)24:0.00000100000050002909,(Meg22_46_Bin_130_scaffold_6851_2:0.00000100000050002909,Meg19_1012_Bin_219_scaffold_6023_2:0.00000100000050002909)30:0.00000100000050002909)97:0.00000100000050002909,AB_69_Bin_159_scaffold_243079_2:0.00000100000050002909)99:0.02078056717310855853)100:0.23617781804467449791)100:0.41153187298208587785)99:0.17205189132124418250,((AFZ49931_1_Dactylococcopsis_salina_PCC_8305_sqrI:0.09624946083074056857,WP_015224891.1_Halothece_sp._PCC_7418_Sqr_I:0.09717821522940847667)100:0.15508742166110650595,(((((((ACL44402_1_Cyanothece_sp_PCC_7425_sqrI:0.22787431141507061283,WP_036533293.1_Neosynechococcus_sphagnicola_Sqr_I:0.24936837494596511555)100:0.21703585357190049998,ABW25508_1_Acaryochloris_marina_MBIC11017_sqrI:0.28776073581386168998)35:0.05993795211840998588,(ABA22985_1_Trichormus_variabilis_ATCC_29413_sqrI:0.11191486825983519571,AFY47008_1_Nostoc_sp_PCC_7524_sqrI:0.05656284473704698001)100:0.23132270052659306692)13:0.02550243557100299527,((BAD01806_1_Synechocystis_sp_PCC_6803_sqrI:0.32486230968424006926,WP_011056143.1_Thermosynechococcus_elongatus_Sqr_I:0.31020794007062041375)100:0.30450444799055453871,ACB52755_1_Crocosphaera_subtropica_ATCC_51142_sqrI:0.33376638756368320893)20:0.07602856596004572975)23:0.05566162045222458610,(WP_012599068.1_Gloeothece_citriformis_Sqr_I:0.27657498033362354350,AMA10752_1_Synechococcus_sp_PCC_73109_sqrI:0.32499458873247039081)60:0.09748072652201125732)27:0.06431711198191410184,(WP_062298346.1_Nostoc_piscinale_Sqr_I:0.27278510896705832067,AFY78144_1_Pleurocapsa_sp_PCC_7327_sqrI:0.18818153251471825271)41:0.05130259391377237077)32:0.06960651809152311464,WP_063714927.1_Leptolyngbya_valderiana_Sqr_I:0.24263782677084172468)42:0.11503004599653574025)100:0.49573265741540722962)36:0.05555090636247943942,(((AET69955_1_Desulfosporosinus_orientis_DSM_765_sqrI:0.23347472256705045779,AFM40651_1_Desulfosporosinus_acidiphilus_SJ4_sqrI:0.15052670128494791135)100:0.49769165651226709990,((((WP_015677801.1_Leptospira_yanagawae_Sqr_I:0.08711161566213490581,ABZ95187_1_Leptospira_biflexa_serovar_Patoc_strain_Patoc_1_Ames_sqrI:0.07302401905788588610)100:0.47297162567753514573,ACU53132_1_Acidimicrobium_ferrooxidans_DSM_10331_sqrI:0.72622480391508204001)66:0.09214310167440750710,AKA35364_1_Muricauda_lutaonensis_sqrI:0.46051615956182145872)57:0.09382634627428464158,WP_013013834.1_Meiothermus_ruber_Sqr_I:0.52254821792675476555)70:0.14440046509831203081)100:0.36015142195074589804,WP_007572036.1_Patulibacter_medicamentivorans_Sqr_I:0.66412838992901968016)61:0.11155366130802027436)61:0.16715033185072580846,((((WP_062310314.1_Lysinimicrobium_rhizosphaerae_Sqr_IV:0.27807060315962511821,(((AHU89125_1_Trueperella_pyogenes_sqrIV:0.00276284031708215342,((AJC69459_1_Trueperella_pyogenes_TP8_sqrIV:0.00000100000050002909,WP_039662223.1_Trueperella_pyogenes_Sqr_IV:0.00000100000050002909)32:0.00000100000050002909,ALD74107_1_Trueperella_pyogenes_sqrIV:0.00000100000050002909)88:0.00519265357153105619)100:0.34401275429171568332,(WP_010851189.1_Tetrasphaera_elongata_Sqr_IV:0.22706116182036772955,(AJK69674_1_Corynebacterium_marinum_DSM_44953_sqrIV:0.17630094630581841231,AHI22413_1_Corynebacterium_vitaeruminis_DSM_20294_sqrIV:0.16138281528205031257)78:0.08887266534367832538)99:0.10848152041639966270)41:0.04766061733388078647,((AGP29981_1_Corynebacterium_terpenotabidum_Y_11_sqrIV:0.32221626910700040813,(((((ACC41176_1_Mycobacterium_marinum_M_sqrIV:0.00000100000050002909,WP_012394445.1_Mycobacterium_marinum_Sqr_IV:0.00000100000050002909)51:0.00000100000050002909,(AGC62314_1_Mycobacterium_liflandii_128FXT_sqrIV:0.00000100000050002909,ABL05271_1_Mycobacterium_ulcerans_Agy99_sqrIV:0.00265927927683709585)66:0.00266807501133134103)51:0.00000100000050002909,CDM76802_1_Mycobacterium_marinum_E11_sqrIV:0.00266383893416358196)91:0.03046852793340194127,(AIR19325_1_Mycobacterium_kansasii_662_sqrIV:0.00000100000050002909,(AIR28900_1_Mycobacterium_kansasii_824_sqrIV:0.00000100000050002909,AGZ51552_1_Mycobacterium_kansasii_ATCC_12478_sqrIV:0.00000100000050002909)32:0.00000100000050002909)100:0.02066121051430961850)98:0.04277075666648973151,((WP_085182413.1_Mycobacterium_bohemicum_Sqr_IV:0.05681147512498128938,WP_065044915.1_Mycobacterium_gordonae_Sqr_IV:0.07067438725867530858)42:0.02141512302057217015,(WP_067911529.1_Mycobacterium_mantenii_Sqr_IV:0.03946733636389192224,WP_065475545.1_Mycobacterium_malmoense_Sqr_IV:0.02549554707668784392)59:0.01525725550340671297)40:0.01354531314330814813)100:0.15656274789499743938)85:0.08021060227922431618,WP_072789074.1_Ferrithrix_thermotolerans_Sqr_IV:0.22660001819161260106)48:0.05750735645067813623)70:0.04751365153548649939)95:0.13028634969146069000,(((ADG92469_1_Arcobacter_nitrofigilis_DSM_7299_sqrIV:0.00000100000050002909,WP_013134614.1_Arcobacter_nitrofigilis_Sqr_IV:0.00000100000050002909)100:0.16209003032372959474,(BAF69440_1_Nitratiruptor_sp_SB155_2_sqrIV:0.19153321964669256516,((ADN09590_1_Sulfurimonas_autotrophica_DSM_16294_sqrIV:0.06385698479775314684,(EHP30607_1_Sulfurimonas_gotlandica_GD1_sqrIV:0.08783572754432864005,ABB43898_1_Sulfurimonas_denitrificans_DSM_1251_sqrIV:0.07517394445082455079)66:0.02646467385477752066)74:0.03386497347288282972,((ADV46999_1_Nitratifractor_salsuginis_DSM_16511_sqrIV:0.11255149708041994883,(AKF25695_1_Sulfurovum_lithotrophicum_sqrIV:0.00000100000050002909,BAF71152_1_Sulfurovum_sp_NBC37_1_sqrIV:0.00530521418189901575)100:0.06014733108849545928)98:0.05887233709590738995,ADR34660_1_Sulfuricurvum_kujiense_DSM_16994_sqrIV:0.09408925465215929596)43:0.02246191336020760335)94:0.06578698327770976517)89:0.06495126279951934922)99:0.08826697862081860080,((((WP_020502950.1_Lamprocystis_purpurea_Sqr_IV:0.16731136439419416750,AGA89417_1_Thioflavicoccus_mobilis_8321_sqrIV:0.14757597492690541219)74:0.03679827363860126849,((ADC63066_1_Allochromatium_vinosum_DSM_180_sqrIV:0.09560699953911673543,AFL73000_1_Thiocystis_violascens_DSM_198_sqrIV:0.06609953956901951089)90:0.04274094480965207749,AHF04495_1_Marichromatium_purpuratum_984_sqrIV:0.13618784575194686770)64:0.02914711246657623184)76:0.04068488083884614498,((ADE11385_1_Sideroxydans_lithotrophicus_ES_1_sqrIV:0.06078571085593641871,(ADL54259_1_Gallionella_capsiferriformans_ES_2_sqrIV:0.07552673273485664696,WP_076024320.1_Polynucleobacter_sphagniphilus_Sqr_IV:0.17950031415753373021)28:0.02658814980410991249)32:0.03142071469537692507,(WP_018294979.1_Mariprofundus_ferrooxydans_Sqr_IV:0.15929520858971238373,WP_038247978.1_Ghiorsea_bivora_Sqr_IV:0.11859618768276171397)60:0.05223848027903103125)43:0.03159285998587198219)100:0.12865227930972222836,(AEE14738_1_Thermodesulfobium_narugense_DSM_14796_sqrIV:0.27318687221739079707,WP_086034703.1_Desulfurella_amilsii_Sqr_IV:0.19266254845391689310)90:0.11499557369645603544)48:0.04379774531848593805)46:0.04574102935304875939)34:0.04017714540294877595,(AFH48812_1_Ignavibacterium_album_JCM_16511_sqrIV:0.27235412406795850293,((AMC11673_1_Lutibacter_profundi_sqrIV:0.29578947214589096371,(WP_101308588.1_Labilibaculum_manganireducens_Sqr_IV:0.20155930232374000277,(ACF14821_1_Chloroherpeton_thalassium_ATCC_35110_sqrIV:0.11877691584144484116,(((ACF43611_1_Pelodictyon_phaeoclathratiforme_BU_1_sqrIV:0.05990051302850743498,ABB28147_1_Chlorobium_chlorochromatii_CaD3_sqrIV:0.08885774039782071143)97:0.05601324632311104057,(ABB22961_1_Pelodictyon_luteolum_DSM_273_sqrIV:0.02068013851739470763,(WP_011889385.1_Chlorobium_phaeovibrioides_Sqr_IV:0.00000100000050002909,ABP36156_1_Chlorobium_phaeovibrioides_DSM_265_sqrIV:0.00000100000050002909)100:0.03504037947607210879)96:0.04878373649414898677)87:0.04195162339919102090,(ACF10489_1_Chlorobaculum_parvum_NCIB_8327_sqrIV:0.02843503919896512785,AAM71365_1_Chlorobaculum_tepidum_TLS_sqrIV:0.03613708257671836843)100:0.05177937425322035048)91:0.07301297977312180831)97:0.06785532354322602877)82:0.05832836540217433557)100:0.09906455207698389165,(WP_112085470.1_Flavobacterium_lacus_Sqr_IV:0.14348583544168860837,(((EAR01821_1_Flavobacteriales_bacterium_HTCC2170_sqrIV:0.06152802346516549753,(WP_013994757.1_Zobellia_galactanivorans_Sqr_IV:0.00000100000050002909,CAZ97567_1_Zobellia_galactanivorans_sqrIV:0.00000100000050002909)100:0.11153720860779076096)71:0.03783279935492819823,AEM70635_1_Muricauda_ruestringensis_DSM_13258_sqrIV:0.08501171470664867225)58:0.03213559152475439773,((WP_007651315.1_Xanthomarina_gelatinilytica_Sqr_IV:0.02262140713382644608,WP_092206897.1_Bizionia_echini_Sqr_IV:0.07755396825587460019)59:0.02303861396052166513,AJR04430_1_Siansivirga_zeaxanthinifaciens_CC_SAMT_1_sqrIV:0.09359124493214215912)43:0.01735262155955037688)56:0.04699344653066409722)100:0.27478169552528258768)88:0.08677587099692921080)56:0.04636283895607745675)99:0.25538195950634179354,((ADG06377_1_Kyrpidia_tusciae_DSM_2912_sqrIV:0.00000100000050002909,WP_013075664.1_Kyrpidia_tusciae_Sqr_IV:0.00000100000050002909)100:0.30157241105320775620,((WP_006928554.1_Caldithrix_abyssi_Sqr_IV:0.19880517789859358802,(WP_006563560.1_Oscillochloris_trichoides_Sqr_IV:0.29233785682991009214,(((WP_012506694.1_Prosthecochloris_aestuarii_Sqr_IV:0.00000100000050002909,ACF47163_1_Prosthecochloris_aestuarii_DSM_271_sqrIV:0.00000100000050002909)100:0.08341844781487665894,ACE05323_1_Chlorobium_phaeobacteroides_BS1_sqrIV:0.09327605197212553156)70:0.04218508082264603443,(((ABB24888_1_Pelodictyon_luteolum_DSM_273_sqrIV:0.00000100000050002909,WP_011358758.1_Pelodictyon_luteolum_Sqr_IV:0.00000100000050002909)100:0.10070824705124806209,(WP_041470237.1_Chlorobium_phaeovibrioides_Sqr_IV:0.00000100000050002909,ABP37699_1_Chlorobium_phaeovibrioides_DSM_265_sqrIV:0.00000100000050002909)100:0.06074872896263253108)96:0.06971110962008379708,((ABL66557_1_Chlorobium_phaeobacteroides_DSM_266_sqrIV:0.00000100000050002909,WP_011746332.1_Chlorobium_phaeobacteroides_Sqr_IV:0.00000100000050002909)100:0.03837901497042458393,ACD91426_1_Chlorobium_limicola_DSM_245_sqrIV:0.02519851537332875799)99:0.02668908506789295296)61:0.02983101026557734639)100:0.31597595668272571157)86:0.07353335613765708823)100:0.18210194552689545899,((ACO02969_1_Persephonella_marina_EX_H1_sqrIV:0.11957795703025571321,WP_096999654.1_Persephonella_hydrogeniphila_Sqr_IV:0.10213294430828427639)85:0.05628769605882314592,((ACN98196_1_Sulfurihydrogenibium_azorense_Az_Fu1_sqrIV:0.00000100000050002909,WP_012673521.1_Sulfurihydrogenibium_azorense_Sqr_IV:0.00000100000050002909)100:0.03407171635430347040,(ACD66775_1_Sulfurihydrogenibium_sp_YO3AOP1_sqrIV:0.01122647839699859006,WP_007546197.1_Sulfurihydrogenibium_yellowstonense_Sqr_IV:0.01399367091269151757)98:0.02721734423190953420)100:0.22576532347362016084)100:0.26216062087423702698)69:0.13340993974506334951)97:0.18525130600722988783)100:0.72819054377906156095)100:0.33985203436480498906,(((WP_063716549.1_Leptolyngbya_valderiana_Sqr_VI:0.43369481482444022236,(ACF13961_1_Chloroherpeton_thalassium_ATCC_35110_sqrVI:0.00000100000050002909,WP_012500045.1_Chloroherpeton_thalassium_Sqr_VI:0.00000100000050002909)100:0.40535256733791757977)92:0.20317854553540087847,(((ACG75248_1_Anaeromyxobacter_sp_K_sqrVI:0.01261780192421452229,ACL67393_1_Anaeromyxobacter_dehalogenans_2CP_1_sqrVI:0.00312898000476218323)100:0.03009434806571222726,(WP_011422979.1_Anaeromyxobacter_dehalogenans_Sqr_VI:0.00000100000050002909,ABC83697_1_Anaeromyxobacter_dehalogenans_2CP_C_sqrVI:0.00000100000050002909)100:0.01506543168335814330)100:0.78034024126764356399,((ADU96808_1_Thermovibrio_ammonificans_HB_1_sqrVI:0.42110529077817709931,((((AGG15794_1_Hydrogenobaculum_sp_HO_sqrVI:0.00000100000050002909,AEG47146_1_Hydrogenobaculum_sp_SHO_sqrVI:0.00000100000050002909)20:0.00000100000050002909,AEF19860_1_Hydrogenobaculum_sp_3684_sqrVI:0.00000100000050002909)15:0.00000100000050002909,AGH94094_1_Hydrogenobaculum_sp_SN_sqrVI:0.00000100000050002909)93:0.01212681576123268191,ACG58200_1_Hydrogenobaculum_sp_Y04AAS1_sqrVI:0.01690711781193409563)100:0.48901388299462500431)44:0.08208393260751715992,((((AMC10972_1_Lutibacter_profundi_sqrVI:0.66658981719654464282,(WP_007474247.1_Caminibacter_mediatlanticus_Sqr_VI:0.37049851034058212118,(ADV47320_1_Nitratifractor_salsuginis_DSM_16511_sqrVI:0.17123694010801784882,(BAF69261_1_Nitratiruptor_sp_SB155_2_sqrVI:0.06758877819069615545,WP_084275089.1_Nitratiruptor_tergarcus_Sqr_VI:0.07529333040525316989)100:0.27171568224597369978)86:0.08737813873187440239)32:0.03561010657864515511)16:0.03297677430228142248,((AKF25734_1_Sulfurovum_lithotrophicum_sqrVI:0.00000100000050002909,BAF71033_1_Sulfurovum_sp_NBC37_1_sqrVI:0.01435955984739816817)100:0.37303027054514698024,((ADG94044_1_Arcobacter_nitrofigilis_DSM_7299_sqrVI:0.13396886280014697057,ADN08163_1_Sulfurimonas_autotrophica_DSM_16294_sqrVI:0.09584543400605941010)99:0.10806056142160123945,(EHP29926_1_Sulfurimonas_gotlandica_GD1_sqrVI:0.00000100000050002909,WP_008336315.1_Sulfurimonas_gotlandica_Sqr_VI:0.00000100000050002909)100:0.21621623882903545644)100:0.12099206117125645144)37:0.05148434430963973185)61:0.10802670031155502117,((ABB23989_1_Pelodictyon_luteolum_DSM_273_sqrVI:0.00295420607260946880,WP_041464105.1_Pelodictyon_luteolum_Sqr_VI:0.00000100000050002909)100:0.35781080060672731946,(ADR34668_1_Sulfuricurvum_kujiense_DSM_16994_sqrVI:0.25397731418609348353,(WP_006365977.1_Chlorobium_ferrooxidans_Sqr_VI:0.27146465496884636392,((AAM72320_1_Chlorobaculum_tepidum_TLS_sqrVI:0.03018513118464111883,ACF11418_1_Chlorobaculum_parvum_NCIB_8327_sqrVI:0.09479605856346763615)78:0.02667311581488583314,(WP_069811447.1_Chlorobaculum_limnaeum_Sqr_VI:0.03290592773620612532,WP_139457504.1_Chlorobaculum_thiosulfatiphilum_Sqr_VI:0.02365178205172681694)97:0.01970601857926413195)100:0.17028895428568224801)58:0.06121249711945986327)45:0.05872374605439631412)100:0.17857533260794003493)50:0.07921561565042900543,((AAC06939_1_Aquifex_aeolicus_VF5_sqrVI:0.00000100000050002909,WP_010880477.1_Aquifex_aeolicus_Sqr_VI:0.00000100000050002909)100:0.31258923946004973926,((ACN98104_1_Sulfurihydrogenibium_azorense_Az_Fu1_sqrVI:0.12108593068883242994,ACD67130_1_Sulfurihydrogenibium_sp_YO3AOP1_sqrVI:0.08067037401480928183)100:0.20808846724169033360,(ACO03649_1_Persephonella_marina_EX_H1_sqrVI:0.00000100000050002909,WP_012675888.1_Persephonella_marina_Sqr_VI:0.00000100000050002909)100:0.26338562168451107315)69:0.05893228715003863416)82:0.07773328416155790566)22:0.05929030236717584834)31:0.09364159869231560018)88:0.20647046449442207905)100:0.47810118365442194621,(((((AKS22523_1_Leptospirillum_sp_Group_II_CF_1_sqrVI:0.00309514867019607901,AFS52300_1_Leptospirillum_ferriphilum_ML_04_sqrVI:0.00309840682924289413)76:0.00240570223596147130,AIA29827_1_Leptospirillum_ferriphilum_YSK_sqrVI:0.00377583424362883027)100:0.55251958574947701575,((AEK59248_1_Acidithiobacillus_caldus_SM_1_sqrVI:0.00000100000050002909,AIA56291_1_Acidithiobacillus_caldus_ATCC_51756_sqrVI:0.00000100000050002909)100:0.29400992872369552389,(WP_010641333.1_Acidithiobacillus_thiooxidans_Sqr_VI:0.14084443111934877302,(ACK80058_1_Acidithiobacillus_ferrooxidans_ATCC_23270_sqrVI:0.00000100000050002909,ACH82698_1_Acidithiobacillus_ferrooxidans_ATCC_53993_sqrVI:0.00000100000050002909)100:0.13708754901519074054)81:0.09395829104783087748)94:0.10526453047480702208)61:0.06718164552972755166,((ADG30032_1_Thiomonas_intermedia_K12_sqrVI:0.32274209899392636292,CDM24120_1_Castellaniella_defragrans_65Phen_sqrVI:0.48149048629753643525)70:0.09875376624005045845,(((((((AKH20500_1_Sedimenticola_thiotaurini_sqrVI:0.23101023468136192007,(AKS41659_1_Wenzhouxiangella_marina_sqrVI:0.56211487743222787739,((((AFL75006_1_Thiocystis_violascens_DSM_198_sqrVI:0.10604721798104052577,(ADC62134_1_Allochromatium_vinosum_DSM_180_sqrVI:0.00000100000050002909,WP_012970409.1_Allochromatium_vinosum_Sqr_VI:0.00000100000050002909)100:0.12757110809198626833)59:0.03799494420859550470,WP_093031707.1_Thiocapsa_roseopersicina_Sqr_VI:0.15047263106028899160)55:0.04809887079332926529,AHF04793_1_Marichromatium_purpuratum_984_sqrVI:0.19118660583380553408)67:0.06032134857316018978,AGA90348_1_Thioflavicoccus_mobilis_8321_sqrVI:0.22215229155514779058)93:0.07476963023359060878)40:0.07418203739860466939)22:0.06769480931852545069,((BAS68174_1_endosymbiont_of_Bathymodiolus_septemdierum_str_Myojin_knoll_sqrVI:0.11398940048373745748,((ABL02543_1_Candidatus_Ruthia_magnifica_str_Cm_Calyptogena_magnifica_sqrVI:0.11473513735031867777,BAF61858_1_Candidatus_Vesicomyosocius_okutanii_sqrVI:0.11563902528213328147)97:0.08143269108232845110,ALE52039_1_Candidatus_Thioglobus_autotrophicus_sqrVI:0.13271918786550163105)43:0.03336335856786516729)100:0.26987841365145820438,(((((AHE98678_1_Thioalkalivibrio_paradoxus_ARh_1_sqrVI:0.00000100000050002909,AGA32855_1_Thioalkalivibrio_nitratireducens_DSM_14787_sqrVI:0.01210242796374715393)100:0.21065045241830934741,BAN69680_1_endosymbiont_of_unidentified_scaly_snail_isolate_Monju_sqrVI:0.18716798703559292538)32:0.04546510817062688475,BAO44591_1_Thiolapillus_brandeum_sqrVI:0.22716735765071666142)31:0.05847072766736940985,WP_092995829.1_Thiohalomonas_denitrificans_Sqr_VI:0.22773722578432270547)20:0.04369692299182996453,(WP_028487776.1_Thiothrix_lacustris_Sqr_VI:0.10878573466565574779,WP_020394020.1_Thiolinea_disciformis_Sqr_VI:0.18435109160906992809)90:0.07571969221087242186)2:0.02160256433545519605)11:0.05148545346931976407)16:0.05878555088797216693,((BAP87212_1_Burkholderiales_bacterium_GJ_E10_sqrVI:0.21564929100076593582,((AEB84853_1_Alicycliphilus_denitrificans_K601_sqrVI:0.00476996924163560626,ADV00036_1_Alicycliphilus_denitrificans_BC_sqrVI:0.00753946243587197591)100:0.11865479824166599854,WP_094436816.1_Alicycliphilus_denitrificans_Sqr_VI:0.10379510620739644533)97:0.09308203006356491338)71:0.07594150720366250884,WP_108974391.1_Azoarcus_communis_Sqr_VI:0.17321793912711588859)100:0.17497760925564787016)54:0.08371776007981977796,(CCQ75006_1_Magnetospira_sp_QH_2_sqrVI:0.41006272919060671178,(((ADE86409_1_Rhodobacter_capsulatus_SB_1003_sqrVI:0.01512399700992700727,WP_023914882.1_Rhodobacter_capsulatus_Sqr_VI:0.00000100000050002909)100:0.34652522416647263404,(((ABJ07912_1_Rhodopseudomonas_palustris_BisA53_sqrVI:0.09414222342237933694,ABD87495_1_Rhodopseudomonas_palustris_BisB18_sqrVI:0.06569892070545706175)99:0.08389846539937612091,(ADU42785_1_Rhodopseudomonas_palustris_DX_1_sqrVI:0.07315703825642484726,(ABD05762_1_Rhodopseudomonas_palustris_HaA2_sqrVI:0.02782336484943562921,(WP_011501606.1_Rhodopseudomonas_palustris_Sqr_VI:0.00000100000050002909,ABE38422_1_Rhodopseudomonas_palustris_BisB5_sqrVI:0.00000100000050002909)100:0.03650630059945037670)100:0.05397573035491799037)70:0.02921300590009130727)100:0.19439120468295179034,(WP_115671168.1_Rhizobium_selenitireducens_Sqr_VI:0.18021567234358823462,AMM86173_1_Martelella_sp_AD_3_sqrVI:0.20398634116939001748)83:0.08752996707856036673)58:0.06799489624812128652)100:0.09764582547595004880,(WP_026173013.1_Asticcacaulis_benevestitus_Sqr_VI:0.34443824608675266408,((WP_009570775.1_Celeribacter_baekdonensis_Sqr_VI:0.03210007548383672638,WP_074642134.1_Celeribacter_baekdonensis_Sqr_VI:0.00340896473593549874)100:0.40734064133206587810,CBL46464_1_gamma_proteobacterium_HdN1_sqrVI:0.32242410512694535951)52:0.05869196013923180799)76:0.05475191444432070398)98:0.14975980475581887608)15:0.04070625954734568425)4:0.02574328646104894272,((((AEG31899_1_Thiomicrospira_cyclica_ALM1_sqrVI:0.13057290413382716121,AHF00921_1_Thiomicrospira_aerophila_AL3_sqrVI:0.05764734607455271331)100:0.36557411502089032229,(ABB41976_1_Hydrogenovibrio_crunogenus_XCL_2_sqrVI:0.17848643752406312402,WP_029909387.1_Hydrogenovibrio_marinus_Sqr_VI:0.15536955319230635886)100:0.15768413319336080369)74:0.05772754121712303510,ABK42824_1_Magnetococcus_marinus_MC_1_sqrVI:0.63950406826866057486)54:0.10228661474788938723,ACX95161_1_Halothiobacillus_neapolitanus_c2_sqrVI:0.43645303617504321858)7:0.04348470394696893337)8:0.03304331269754196693,(BAP55076_1_Thioploca_ingrica_sqrVI:0.25888723878645186760,ALG68656_1_Beggiatoa_leptomitoformis_sqrVI:0.30306355576174637267)100:0.26328299817226963331)19:0.09265967639250194399,WP_076837242.1_Acidihalobacter_ferrooxidans_Sqr_VI:0.26498739754579847538)20:0.06820694497203656781)44:0.10929558814201391359)90:0.44206825505913460717,(AEM47069_1_Acidithiobacillus_ferrivorans_SS3_sqrVI:0.00980053051314047803,(AEM46702_1_Acidithiobacillus_ferrivorans_SS3_sqrVI:0.04654350731477616132,ACH82454_1_Acidithiobacillus_ferrooxidans_ATCC_53993_sqrVI:0.02955820648799042591)59:0.02816201502604475174)100:1.52537116702560626713)74:0.23520581866072698407)99:0.33488953534297338788)78:0.20070071229089928022,((((((AFH47884_1_Ignavibacterium_album_JCM_16511_sqrV:0.00000100000050002909,WP_083832003.1_Ignavibacterium_album_Sqr_V:0.00270067419664207949)100:0.47083588535443376966,(WP_025392013.1_Desulfurella_acetivorans_Sqr_V:0.00000100000050002909,AHF97063_1_Desulfurella_acetivorans_A63_sqrV:0.00000100000050002909)100:0.58019302617596302252)38:0.13573670103319909752,(WP_013326308.1_Sulfurimonas_autotrophica_Sqr_V:0.00000100000050002909,ADN08552_1_Sulfurimonas_autotrophica_DSM_16294_sqrV:0.00000100000050002909)100:0.51398914780519233680)18:0.06608784903585653014,WP_072791356.1_Ferrithrix_thermotolerans_Sqr_V:0.61669909362995989355)94:0.16828277520451076499,(((AEJ41883_1_Sulfobacillus_acidophilus_TPY_sqrV:0.00000100000050002909,AEW06867_1_Sulfobacillus_acidophilus_DSM_10332_sqrV:0.00000100000050002909)100:0.11983022675376157895,(AEW06843_1_Sulfobacillus_acidophilus_DSM_10332_sqrV:0.00000100000050002909,AEJ41856_1_Sulfobacillus_acidophilus_TPY_sqrV:0.00306842191872465364)100:0.12352620642177797317)100:0.20582445563733658966,WP_037912142.1_Sulfobacillus_thermosulfidooxidans_Sqr_V:0.31606207794805635247)100:0.39321627070867748444)100:0.34580780314249098817,((WP_048161974.1_Thermoplasma_acidophilum_Sqr_V:0.42120254132454737483,((WP_081143118.1_Ferroplasma_acidiphilum_Sqr_V:0.15068770518054758201,WP_011177340.1_Picrophilus_torridus_Sqr_V:0.06399723413358360258)100:0.34652830046821375687,((WP_009991528.1_Saccharolobus_solfataricus_Sqr_V:0.02530502011674517701,WP_014511793.1_Sulfolobus_islandicus_Sqr_V:0.00649745600052254336)100:0.16499226368351105343,(WP_052846808.1_Sulfurisphaera_tokodaii_Sqr_V:0.13987229713718804525,((WP_009075287.1_Metallosphaera_yellowstonensis_Sqr_V:0.07476996780698766387,WP_012021986.1_Metallosphaera_sedula_Sqr_V:0.08240699857153975516)95:0.11355741331134015792,WP_013775317.1_Acidianus_hospitalis_Sqr_V:0.07358906543461213312)81:0.06428640901364543470)48:0.04873185148873910438)79:0.09647936490791166053)80:0.15603478333224196639)100:0.56760888236857365285,(((((AAM72111_1_Chlorobaculum_tepidum_TLS_sqrV:0.01632306846662839178,ACF11288_1_Chlorobaculum_parvum_NCIB_8327_sqrV:0.00603225923553370180)100:0.34927248255591769599,((WP_091434128.1_Flavobacterium_degerlachei_Sqr_V:0.16785165090659229237,WP_091873115.1_Pricia_antarctica_Sqr_V:0.11124089300659788238)100:0.17108410452371508592,WP_073060529.1_Aliifodinibius_roseus_Sqr_V:0.21293035821262076834)100:0.27484469761764412921)83:0.10532838133871801067,(WP_075777182.1_Thioclava_nitratireducens_Sqr_V:0.17190874641954348445,WP_072756450.1_Thermomonas_hydrothermalis_Sqr_V:0.32440300960703216671)100:0.25480499702626335790)53:0.10689898918623730317,((ADG32378_1_Thiomonas_intermedia_K12_sqrV:0.44869700231862830186,(ACX96057_1_Halothiobacillus_neapolitanus_c2_sqrV:0.00000100000050002909,WP_012824091.1_Halothiobacillus_neapolitanus_Sqr_V:0.00000100000050002909)100:0.21778669613089507440)82:0.07817039850017132308,((WP_079419781.1_Thiomonas_intermedia_Sqr_V:0.00995176411441624394,ADG30669_1_Thiomonas_intermedia_K12_sqrV:0.02378296373159062560)100:0.15653442817678711596,(WP_081129910.1_Metallibacterium_scheffleri_Sqr_V:0.18117420589029034628,((AEM48682_1_Acidithiobacillus_ferrivorans_SS3_sqrV:0.10456174692658978809,WP_065966051.1_Acidithiobacillus_thiooxidans_Sqr_V:0.02709600448796605637)93:0.06214990229933947674,(AEK58086_1_Acidithiobacillus_caldus_SM_1_sqrV:0.00298009692539024859,(AIA55076_1_Acidithiobacillus_caldus_ATCC_51756_sqrV:0.00000100000050002909,WP_004871912.1_Acidithiobacillus_caldus_Sqr_V:0.00000100000050002909)100:0.00000100000050002909)100:0.08995319746413660278)100:0.12494090501428815887)87:0.06790268488905300270)89:0.07412067925940198088)74:0.06300894262391490419)47:0.09024142993747080732,(WP_053960971.1_Sulfobacillus_thermosulfidooxidans_Sqr_V:0.31897421071656867353,(AEJ41617_1_Sulfobacillus_acidophilus_TPY_sqrV:0.00000100000050002909,AEW04946_1_Sulfobacillus_acidophilus_DSM_10332_sqrV:0.00000100000050002909)100:0.15612434321224530342)70:0.09251346216592470917)100:0.84934406365467884914)70:0.16089254836308372609)99:0.42147678985406067387)99:0.39519910471730634871,(M3_22_Bin_282_scaffold_79051_4:1.33215741055072989241,(((WP_013010956.1_FCC_Denitrovibrio_acetiphilus:0.50150241779663151664,WP_013451213.1_FCC_Calditerrivibrio_nitroreducens:0.55008775935761955456)73:0.15248764658505198355,(((WP_007146509.1_FCC_Methylophaga_aminisulfidivorans:0.07034356659918171439,WP_091715365.1_FCC_Methylophaga_sulfidovorans:0.03942785404317167286)100:0.54195880163794452056,(WP_055451844.1_FCC_Thiomonas_bhubaneswarensis:0.31383982553445965991,((WP_094269699.1_FCC_Thauera_propionica:0.24496688035266045436,WP_088178959.1_FCC_Dechloromonas_denitrificans:0.17008944492516059332)98:0.20728166802672556845,WP_062309937.1_FCC_Polynucleobacter_sinensis:0.33026490317546264297)33:0.05684926643567458221)98:0.19021227052033110039)98:0.13858641125506862557,(((WP_041097649.1_FCC_Sulfuritalea_hydrogenivorans:0.11902060079616154364,WP_131110740.1_FCC_Sterolibacteriaceae_bacterium_M52:0.16761578404593877045)98:0.10886169324443019379,WP_009206824.1_FCC_Sulfuricella_denitrificans:0.28633814798331641560)100:0.19438080517024589056,((((WP_006460863.1_FCC_Thiomicrospira_aerophila:0.72686451325559398029,WP_011714551.1_FCC_Magnetococcus_marinus:0.35659010504941296427)58:0.10154237004552617296,(WP_119334853.1_FCC_Hydrogenophilus_thermoluteolus:0.35546409167503600912,((WP_028879735.1_FCC_Terasakiella_pusilla:0.34940766479641949260,(((WP_063802320.1_FCC_Burkholderia_ubonensis:0.50407942850385312195,WP_060742310.1_FCC_Pseudomonas_fluorescens:0.57003845832774324709)100:0.45399932702256140526,ZP_02001369_1_Beggiatoa_sp_PS_FCSD:0.28682910391967197938)35:0.08484201163446028482,(WP_041068295.1_FCC_Thiolapillus_brandeum:0.37159855988705287055,WP_029133835.1_FCC_Sedimenticola_selenatireducens:0.22896680169054942078)58:0.05674341687683236851)14:0.04042440633100975733)13:0.04274431132365644898,WP_044408223.1_FCC_Thiomicrospira_microaerophila:0.50572818321408297138)31:0.05228308581145899719)26:0.06799927222717568054)10:0.06107144259579538187,((((WP_093028082.1_FCC_Thiocapsa_roseopersicina:0.46390117885935594488,(WP_054965682.1_FCC_Thiohalorhabdus_denitrificans:0.48861057638413685211,(WP_025283024.1_FCC_Ectothiorhodospira_haloalkaliphila:0.23661435972683605988,WP_077277233.1_FCC_Thioalkalivibrio_denitrificans:0.22566839981730729692)91:0.10180894089816568127)73:0.05918644435961892963)23:0.05853528675516883606,((WP_091814561.1_FCC_Brachymonas_denitrificans:0.19561175483570095168,WP_039049696.1_FCC_Comamonas_thiooxydans:0.16912726801690641798)100:0.14774754652089555629,((WP_011629011.1_FCC_Alkalilimnicola_ehrlichii:0.25868206356910283805,WP_096652926.1_FCC_Halomonas_nigrificans:0.15633933852661932584)38:0.04882874414398143820,(WP_036513099.1_FCC_Nitrincola_nitratireducens:0.17702151556237311070,WP_072327008.1_FCC_Marinospirillum_alkaliphilum:0.15823671666906727329)98:0.10811888297360680578)44:0.07267236683676643605)100:0.24429115402583453931)30:0.06786798675737280850,(WP_089721083.1_FCC_Candidatus_Entotheonella_palauensis:0.26702767100123803168,((WP_059139370.1_FCC_Chlorobium_limicola:0.09501531351252699709,WP_011743944.1_FCC_Chlorobium_phaeobacteroides:0.14522371016929119802)100:0.12644225034586803469,(WP_012501274.1_FCC_Chlorobaculum_parvum:0.12428203907590329447,(AAL68892_1_Chlorobium_limicola_FCSD:0.01435824494807782375,WP_069810832.1_FCC_Chlorobaculum_limnaeum:0.01885056289186883699)100:0.11430280135240594719)90:0.08527043667509923153)100:0.26763207852048520596)68:0.10031762403662704275)7:0.03142226932120575217,(WP_018231203.1_FCC_Thioalkalivibrio_thiocyanodenitrificans:0.41470521247983738178,(YP_001990584.1_Rhodopseudomonas_palustris_TIE_1_FCSD:0.66711404428201337424,((WP_085214211.1_FCC_Methylomagnum_ishizawai:0.39945516804101349750,WP_017364142.1_FCC_Methylococcus_capsulatus:0.37844930575283503016)100:0.33450678128229427433,(((WP_095492182.1_FCC_Mesorhizobium_temperatum:0.25173847804670923534,(WP_041410009.1_FCC_Sinorhizobium_fredii:0.12652014556298968317,(WP_083635983.1_FCC_Rhizobium_gallicum:0.11480196844669626755,WP_037390270.1_FCC_Sinorhizobium_americanum:0.12548368556918129690)87:0.02741379100055081272)100:0.11334633217426393070)100:0.24942136344096349498,((WP_080507821.1_FCC_Rhodopseudomonas_palustris:0.49653798637521179282,(WP_086090117.1_FCC_Pseudorhodoplanes_sinuspersici:0.25723413565209463094,WP_020085437.1_FCC_Hyphomicrobium_zavarzinii:0.33911394449996545841)70:0.07356444689388222380)92:0.10968018777078857029,(WP_093254545.1_FCC_Rubrimonas_cliftonensis:0.20334370057975004187,(WP_083417016.1_FCC_Pseudovibrio_denitrificans:0.20753811211424408323,((CAA55826_2_Paracoccus_denitrificans_FCSD:0.00000100000050002909,WP_024845882.1_FCC_Paracoccus_pantotrophus:0.00521269206717997220)100:0.29565828572345737024,((((WP_043774028.1_FCC_Roseivivax_isoporae:0.19502897606638161521,WP_074254376.1_FCC_Oceanicola_litoreus:0.10267277433084237570)83:0.04700489303778231792,(((WP_043746048.1_FCC_Pseudooceanicola_atlanticus:0.08989625354358972420,WP_074786201.1_FCC_Roseovarius_tolerans:0.12985191047208996529)68:0.03739885958833001622,(WP_068338873.1_FCC_Ruegeria_profundi:0.05522148158762732462,((WP_037905899.1_FCC_Sulfitobacter_mediterraneus:0.02471685600029887436,(WP_025043586.1_FCC_Sulfitobacter_geojensis:0.03839774732370020843,WP_025055783.1_FCC_Sulfitobacter_noctilucicola:0.03718015001996979180)82:0.02205954892791890665)77:0.01726838966818657409,(WP_058315721.1_FCC_Thalassobius_activus:0.09157112126711326738,WP_085802247.1_FCC_Roseovarius_aestuarii:0.05735596209884116781)92:0.04047869569076825019)92:0.04127032655273655398)98:0.05632963282333236510)55:0.03279412876797773574,(WP_086450131.1_FCC_Marivivens_niveibacter:0.09630855626395121161,((WP_076661152.1_FCC_Yoonia_rosea:0.05925747326803176146,WP_093990714.1_FCC_Flavimaricola_marinus:0.10743431693854517406)76:0.04506685154846049035,WP_049834227.1_FCC_Octadecabacter_temperatus:0.10181231291072562195)44:0.02386428157602210262)86:0.05837090367740855462)40:0.02226201945123429740)72:0.02835624645683270870,((WP_089277491.1_FCC_Antarctobacter_heliothermus:0.07926855910927814441,(WP_099249215.1_FCC_Tropicibacter_phthalicicus:0.07284462343821011820,WP_093094874.1_FCC_Shimia_aestuarii:0.13838631937759474089)32:0.03132062515264839170)41:0.03307396819461466686,WP_072776269.1_FCC_Marivita_hallyeonensis:0.09813817718655951094)40:0.03610099818058664506)43:0.04866897569276677077,WP_027261444.1_FCC_Sedimentitalea_nanhaiensis:0.15551185628862890242)94:0.06926454804135621923)80:0.08828098767929239143)90:0.08194717039095349154)98:0.11275141688832061859)99:0.18496804023642268722)99:0.18117853837599848243,(WP_072346907.1_FCC_Devosia_enhydra:0.68864337499076089255,((WP_141701454.1_FCC_Methyloceanibacter_marginalis:0.44530635251540545694,WP_035596718.1_FCC_Hyphomonas_polymorpha:0.49818956264316888172)50:0.08743607917745817304,((WP_039157288.1_FCC_Bradyrhizobium_japonicum:0.39382715101592291607,WP_057851656.1_FCC_Bradyrhizobium_valentinum:0.13673746223337815420)78:0.07555930718908997201,((WP_020698260.1_FCC_Reyranella_massiliensis:0.28932434553556263257,WP_096357664.1_FCC_Variibacter_gotjawalensis:0.28028761068112650889)17:0.04816303386358423977,((WP_084165068.1_FCC_Skermanella_stibiiresistens:0.16323216174781238208,WP_046865316.1_FCC_Microvirga_massiliensis:0.29307123184589617404)65:0.06937566527507738057,WP_041782148.1_FCC_Starkeya_novella:0.31886755120682536147)28:0.04366160579279109583)16:0.03923678991264341331)80:0.14021997303908059762)40:0.04582247107120990259)37:0.06120609920227616102)26:0.03496257358248018587)25:0.04994348191370755891)12:0.02326099121762449651)4:0.03886717275764189905)10:0.06764833596294576867)21:0.06348874010958137359,WP_036300076.1_FCC_Methylomarinum_vadi:0.54762734572962079582)78:0.14767077093593805603)69:0.09977406279411976664)38:0.06095441252919714392)65:0.25677585325869384247,((WP_027876883.1_FCC_Meiothermus_cerbereus:0.23555255732587498940,(WP_013159549.1_FCC_Meiothermus_silvanus:0.12648895034540463822,WP_053767657.1_FCC_Thermus_aquaticus:0.11302031623706854102)100:0.25839859992657010501)100:0.33792380006395678071,(((WP_121243037.1_FCC_Sulfurisoma_sediminicola:0.38206682054590573872,WP_066881116.1_FCC_Dechloromonas_denitrificans:0.42050136224048767497)100:0.40600481753864442469,(((WP_068637219.1_FCC_Thauera_butanivorans:0.13982962834656334494,WP_094267301.1_FCC_Thauera_propionica:0.11363822017211008819)100:0.12562718235561948221,WP_083518521.1_FCC_Dechloromonas_denitrificans:0.25985883703990292348)98:0.13251181116127327964,(((WP_035269189.1_FCC_Alcaligenes_faecalis:0.19643907413143657514,((WP_028997627.1_FCC_Azohydromonas_australica:0.06096474193185759394,WP_014428229.1_FCC_Rubrivivax_gelatinosus:0.08328784630718143178)100:0.09012597660849110126,WP_063665046.1_FCC_Comamonas_thiooxydans:0.07179995319026985512)95:0.08531229443982077387)86:0.07360427677444275618,WP_090616537.1_FCC_Paracoccus_alcaliphilus:0.26906751240557069682)100:0.21596649078340934835,WP_053173182.1_FCC_Limnohabitans_planktonicus:0.43062872292036458166)49:0.05514334358516415069)90:0.14803237719577444498)99:0.22685058361578783193,((WP_007546482.1_FCC_Sulfurihydrogenibium_yellowstonense:0.49284700882712861869,(WP_011373663.1_FCC_Sulfurimonas_denitrificans:0.49355719677434350956,WP_084274962.1_FCC_Nitratiruptor_tergarcus:0.18621108184931459140)100:0.34197424115545421719)100:0.30293573419404684621,((NP_213158_1_Aquifex_aeolicus_VF5_FCSD:0.00000100000050002909,WP_010880096.1_FCC_Aquifex_aeolicus:0.00000100000050002909)100:0.39456410319046975044,(WP_012991503.1_FCC_Thermocrinis_albus:0.04807771651578528205,(WP_014462593.1_FCC_Hydrogenobacter_thermophilus:0.07416687915226194416,WP_025306404.1_FCC_Thermocrinis_ruber:0.11193344544064331991)70:0.03475009638598495348)98:0.15368190928375066728)86:0.09724030794791613252)84:0.14845124932611097890)98:0.22598223660279539993)97:0.32255795256876335086)98:0.63813871823118173410)99:0.43978541895520217864)100:0.50010135544147427122)100:0.46642090478669501197)98:0.18230763036581235093)67:0.10146292341585011476)46:0.05789153745413431335)98:0.15652552571441097351)99:0.14429656195758649995,WP_090253576.1_Ectothiorhodospira_marina_Sqr_II:0.17896890820598415628);
