# Supplementary material for: New globally distributed bacterial phyla within the FCB superphylum
Source: Nat Commun. 2022 Dec 6;13:7516. doi: 10.1038/s41467-022-34388-1 (PMC9727166; doi:10.1038/s41467-022-34388-1)
Supplement: Supplementary file 5 — source data 1-9 [file 41467_2022_34388_MOESM5_ESM.zip › Source Data/Supplementary Figure 9 fefetree.txt]

(((((((((((((((((((((((((((((((WP_004319661_1_Bacteroides_ovatus_FeFe_Group_A3:0.00000000,WP_008021616_1_Bacteroides_xylanisolvens_FeFe_Group_A3:0.00000000)0.9690:0.00890053,WP_024986193_1_Bacteroides_acidifaciens_FeFe_Group_A3:0.00928129)0.5020:0.00645002,(WP_016268012_1_Bacteroides_thetaiotaomicron_FeFe_Group_A1:0.01189231,WP_010537425_1_Bacteroides_faecis_FeFe_Group_A3:0.01083496)0.6500:0.00491362)0.3950:0.00368356,WP_005680505_1_Bacteroides_caccae_FeFe_Group_A3:0.01904371)0.9070:0.02181719,WP_005941255_1_Bacteroides_massiliensis_FeFe_Group_A3:0.03556917)0.4950:0.00608536,(WP_005836595_1_Bacteroides_uniformis_FeFe_Group_A3:0.01600472,(WP_007216264_1_Bacteroides_cellulosilyticus_FeFe_Group_A3:0.00383470,WP_009132358_1_Bacteroides_oleiciplenus_FeFe_Group_A3:0.00071076)0.9990:0.01581347)0.9930:0.03184078)0.3170:0.00292236,(WP_021646890_1_Bacteroides_pyogenes_FeFe_Group_A1:0.02885488,WP_027326146_1_Bacteroides_pyogenes_FeFe_Group_A3:0.02569057)0.8950:0.01923673)0.4730:0.00457791,(WP_025867773_1_Bacteroides_nordii_FeFe_Group_A3:0.01654142,WP_005931733_1_Bacteroides_salyersiae_FeFe_Group_A3:0.01527676)1.0000:0.03132408)1.0000:0.06605537,WP_013610540_1_Odoribacter_splanchnicus_FeFe_Group_A3:0.11246025)0.5760:0.01985822,(WP_018336996_1_Butyricimonas_synergistica_FeFe_Group_A3:0.02635406,WP_027199847_1_Butyricimonas_virosa_FeFe_Group_A3:0.02819139)1.0000:0.10578099)0.7820:0.02916546,((((((WP_029460554_1_Desulfovibrio_alcoholivorans_FeFe_Group_A3:0.03067240,WP_005990603_1_Desulfovibrio_fructosivorans_FeFe_Group_A3:0.03782075)0.7810:0.01314742,WP_024823936_1_Desulfovibrio_magneticus_FeFe_Group_A3:0.04849641)0.9980:0.03632811,WP_011341365_1_Pelobacter_carbinolicus_FeFe_Group_A3:0.09495043)0.6370:0.00721571,WP_011341336_1_Pelobacter_carbinolicus_FeFe_Group_A3:0.10476021)0.6360:0.01255042,WP_015720177_1_Geobacter_sp_M18_FeFe_Group_A3:0.11931447)0.5870:0.02006794,(((((WP_012868906_1_Thermanaerovibrio_acidaminovorans_FeFe_Group_A3:0.03798728,WP_006584326_1_Thermanaerovibrio_velox_FeFe_Group_A3:0.04346069)0.9900:0.03678226,WP_006299828_1_Aminomonas_paucivorans_FeFe_Group_A3:0.07633992)0.6820:0.01750355,WP_026368965_1_Aminiphilus_circumscriptus_FeFe_Group_A3:0.09335618)0.9840:0.04458142,WP_013657394_1_Cellulosilyticum_lentocellum_FeFe_Group_A3:0.12016773)0.2810:0.00930224,(WP_025863484_1_Prolixibacter_bellariivorans_FeFe_Group_A3:0.13073310,((WP_026327676_1_Proteiniphilum_acetatigenes_FeFe_Group_A3:0.10700922,WP_027472107_1_Cytophaga_fermentans_FeFe_Group_A3:0.12480896)0.5850:0.00802033,(WP_026475073_1_Alkaliflexus_imshenetskii_FeFe_Group_A3:0.09082969,(WP_016777708_1_Anaerophaga_thermohalophila_FeFe_Group_A3:0.04289312,WP_010665320_1_Marinilabilia_salmonicolor_FeFe_Group_A3:0.05256143)0.9990:0.04098849)0.9940:0.04311603)0.5270:0.01301690)0.3360:0.00713322)0.1470:0.00566666)0.1920:0.01813669)0.1600:0.00965644,(WP_004329321_1_Alistipes_putredinis_FeFe_Group_A3:0.11541028,((WP_007656765_1_Parabacteroides_goldsteinii_FeFe_Group_A3:0.01353807,WP_028729360_1_Parabacteroides_gordonii_FeFe_Group_A3:0.01373466)1.0000:0.03785936,(WP_008157755_1_Parabacteroides_johnsonii_FeFe_Group_A3:0.01565840,WP_005643305_1_Parabacteroides_merdae_FeFe_Group_A3:0.01615978)1.0000:0.03032246)1.0000:0.04936244)0.9660:0.06362367)0.2860:0.02915390,(WP_017416132_1_Clostridium_tunisiense_FeFe_Group_A3:0.15759859,(WP_011721785_1_Clostridium_novyi_FeFe_Group_A3:0.18905120,(WP_007062593_1_Clostridium_carboxidivorans_FeFe_Group_A3:0.11135318,(WP_027625220_1_Clostridium_lundense_FeFe_Group_A3:0.09499885,(WP_024933644_1_Clostridium_botulinum_FeFe_Group_A1:0.01497367,WP_003493693_1_Clostridium_sporogenes_FeFe_Group_A1:0.01684452)1.0000:0.08909206)0.8580:0.01781348)0.9760:0.02981827)0.4640:0.01167961)0.3400:0.00937089)0.0380:0.00585319,(((((WP_015778015_1_Anaerococcus_prevotii_FeFe_Group_A3:0.05189096,WP_004835820_1_Anaerococcus_tetradius_FeFe_Group_A3:0.04810904)0.9700:0.02357385,WP_004816070_1_Anaerococcus_hydrogenalis_FeFe_Group_A3:0.07188069)1.0000:0.07703339,WP_005367839_1_Peptoclostridium_yurii_FeFe_Group_A3:0.14910298)0.8590:0.02890423,(WP_022849147_1_Chloroflexi_sp_439_FeFe_Group_A3:0.17823613,WP_005541293_1_Johnsonella_ignava_FeFe_Group_A3:0.15812751)0.8570:0.02592531)0.5830:0.01230277,((((WP_014901644_1_Desulfosporosinus_meridiei_FeFe_Group_A3:0.02707999,WP_007779133_1_Desulfosporosinus_youngiae_FeFe_Group_A3:0.02721866)0.8660:0.01684608,WP_014184036_1_Desulfosporosinus_orientis_FeFe_Group_A3:0.04197745)0.9980:0.03584787,(WP_009617408_1_Desulfosporosinus_sp_OT_FeFe_Group_A3:0.05253072,(WP_014905079_1_Desulfosporosinus_meridiei_FeFe_Group_A3:0.02740569,WP_014187542_1_Desulfosporosinus_orientis_FeFe_Group_A3:0.02689295)0.9900:0.03117969)0.9130:0.02071322)1.0000:0.08468773,(WP_023388270_1_Youngiibacter_fragilis_FeFe_Group_A3:0.15228027,((WP_023388223_1_Youngiibacter_fragilis_FeFe_Group_A3:0.14986834,AIO19694_1_Mollicutes_bacterium_HR1_FeFe_Group_A3:0.14558621)0.7090:0.01948386,((((WP_023163243_1_Clostridium_autoethanogenum_FeFe_Group_A3:0.00634294,WP_013238135_1_Clostridium_ljungdahlii_FeFe_Group_A3:0.00729342)0.9300:0.00969342,WP_007060145_1_Clostridium_carboxidivorans_FeFe_Group_A3:0.01303385)1.0000:0.08119919,(WP_008909765_1_Caloramator_australicus_FeFe_Group_A3:0.03699615,WP_018662721_1_Thermobrachium_celere_FeFe_Group_A3:0.03992692)1.0000:0.05874836)0.9340:0.03318162,((WP_011971774_1_Alkaliphilus_metalliredigens_FeFe_Group_A3:0.06241470,WP_026475720_1_Alkaliphilus_transvaalensis_FeFe_Group_A3:0.06485802)1.0000:0.07287016,((WP_019225315_1_Dehalobacter_sp_E1_FeFe_Group_A3:0.01502595,WP_020491838_1_Dehalobacter_sp_FTH1_FeFe_Group_A3:0.01679223)1.0000:0.08911781,(WP_028308064_1_Desulfitibacter_alkalitolerans_FeFe_Group_A3:0.08844085,((WP_027627473_1_Ruminiclostridium_cellobioparum_FeFe_Group_A3:0.00258161,WP_004629507_1_Ruminiclostridium_termitidis_FeFe_Group_A3:0.00196384)1.0000:0.07116293,(WP_010250812_1_Acetivibrio_cellulolyticus_FeFe_Group_A3:0.05280199,(WP_006522262_1_Desulfotomaculum_gibsoniae_FeFe_Group_A3:0.01948412,WP_011879575_1_Desulfotomaculum_reducens_FeFe_Group_A3:0.01687952)0.9930:0.02674346)0.7330:0.01633707)0.6900:0.01440006)0.9740:0.02906401)1.0000:0.04147643)0.5350:0.01101227)0.6770:0.01273383)0.6340:0.01395730)0.3640:0.00539615)0.4550:0.00844558)0.4770:0.01504841)0.0580:0.01145666,((((WP_016206177_1_Clostridium_sartagoforme_FeFe_Group_A3:0.15876503,WP_010296962_1_Clostridium_senegalense_FeFe_Group_A3:0.15142015)0.6710:0.02351542,WP_021803813_1_Clostridium_intestinale_FeFe_Group_A3:0.17715798)0.7560:0.03143166,WP_010076791_1_Clostridium_cellulovorans_FeFe_Group_A3:0.18668702)0.1160:0.00467364,((WP_007286821_1_Intestinibacter_bartlettii_FeFe_Group_A3:0.11026495,WP_018592006_1_Terrisporobacter_glycolicus_FeFe_Group_A3:0.09335496)1.0000:0.08843016,(WP_021434166_1_Peptoclostridium_bifermentans_FeFe_Group_A3:0.16100902,WP_032508101_1_Peptoclostridium_difficile_FeFe_Group_A3:0.16171825)0.7560:0.01686601)0.8970:0.04358043)0.0470:0.00061394)0.0290:0.00572194,((((WP_005957191_1_Fusobacterium_necrophorum_FeFe_Group_A1:0.00232287,WP_005952705_1_Fusobacterium_necrophorum_FeFe_Group_A3:0.00246181)1.0000:0.06529287,WP_010680344_1_Fusobacterium_gonidiaformans_FeFe_Group_A3:0.07107077)1.0000:0.17448004,(WP_005980462_1_Fusobacterium_ulcerans_FeFe_Group_A3:0.01646655,WP_005950651_1_Fusobacterium_varium_FeFe_Group_A3:0.01535164)1.0000:0.17205106)0.8960:0.02884632,(((((WP_013387085_1_Ilyobacter_polytrophus_FeFe_Group_A3:0.10770284,WP_028856758_1_Psychrilyobacter_atlanticus_FeFe_Group_A3:0.10593353)0.6940:0.01753679,WP_013387146_1_Ilyobacter_polytrophus_FeFe_Group_A3:0.14382685)0.5200:0.01447491,WP_023051856_1_Cetobacterium_somerae_FeFe_Group_A3:0.16052509)0.6780:0.02567588,(WP_023052447_1_Cetobacterium_somerae_FeFe_Group_A3:0.18797702,(WP_021767225_1_Leptotrichia_sp_215_FeFe_Group_A3:0.07613100,(WP_012860094_1_Sebaldella_termitidis_FeFe_Group_A3:0.06827753,WP_012863017_1_Sebaldella_termitidis_FeFe_Group_A3:0.07717702)0.6900:0.01705081)1.0000:0.06997753)0.3370:0.00742071)0.3390:0.00782703,((((((WP_010680041_1_Fusobacterium_gonidiaformans_FeFe_Group_A1:0.00420240,WP_005958327_1_Fusobacterium_necrophorum_FeFe_Group_A1:0.00488851)1.0000:0.04863692,(WP_005976079_1_Fusobacterium_ulcerans_FeFe_Group_A1:0.00729984,WP_005952086_1_Fusobacterium_varium_FeFe_Group_A1:0.00633652)1.0000:0.04909035)0.6130:0.01384723,WP_005886368_1_Fusobacterium_mortiferum_FeFe_Group_A1:0.06797095)0.4590:0.00597715,WP_023050374_1_Cetobacterium_somerae_FeFe_Group_A1:0.07527285)0.9340:0.02643340,WP_027129041_1_Fusobacterium_perfoetens_FeFe_Group_A1:0.10282797)0.9980:0.03744023,(WP_029504843_1_Lachnoclostridium_phytofermentans_FeFe_Group_A1:0.10151905,(((WP_007285570_1_Intestinibacter_bartlettii_FeFe_Group_A1:0.03797229,WP_018592904_1_Terrisporobacter_glycolicus_FeFe_Group_A1:0.03020953)0.9550:0.02444369,WP_021433568_1_Peptoclostridium_bifermentans_FeFe_Group_A1:0.06873812)0.9270:0.03217469,(WP_022746500_1_Clostridium_saccharobutylicum_FeFe_Group_A1:0.08855066,(WP_021801498_1_Clostridium_intestinale_FeFe_Group_A1:0.08697007,(WP_026887313_1_Clostridium_beijerinckii_FeFe_Group_A1:0.06200248,WP_015393615_1_Clostridium_saccharoperbutylacetonicum_FeFe_Group_A1:0.05617934)0.7460:0.02439356)0.3650:0.00463115)0.6260:0.01512644)0.6650:0.01005765)0.9960:0.03367572)1.0000:0.07593318)0.4970:0.03497788)0.1910:0.03210008)0.0750:0.01647297,((((((((WP_027088814_1_Erysipelatoclostridium_saccharogumia_FeFe_Group_A3:0.04145146,WP_004610503_1_Erysipelatoclostridium_spiroforme_FeFe_Group_A3:0.03547162)1.0000:0.05276612,WP_028043706_1_Stoquefichus_massiliensis_FeFe_Group_A3:0.10108004)0.9980:0.05428220,WP_006059213_1_Holdemania_filiformis_FeFe_Group_A3:0.16547305)0.9990:0.05303793,WP_022418208_1_Acidiphilium_sp_CAG_727_FeFe_Group_A3:0.17676976)0.5170:0.01824609,(WP_013275594_1_Thermosediminibacter_oceani_FeFe_Group_A4:0.21181125,WP_028856899_1_Psychrilyobacter_atlanticus_FeFe_Group_A3:0.18155368)0.1550:0.01029395)0.0300:0.00733791,(WP_014559401_1_Ignavibacterium_album_FeFe_Group_A3:0.12598731,WP_014857142_1_Melioribacter_roseus_FeFe_Group_A3:0.12401269)0.9980:0.07702627)0.0030:0.00284932,(WP_008538939_1_Megamonas_funiformis_FeFe_Group_A3:0.20233052,(WP_019552746_1_Zymophilus_raffinosivorans_FeFe_Group_A3:0.17155102,(WP_027637394_1_Clostridium_cadaveris_FeFe_Group_A3:0.14162039,(WP_019554879_1_Zymophilus_raffinosivorans_FeFe_Group_A3:0.15517587,(WP_006191642_1_Selenomonas_sputigena_FeFe_Group_A3:0.12039403,(WP_005841395_1_Mitsuokella_multacida_FeFe_Group_A3:0.12805894,WP_014425762_1_Selenomonas_ruminantium_FeFe_Group_A3:0.11285015)0.5900:0.01142415)0.7040:0.01414231)0.6210:0.01803870)0.5110:0.00884671)0.6600:0.02465812)0.4310:0.01808425)0.0010:0.00175250,((AIO19709_1_Mollicutes_bacterium_HR1_FeFe_Group_A3:0.10338414,KFZ27631_1_Mollicutes_bacterium_HR2_FeFe_Group_A3:0.10476065)1.0000:0.11003816,((((((WP_026475062_1_Alkaliflexus_imshenetskii_FeFe_Group_A3:0.08682368,WP_010663850_1_Marinilabilia_salmonicolor_FeFe_Group_A3:0.08990046)1.0000:0.05379791,WP_028893663_1_Syntrophorhabdus_aromaticivorans_FeFe_Group_A3:0.13585726)0.5250:0.00526207,WP_025863481_1_Prolixibacter_bellariivorans_FeFe_Group_A3:0.14236725)0.9810:0.04374655,(WP_014455790_1_Spirochaeta_africana_FeFe_Group_A3:0.16487459,(WP_018525843_1_Spirochaeta_alkalica_FeFe_Group_A3:0.15283703,(WP_020611343_1_Spirochaeta_bajacaliforniensis_FeFe_Group_A3:0.01553297,WP_013253085_1_Spirochaeta_smaragdinae_FeFe_Group_A3:0.01463945)1.0000:0.12733539)0.6150:0.00969438)0.8730:0.03309882)0.3720:0.00850119,(WP_027096606_1_Ruminiclostridium_viride_FeFe_Group_A3:0.16042154,((WP_019225928_1_Dehalobacter_sp_E1_FeFe_Group_A3:0.00802300,WP_020490880_1_Dehalobacter_sp_FTH1_FeFe_Group_A3:0.00921838)1.0000:0.11155525,(WP_007862872_1_Lachnoclostridium_citroniae_FeFe_Group_A3:0.04853569,(WP_007715797_1_Lachnoclostridium_asparagiforme_FeFe_Group_A3:0.04652092,WP_002568591_1_Lachnoclostridium_bolteae_FeFe_Group_A3:0.04399632)0.6010:0.00749879)1.0000:0.07971631)0.8160:0.01764958)0.9990:0.06643843)0.1430:0.01071020,((((((WP_007953234_1_Pelosinus_fermentans_FeFe_Group_A3:0.10243317,WP_007288799_1_Thermosinus_carboxydivorans_FeFe_Group_A3:0.07483956)0.5530:0.01448528,WP_021167212_1_Sporomusa_ovata_FeFe_Group_A3:0.11733290)0.9020:0.02697981,WP_008708834_1_Synergistes_sp_3_1_syn1_FeFe_Group_A3:0.15982089)0.3880:0.00957430,(WP_009145651_1_Phascolarctobacterium_succinatutens_FeFe_Group_A3:0.14400655,WP_019879374_1_Succinispira_mobilis_FeFe_Group_A3:0.16508436)0.6370:0.01691171)0.3320:0.00950531,(WP_028308066_1_Desulfitibacter_alkalitolerans_FeFe_Group_A3:0.12460534,(WP_013842395_1_Desulfotomaculum_ruminis_FeFe_Group_A3:0.02705969,(WP_008410064_1_Desulfotomaculum_hydrothermale_FeFe_Group_A3:0.02639716,WP_011877994_1_Desulfotomaculum_reducens_FeFe_Group_A3:0.03269375)0.6530:0.00703122)1.0000:0.11062193)0.1360:0.01549469)0.0780:0.00953237,(((((WP_011641809_1_Syntrophomonas_wolfei_FeFe_Group_A1:0.06341438,WP_013174729_1_Syntrophothermus_lipocalidus_FeFe_Group_A3:0.05931289)0.9980:0.04840154,(WP_013174329_1_Syntrophothermus_lipocalidus_FeFe_Group_A1:0.06851920,WP_011640436_1_Syntrophomonas_wolfei_FeFe_Group_A3:0.07238989)0.9220:0.01978028)1.0000:0.05599909,WP_021169841_1_Sporomusa_ovata_FeFe_Group_A3:0.14627363)0.3800:0.01408127,WP_027400569_1_Anaerovorax_odorimutans_FeFe_Group_A3:0.16091873)0.1240:0.01027064,(((WP_019225264_1_Dehalobacter_sp_E1_FeFe_Group_A3:0.02037079,WP_026156354_1_Dehalobacter_sp_FTH1_FeFe_Group_A3:0.02053830)1.0000:0.12842309,WP_013781004_1_Mahella_australiensis_FeFe_Group_A3:0.13521327)0.3670:0.01826218,((((WP_029725248_1_Desulfotignum_balticum_FeFe_Group_A3:0.12577932,WP_011417004_1_Syntrophus_aciditrophicus_FeFe_Group_A3:0.12308946)0.2850:0.00316990,(WP_011697714_1_Syntrophobacter_fumaroxidans_FeFe_Group_A3:0.08606601,WP_012033166_1_Pelotomaculum_thermopropionicum_FeFe_Group_A3:0.07302490)1.0000:0.06330480)0.2210:0.01272915,WP_013823947_1_Desulfotomaculum_kuznetsovii_FeFe_Group_A1:0.13665382)0.0990:0.01046519,(((((WP_013823357_1_Desulfotomaculum_kuznetsovii_FeFe_Group_A3:0.01847269,WP_027356557_1_Desulfotomaculum_thermocisternum_FeFe_Group_A3:0.01334550)1.0000:0.05681707,WP_027364046_1_Desulfotomaculum_alcoholivorax_FeFe_Group_A3:0.08252498)0.4470:0.00916256,(WP_018084282_1_Desulfurispora_thermophila_FeFe_Group_A3:0.07899037,WP_027717485_1_Desulfovirgula_thermocuniculi_FeFe_Group_A3:0.08010054)0.3860:0.00626137)0.9790:0.03700791,(WP_026137213_1_Caldatribacterium_saccharofermentans_FeFe_Group_A1:0.12949423,WP_011393219_1_Moorella_thermoacetica_FeFe_Group_A3:0.10794869)0.7070:0.01962603)0.1420:0.00718508,(WP_012302431_1_Desulforudis_audaxviator_FeFe_Group_A3:0.14769481,(WP_012301314_1_Desulforudis_audaxviator_FeFe_Group_A3:0.11014015,((WP_015739747_1_Ammonifex_degensii_FeFe_Group_A1:0.03408381,WP_015739748_1_Ammonifex_degensii_FeFe_Group_A3:0.02926460)1.0000:0.06070607,(WP_022854721_1_Thermodesulfobacterium_thermophilum_FeFe_Group_A1:0.06024619,(WP_013756843_1_Thermodesulfobium_narugense_FeFe_Group_A3:0.04055385,(WP_028842275_1_Thermodesulfovibrio_islandicus_FeFe_Group_A3:0.00604701,WP_012546840_1_Thermodesulfovibrio_yellowstonii_FeFe_Group_A3:0.00705343)1.0000:0.04459899)0.9020:0.01835643)1.0000:0.04788133)0.6820:0.00892094)0.9350:0.03132103)0.4370:0.00875593)0.0680:0.00683977)0.0100:0.00305963)0.0080:0.00560025)0.0020:0.00217127)0.0050:0.01337435)0.0010:0.00393480)0.0000:0.00311946)0.0000:0.00564031)0.0000:0.00096975,(((((((((((((((WP_006442445_1_Lachnoclostridium_hylemonae_FeFe_Group_A3:0.02079263,WP_004608286_1_Lachnoclostridium_scindens_FeFe_Group_A3:0.02011646)1.0000:0.04395698,WP_015513462_1_Coprococcus_catus_FeFe_Group_A3:0.05377029)0.6000:0.00778014,WP_004614049_1_Tyzzerella_nexilis_FeFe_Group_A3:0.07517441)0.5980:0.01190296,(WP_003507872_1_Lachnoclostridium_symbiosum_FeFe_Group_A3:0.07291002,(WP_006778965_1_Lachnoclostridium_hathewayi_FeFe_Group_A3:0.06182238,(WP_007862869_1_Lachnoclostridium_citroniae_FeFe_Group_A3:0.03493474,WP_027642167_1_Lachnoclostridium_clostridioforme_FeFe_Group_A3:0.03779253)0.9600:0.02681399)0.2740:0.00436271)0.3220:0.01196067)0.2240:0.00314849,WP_021739954_1_Eubacterium_ramulus_FeFe_Group_A3:0.09798787)0.2730:0.00836767,(WP_026892188_1_Lachnoclostridium_aerotolerans_FeFe_Group_A3:0.05916092,WP_013273987_1_Lachnoclostridium_saccharolyticum_FeFe_Group_A3:0.05447544)0.8500:0.04390506)0.5280:0.00911550,WP_029502830_1_Lachnoclostridium_phytofermentans_FeFe_Group_A3:0.11879644)0.8230:0.01828508,WP_015518595_1_Ruminiclostridium_siraeum_FeFe_Group_A3:0.15159260)0.6740:0.01681247,WP_003534157_1_Ruminiclostridium_leptum_FeFe_Group_A3:0.15639855)0.3760:0.00932075,(WP_028828670_1_Proteocatella_sphenisci_FeFe_Group_A3:0.14971575,(WP_006876820_1_Anaerotruncus_colihominis_FeFe_Group_A3:0.13768559,WP_006352890_1_Ruminiclostridium_methylpentosum_FeFe_Group_A3:0.14541944)0.6160:0.01628674)0.4550:0.01407443)0.2000:0.00193055,WP_028515986_1_Ruminococcus_flavefaciens_FeFe_Group_A3:0.15579865)0.4320:0.01480379,(WP_002853139_1_Ruminococcus_albus_FeFe_Group_A3:0.16557490,(WP_010753129_1_Enterococcus_asini_FeFe_Group_A3:0.10628640,((WP_031366038_1_Lactococcus_chungangensis_FeFe_Group_A3:0.01073592,WP_003138680_1_Lactococcus_raffinolactis_FeFe_Group_A3:0.01199135)1.0000:0.07540021,(WP_010746116_1_Enterococcus_raffinosus_FeFe_Group_A3:0.02953001,(WP_016182069_1_Enterococcus_avium_FeFe_Group_A3:0.01955769,(WP_010780462_1_Enterococcus_gilvus_FeFe_Group_A3:0.01333860,WP_010740236_1_Enterococcus_malodoratus_FeFe_Group_A3:0.00938868)0.8130:0.00771504)0.6150:0.00796999)1.0000:0.05925888)0.7570:0.01786133)1.0000:0.06963940)0.4070:0.00658602)0.3990:0.01075665,WP_006573275_1_Pseudoflavonifractor_capillosus_FeFe_Group_A3:0.19078949)0.1440:0.01096698,WP_005033810_1_Holophaga_foetida_FeFe_Group_A3:0.22172306)0.0320:0.01171758,(((((((((WP_013810492_1_Desulfotomaculum_carboxydivorans_FeFe_Group_A3:0.00142171,WP_003543871_1_Desulfotomaculum_nigrificans_FeFe_Group_A3:0.00314450)1.0000:0.06462443,WP_008410459_1_Desulfotomaculum_hydrothermale_FeFe_Group_A3:0.07692808)0.5980:0.01378441,WP_013840577_1_Desulfotomaculum_ruminis_FeFe_Group_A3:0.08895532)0.9850:0.03925902,(WP_013822105_1_Desulfotomaculum_kuznetsovii_FeFe_Group_A1:0.01036878,WP_027357333_1_Desulfotomaculum_thermocisternum_FeFe_Group_A3:0.01235850)1.0000:0.08693442)0.8520:0.03330278,WP_012302631_1_Desulforudis_audaxviator_FeFe_Group_A3:0.14906023)0.8170:0.02940287,((WP_015759215_1_Desulfotomaculum_acetoxidans_FeFe_Group_A3:0.08484320,WP_012032547_1_Pelotomaculum_thermopropionicum_FeFe_Group_A3:0.06584174)1.0000:0.08462372,(WP_018086225_1_Desulfurispora_thermophila_FeFe_Group_A3:0.12309733,(WP_026895808_1_Clostridiisalibacter_paucivorans_FeFe_Group_A3:0.11896943,WP_028307965_1_Desulfitibacter_alkalitolerans_FeFe_Group_A3:0.11284875)0.5990:0.01099358)1.0000:0.07519363)0.6900:0.02305503)0.7270:0.01650144,WP_012282074_1_Heliobacterium_modesticaldum_FeFe_Group_A3:0.23659815)0.2660:0.01283362,(WP_016314690_1_Paenibacillus_barengoltzii_FeFe_Group_A3:0.14801586,(WP_012158789_1_Alkaliphilus_oremlandii_FeFe_Group_A3:0.12893359,(WP_008907580_1_Caloramator_australicus_FeFe_Group_A3:0.10196108,WP_018660435_1_Thermobrachium_celere_FeFe_Group_A3:0.10712983)0.8170:0.01819722)0.7330:0.01380026)0.9790:0.05092925)0.0520:0.00395085,((((WP_026393504_1_Acetobacterium_dehalogenans_FeFe_Group_A3:0.01703714,WP_014357048_1_Acetobacterium_woodii_FeFe_Group_A3:0.01899889)1.0000:0.08010956,WP_013379183_1_Eubacterium_limosum_FeFe_Group_A3:0.08880936)1.0000:0.09865375,WP_007050317_1_Anaerofustis_stercorihominis_FeFe_Group_A3:0.18287778)0.7270:0.03790463,(((((((WP_015925666_1_Clostridium_cellulolyticum_FeFe_Group_A3:0.00880194,WP_020815562_1_Ruminiclostridium_papyrosolvens_FeFe_Group_A3:0.00937988)1.0000:0.04361784,(WP_027627105_1_Ruminiclostridium_cellobioparum_FeFe_Group_A3:0.00000000,WP_004630049_1_Ruminiclostridium_termitidis_FeFe_Group_A3:0.00000000)1.0000:0.05183670)1.0000:0.04320371,(WP_003512584_1_Ruminiclostridium_thermocellum_FeFe_Group_A3:0.08464556,(WP_010251944_1_Acetivibrio_cellulolyticus_FeFe_Group_A3:0.03510571,WP_014254579_1_Ruminiclostridium_clariflavum_FeFe_Group_A3:0.03307610)1.0000:0.05853625)0.6140:0.00736447)0.7890:0.01708290,WP_015358633_1_Ruminiclostridium_stercorarium_FeFe_Group_A3:0.11388301)0.7280:0.01437658,(WP_013780878_1_Mahella_australiensis_FeFe_Group_A3:0.13055414,(WP_013290549_1_Caldicellulosiruptor_obsidiansis_FeFe_Group_A3:0.00691149,((WP_015907776_1_Caldicellulosiruptor_bescii_FeFe_Group_A3:0.00000000,WP_013430372_1_Caldicellulosiruptor_kronotskyensis_FeFe_Group_A3:0.00000000)0.6250:0.00333371,(WP_013403316_1_Caldicellulosiruptor_hydrothermalis_FeFe_Group_A3:0.00210460,WP_013412032_1_Caldicellulosiruptor_owensensis_FeFe_Group_A3:0.00244086)0.4810:0.00121175)0.4900:0.00217942)1.0000:0.11376404)0.4550:0.00934501)0.5050:0.01707549,(WP_013778939_1_Tepidanaerobacter_acetatoxydans_FeFe_Group_A3:0.07912598,WP_013275513_1_Thermosediminibacter_oceani_FeFe_Group_A3:0.07541947)0.9930:0.05805404)0.1270:0.00999157,(((((WP_015925885_1_Clostridium_cellulolyticum_FeFe_Group_A3:0.01950087,WP_020815721_1_Ruminiclostridium_papyrosolvens_FeFe_Group_A3:0.02140822)1.0000:0.09156081,WP_013626003_1_Syntrophobotulus_glycolicus_FeFe_Group_A3:0.11980283)0.5970:0.00843210,WP_014792559_1_Desulfitobacterium_dehalogenans_FeFe_Group_A3:0.10747699)0.9990:0.05789886,(WP_026895551_1_Clostridiisalibacter_paucivorans_FeFe_Group_A3:0.16182512,(WP_012065136_1_Alkaliphilus_metalliredigens_FeFe_Group_A3:0.15014028,WP_008824689_1_Haloplasma_contractile_FeFe_Group_A3:0.16349608)0.5600:0.01772033)0.2290:0.00730001)0.1320:0.00125677,(WP_026485852_1_Caldanaerobius_polysaccharolyticus_FeFe_Group_A3:0.12147996,((WP_018962529_1_Coprothermobacter_platensis_FeFe_Group_A3:0.03796247,WP_012543947_1_Coprothermobacter_proteolyticus_FeFe_Group_A3:0.03931025)1.0000:0.07866055,(((WP_014758969_1_Thermoanaerobacterium_saccharolyticum_FeFe_Group_A3:0.00737974,WP_013787823_1_Thermoanaerobacterium_xylanolyticum_FeFe_Group_A3:0.01080208)0.9090:0.01303326,WP_013297608_1_Thermoanaerobacterium_thermosaccharolyticum_FeFe_Group_A3:0.02333038)1.0000:0.07307838,(WP_009609852_1_Caldanaerobacter_subterraneus_FeFe_Group_A3:0.04208482,(WP_012994913_1_Thermoanaerobacter_italicus_FeFe_Group_A3:0.01748450,(WP_003870979_1_Thermoanaerobacter_ethanolicus_FeFe_Group_A3:0.00313877,(WP_014062655_1_Thermoanaerobacter_wiegelii_FeFe_Group_A3:0.00232512,(WP_006570153_1_Thermoanaerobacter_siderophilus_FeFe_Group_A3:0.00000000,WP_004401666_1_Thermoanaerobacter_thermohydrosulfuricus_FeFe_Group_A3:0.00000000)0.4040:0.00222033)0.5070:0.00140669)0.9880:0.01887914)0.9700:0.02155155)1.0000:0.05106935)0.7380:0.02304399)0.7790:0.01459958)0.8240:0.02873701)0.1480:0.00940699)0.0940:0.01813334)0.0090:0.00392596)0.0010:0.00221848)0.0000:0.00471167)0.0000:0.00075752,(((((WP_013406264_1_Halanaerobium_hydrogeniformans_FeFe_Group_A3:0.11808024,WP_005487325_1_Halanaerobium_saccharolyticum_FeFe_Group_A3:0.09587325)1.0000:0.05456415,(WP_014296497_1_Marinitoga_piezophila_FeFe_Group_A3:0.12178141,WP_012208968_1_Petrotoga_mobilis_FeFe_Group_A3:0.11432970)0.8410:0.02389193)0.5250:0.01351502,(WP_013277223_1_Acetohalobium_arabaticum_FeFe_Group_A3:0.15507928,WP_012635578_1_Halothermothrix_orenii_FeFe_Group_A3:0.13658739)0.4360:0.02164556)0.0970:0.00984628,(WP_013607267_1_Sphaerochaeta_globosa_FeFe_Group_A3:0.21539140,WP_013907122_1_Thermodesulfatator_indicus_FeFe_Group_A1:0.21069556)0.1990:0.00859457)0.0130:0.00500065,(((((WP_021133133_1_Phaeospirillum_fulvum_FeFe_Group_A3:0.02136641,WP_002730048_1_Phaeospirillum_molischianum_FeFe_Group_A3:0.02741408)1.0000:0.07716405,WP_007039337_1_Thiorhodococcus_drewsii_FeFe_Group_A3:0.09966522)0.9510:0.03847592,(WP_005034114_1_Holophaga_foetida_FeFe_Group_A3:0.12613834,WP_024286588_1_Cellulomonas_sp_KRMCY2_FeFe_Group_A3:0.12589418)0.3560:0.01132083)0.1710:0.00015497,(WP_014413848_1_Rhodospirillum_photometricum_FeFe_Group_A3:0.12227321,(WP_015878590_1_Tolumonas_auensis_FeFe_Group_A3:0.07966396,WP_024870534_1_Tolumonas_sp_BRL6-1_FeFe_Group_A3:0.07887263)0.8270:0.02610077)0.8260:0.03033283)0.7740:0.02961815,(WP_013387669_1_Ilyobacter_polytrophus_FeFe_Group_A3:0.16884794,((Ga0170695_1050_6:0.13461638,Ga0186947_1025_18:0.13952692)0.4600:0.00960189,((Meg19_1012_Bin_119_scaffold_17348_9:0.04131613,Meg19_46_Bin_239_scaffold_36018_4:0.03968075)0.9810:0.02015773,(Meg22_02_Bin_84_scaffold_215792_1:0.04931533,(Meg22_02_Bin_84_scaffold_160958_2:0.00119603,(Meg22_24_Bin_124_scaffold_163122_3:0.00078142,(Meg19_46_Bin_60_scaffold_51398_3:0.00000000,Meg22_46_Bin_213_scaffold_52956_12:0.00000000)0.6250:0.00077621)0.6620:0.00049226)1.0000:0.04672934)0.9230:0.01401979)1.0000:0.08690847)0.5260:0.01182411)0.4720:0.01103015)0.9980:0.06972529)0.0040:0.00982191)0.0000:0.00177081,(WP_006362914_1_Slackia_exigua_FeFe_Group_A1:0.23651387,((((((((((WP_011993415_1_Fervidobacterium_nodosum_FeFe_Group_A3:0.10815990,WP_014451418_1_Fervidobacterium_pennivorans_FeFe_Group_A3:0.10612581)0.9890:0.03883342,WP_013931427_1_Thermotoga_thermarum_FeFe_Group_A3:0.15878563)0.8900:0.02219131,(WP_012579795_1_Thermosipho_africanus_FeFe_Group_A3:0.11335467,WP_012056718_1_Thermosipho_melanesiensis_FeFe_Group_A3:0.10299149)0.9900:0.05826313)0.4690:0.01456911,((WP_028843229_1_Thermotoga_elfii_FeFe_Group_A3:0.00227797,WP_012002999_1_Thermotoga_lettingae_FeFe_Group_A3:0.00248394)1.0000:0.17423950,(WP_015919559_1_Thermotoga_neapolitana_FeFe_Group_A3:0.07819452,(WP_004081677_1_Thermotoga_maritima_FeFe_Group_A3:0.00493415,WP_012311063_1_Thermotoga_sp_RQ2_FeFe_Group_A3:0.00477459)1.0000:0.06015500)1.0000:0.10978731)0.3670:0.00802496)0.3820:0.00735173,(WP_012548684_1_Dictyoglomus_thermophilum_FeFe_Group_A3:0.03279799,WP_012582935_1_Dictyoglomus_turgidum_FeFe_Group_A3:0.03386868)1.0000:0.17347976)1.0000:0.08122720,WP_013779523_1_Tepidanaerobacter_acetatoxydans_FeFe_Group_A3:0.22832980)0.2880:0.01316571,WP_013275360_1_Thermosediminibacter_oceani_FeFe_Group_A3:0.19756916)0.0440:0.00349078,(WP_011735399_1_Pelobacter_propionicus_FeFe_Group_A3:0.21317371,((WP_020611046_1_Spirochaeta_bajacaliforniensis_FeFe_Group_A3:0.01542396,WP_013252975_1_Spirochaeta_smaragdinae_FeFe_Group_A3:0.01713418)1.0000:0.25868583,(WP_005038259_1_Holophaga_foetida_FeFe_Group_A3:0.22987154,((WP_028318925_1_Desulfobulbus_elongatus_FeFe_Group_A3:0.03633415,WP_015724294_1_Desulfobulbus_propionicus_FeFe_Group_A3:0.03706035)1.0000:0.13706313,(WP_029460330_1_Desulfovibrio_alcoholivorans_FeFe_Group_A3:0.03794451,WP_005991663_1_Desulfovibrio_fructosivorans_FeFe_Group_A3:0.04003714)1.0000:0.10834971)0.9060:0.02353149)0.5490:0.01573278)0.5260:0.02312083)0.2640:0.01190229)0.0040:0.00288717,((((WP_008410059_1_Desulfotomaculum_hydrothermale_FeFe_Group_A3:0.06344392,WP_011877997_1_Desulfotomaculum_reducens_FeFe_Group_A3:0.06098005)0.8260:0.01732747,WP_013842391_1_Desulfotomaculum_ruminis_FeFe_Group_A3:0.08635917)0.5950:0.00697698,(WP_013810075_1_Desulfotomaculum_carboxydivorans_FeFe_Group_A3:0.00000000,WP_003541670_1_Desulfotomaculum_nigrificans_FeFe_Group_A3:0.00000000)1.0000:0.08634099)1.0000:0.11336512,(WP_018085930_1_Desulfurispora_thermophila_FeFe_Group_A3:0.10956669,(WP_006524080_1_Desulfotomaculum_gibsoniae_FeFe_Group_A3:0.10649360,(WP_027718652_1_Desulfovirgula_thermocuniculi_FeFe_Group_A3:0.05053585,(WP_013824004_1_Desulfotomaculum_kuznetsovii_FeFe_Group_A3:0.03627268,WP_027356646_1_Desulfotomaculum_thermocisternum_FeFe_Group_A3:0.03712182)0.9050:0.01827149)0.9980:0.03914860)0.9270:0.01830028)1.0000:0.05500081)0.9800:0.04998450)0.0020:0.00359572,(((WP_017890120_1_Caldatribacterium_californiense_FeFe_Group_A1:0.23885616,WP_012635141_1_Halothermothrix_orenii_FeFe_Group_A3:0.18774934)0.4370:0.01217975,WP_022000256_1_Acetobacter_sp_CAG_977_FeFe_Group_A3:0.21691381)0.3430:0.02560067,((WP_014117537_1_Oscillibacter_valericigenes_FeFe_Group_A3:0.23710916,WP_015556986_1_Fretibacterium_fastidiosum_FeFe_Group_A3:0.21911204)0.8720:0.04653300,((WP_012158849_1_Alkaliphilus_oremlandii_FeFe_Group_A3:0.19858646,WP_028828847_1_Proteocatella_sphenisci_FeFe_Group_A3:0.21237244)0.6560:0.02299324,((((((WP_028086317_1_Dorea_longicatena_FeFe_Group_A3:0.04881134,WP_015528256_1_Lachnoclostridium_torques_FeFe_Group_A3:0.05210609)1.0000:0.05960773,WP_005333143_1_Dorea_formicigenerans_FeFe_Group_A3:0.10094273)0.7260:0.02005952,(WP_008371804_1_Coprococcus_comes_FeFe_Group_A3:0.09299323,WP_002570913_1_Lachnoclostridium_bolteae_FeFe_Group_A3:0.11342879)0.7770:0.02351846)1.0000:0.06306875,(WP_003020884_1_Blautia_hansenii_FeFe_Group_A3:0.13733807,(WP_026649549_1_Blautia_wexlerae_FeFe_Group_A1:0.11919584,WP_006861102_1_Marvinbryantia_formatexigens_FeFe_Group_A3:0.11933627)0.6990:0.02321239)1.0000:0.07010212)0.8930:0.02278638,(WP_006444067_1_Lachnoclostridium_hylemonae_FeFe_Group_A3:0.09897822,(WP_006567084_1_Anaerostipes_caccae_FeFe_Group_A3:0.10382152,(WP_004844038_1_Lachnoclostridium_gnavus_FeFe_Group_A3:0.08827180,WP_023920491_1_Ruminococcus_lactaris_FeFe_Group_A3:0.08583535)0.7300:0.01325335)0.7370:0.01209120)1.0000:0.09391179)0.8690:0.02222979,(WP_013486450_1_Ethanoligenens_harbinense_FeFe_Group_A3:0.22872114,(WP_015706988_1_Treponema_primitia_FeFe_Group_A3:0.23488198,((WP_015925732_1_Clostridium_cellulolyticum_FeFe_Group_A3:0.03640612,WP_020814848_1_Ruminiclostridium_papyrosolvens_FeFe_Group_A3:0.03698838)1.0000:0.16649748,((((WP_026888482_1_Clostridium_beijerinckii_FeFe_Group_A3:0.04028728,WP_023973103_1_Clostridium_pasteurianum_FeFe_Group_A3:0.03769437)1.0000:0.09703848,WP_029502586_1_Lachnoclostridium_phytofermentans_FeFe_Group_A3:0.13690647)0.4570:0.00458879,WP_002580338_1_Clostridium_butyricum_FeFe_Group_A3:0.17316351)1.0000:0.06630318,(WP_027399804_1_Anaerovorax_odorimutans_FeFe_Group_A3:0.19918433,(((WP_023162310_1_Clostridium_autoethanogenum_FeFe_Group_A3:0.14267246,WP_015394438_1_Clostridium_saccharoperbutylacetonicum_FeFe_Group_A3:0.16106586)0.3700:0.01250483,WP_027398114_1_Anaerovorax_odorimutans_FeFe_Group_A3:0.18142041)0.2040:0.01444006,((WP_010250212_1_Acetivibrio_cellulolyticus_FeFe_Group_A3:0.08528359,WP_003519061_1_Ruminiclostridium_thermocellum_FeFe_Group_A3:0.06964599)1.0000:0.07617079,(WP_008711190_1_Synergistes_sp_3_1_syn1_FeFe_Group_A3:0.15692158,(WP_013656601_1_Cellulosilyticum_lentocellum_FeFe_Group_A3:0.11561509,WP_017416926_1_Clostridium_tunisiense_FeFe_Group_A3:0.12270267)0.6690:0.02673644)0.2400:0.00950996)0.1910:0.01181619)0.4990:0.01270650)0.3060:0.00303063)0.4520:0.00616525)0.4090:0.01164832)0.4650:0.01454042)0.2790:0.00691660)0.2200:0.00692719)0.2360:0.00637788)0.2850:0.01145759)0.0040:0.00030079)0.0610:0.01449329)0.0120:0.00813866)0.0000:0.00275813,(((((WP_014553773_1_Halanaerobium_praevalens_FeFe_Group_A3:0.05226333,WP_005487095_1_Halanaerobium_saccharolyticum_FeFe_Group_A3:0.05471341)1.0000:0.04305316,WP_013406351_1_Halanaerobium_hydrogeniformans_FeFe_Group_A3:0.10345847)1.0000:0.05982889,(WP_027338952_1_Halonatronum_saccharophilum_FeFe_Group_A3:0.09067673,WP_018249206_1_Orenia_marismortui_FeFe_Group_A3:0.08467872)1.0000:0.06365629)0.8330:0.03155824,(WP_013277266_1_Acetohalobium_arabaticum_FeFe_Group_A3:0.12235201,WP_015327873_1_Halobacteroides_halobius_FeFe_Group_A3:0.13335575)0.7950:0.03162826)0.9770:0.04592761,(((((((((WP_026781963_1_Pleomorphomonas_koreensis_FeFe_Group_A3:0.02214541,WP_026791754_1_Pleomorphomonas_oryzae_FeFe_Group_A3:0.02210238)1.0000:0.11977403,WP_022808283_1_Omnitrophus_fodinae_FeFe_Group_A1:0.15456225)0.8060:0.02635257,(WP_014803888_1_Turneriella_parva_FeFe_Group_A3:0.17170162,WP_012374366_1_Opitutus_terrae_FeFe_Group_A3:0.15130723)0.4550:0.00793946)0.3200:0.00997782,WP_012414703_1_Elusimicrobium_minutum_FeFe_Group_A3:0.17973456)0.3300:0.01251731,(WP_022636475_1_Chitinivibrio_alkaliphilus_FeFe_Group_A3:0.17753719,(WP_022196619_1_Azospirillum_sp_CAG_239_FeFe_Group_A3:0.16168251,(WP_013314154_1_Spirochaeta_thermophila_FeFe_Group_A3:0.15968760,(WP_015712312_1_Treponema_azotonutricium_FeFe_Group_A3:0.08700694,WP_013970147_1_Treponema_caldaria_FeFe_Group_A3:0.07228510)1.0000:0.08146284)0.3860:0.01199005)0.1990:0.01051590)0.0830:0.01211281)0.0540:0.00851667,(WP_029410172_1_Treponema_pedis_FeFe_Group_A3:0.22007199,(WP_013757500_1_Treponema_brennaborense_FeFe_Group_A3:0.18942622,((WP_013607980_1_Sphaerochaeta_globosa_FeFe_Group_A3:0.10222064,WP_014271080_1_Sphaerochaeta_pleomorpha_FeFe_Group_A3:0.09246963)1.0000:0.07499004,(WP_014456422_1_Spirochaeta_africana_FeFe_Group_A3:0.15241512,(WP_028972813_1_Spirochaeta_cellobiosiphila_FeFe_Group_A3:0.13644868,(WP_020614051_1_Spirochaeta_bajacaliforniensis_FeFe_Group_A3:0.00000000,WP_013256232_1_Spirochaeta_smaragdinae_FeFe_Group_A3:0.00000000)1.0000:0.13346283)0.5800:0.01130170)0.8280:0.03452323)0.3930:0.01580976)0.0730:0.00813720)0.0200:0.00091222)0.3450:0.00841462,((WP_020003846_1_Brachyspira_innocens_FeFe_Group_A3:0.00844655,WP_013114605_1_Brachyspira_murdochii_FeFe_Group_A3:0.00925256)1.0000:0.05415714,((WP_028330509_1_Brachyspira_alvinipulli_FeFe_Group_A3:0.04066986,WP_014487195_1_Brachyspira_intermedia_FeFe_Group_A3:0.03897616)0.5170:0.00854816,(WP_008728072_1_Brachyspira_hampsonii_FeFe_Group_A3:0.02645836,WP_012671982_1_Brachyspira_hyodysenteriae_FeFe_Group_A3:0.02663898)0.8030:0.01910671)0.7890:0.01110835)1.0000:0.16363514)0.7540:0.02519119,(WP_013313426_1_Spirochaeta_thermophila_FeFe_Group_A3:0.17900813,(WP_010935952_1_Dehalococcoides_mccartyi_FeFe_Group_A3:0.14633764,WP_015424900_1_Cloacimonas_acidaminovorans_FeFe_Group_A3:0.18093508)0.4090:0.01927470)0.1730:0.01114463)0.0850:0.01387548,(((((((((WP_015851212_1_Desulfovibrio_salexigens_FeFe_Group_A1:0.05306600,WP_027722058_1_Desulfovibrio_zosterae_FeFe_Group_A1:0.05553129)0.4090:0.00467219,WP_015337634_1_Desulfovibrio_hydrothermalis_FeFe_Group_A1:0.05641378)0.5760:0.01689358,(WP_028586843_1_Desulfocurvus_vexinensis_FeFe_Group_A1:0.05285215,WP_013513265_1_Desulfovibrio_aespoeensis_FeFe_Group_A1:0.05574513)0.7920:0.02609285)0.6750:0.00965358,WP_027179345_1_Desulfovibrio_bastinii_FeFe_Group_A1:0.09159076)0.3040:0.00738881,(WP_011697718_1_Syntrophobacter_fumaroxidans_FeFe_Group_A1:0.09100079,(WP_011368163_1_Desulfovibrio_alaskensis_FeFe_Group_A1:0.07612609,WP_027183226_1_Desulfovibrio_inopinatus_FeFe_Group_A1:0.06867029)0.7030:0.01307160)0.3040:0.00498392)0.3300:0.00454660,(WP_027176561_1_Desulfovibrio_aminophilus_FeFe_Group_A1:0.06684464,WP_022663178_1_Desulfovibrio_longus_FeFe_Group_A1:0.06437708)0.8810:0.03296047)1.0000:0.06007588,WP_014812866_1_Desulfomonile_tiedjei_FeFe_Group_A1:0.15266129)0.9270:0.01634572,((WP_011366264_1_Desulfovibrio_alaskensis_FeFe_Group_A1:0.12223418,WP_027191878_1_Desulfovibrio_putealis_FeFe_Group_A1:0.11867491)0.7980:0.03528515,(WP_005996594_1_Desulfovibrio_fructosivorans_FeFe_Group_A1:0.13393444,(WP_009380765_1_Bilophila_sp_4_1_30_FeFe_Group_A1:0.10452699,(WP_010939057_1_Desulfovibrio_vulgaris_FeFe_Group_A1:0.08553333,(WP_012625129_1_Desulfovibrio_desulfuricans_FeFe_Group_A1:0.08681731,(WP_009379319_1_Bilophila_sp_4_1_30_FeFe_Group_A1:0.00409911,WP_005026529_1_Bilophila_wadsworthia_FeFe_Group_A1:0.00499180)1.0000:0.07454633)0.7250:0.02128485)0.3190:0.00229119)0.6460:0.02686101)0.5780:0.01187395)0.9880:0.03831182)0.9920:0.04398751,((WP_011641315_1_Syntrophomonas_wolfei_FeFe_Group_A1:0.09342212,WP_013175699_1_Syntrophothermus_lipocalidus_FeFe_Group_A1:0.08356903)1.0000:0.11265716,((((((WP_022473470_1_Sutterella_sp_CAG_521_FeFe_Group_A1:0.12618711,WP_016475267_1_Sutterella_wadsworthensis_FeFe_Group_A1:0.14320064)0.8310:0.02399818,WP_022372326_1_Sutterella_sp_CAG_397_FeFe_Group_A1:0.17600182)0.9050:0.02546541,(WP_002945014_1_Campylobacter_rectus_FeFe_Group_A1:0.10770020,WP_018712282_1_Campylobacter_ureolyticus_FeFe_Group_A1:0.10046307)1.0000:0.08677949)0.9010:0.02594625,((WP_022852507_1_Thermodesulfatator_atlanticus_FeFe_Group_A1:0.12169616,WP_013907125_1_Thermodesulfatator_indicus_FeFe_Group_A1:0.12320180)0.8870:0.03021685,(WP_024788990_1_Lebetimonas_sp_JH292_FeFe_Group_A1:0.09567035,(WP_013756852_1_Thermodesulfobium_narugense_FeFe_Group_A1:0.08148658,WP_013637757_1_Desulfurobacterium_thermolithotrophum_FeFe_Group_A3:0.07077679)0.6570:0.01380828)0.9930:0.04503400)0.9970:0.05797213)0.5780:0.01800182,((WP_028842274_1_Thermodesulfovibrio_islandicus_FeFe_Group_A1:0.02059704,WP_012545114_1_Thermodesulfovibrio_yellowstonii_FeFe_Group_A1:0.01940296)1.0000:0.12065225,(WP_028841196_1_Thermodesulfobacterium_hveragerdense_FeFe_Group_A1:0.01642221,WP_022854720_1_Thermodesulfobacterium_thermophilum_FeFe_Group_A3:0.01570631)1.0000:0.12150930)1.0000:0.07260692)0.9930:0.03505813,(((WP_027938424_1_Anaeroarcus_burkinensis_FeFe_Group_A1:0.01103267,WP_018703705_1_Anaeromusa_acidaminophila_FeFe_Group_A1:0.00980066)1.0000:0.15150499,(WP_014423937_1_Selenomonas_ruminantium_FeFe_Group_A1:0.11333839,WP_026329186_1_Zymophilus_raffinosivorans_FeFe_Group_A1:0.11678713)0.9980:0.04937541)0.9510:0.03465418,(WP_028116362_1_Ferrimonas_senticii_FeFe_Group_A1:0.19171910,(((WP_025888294_1_Shewanella_haliotis_FeFe_Group_A1:0.00617453,WP_028781324_1_Shewanella_sp_38A_GOM-205m_FeFe_Group_A1:0.00637777)1.0000:0.10558005,WP_025823167_1_Shewanella_marina_FeFe_Group_A1:0.10990112)0.2880:0.00205621,(WP_013345564_1_Ferrimonas_balearica_FeFe_Group_A1:0.08882722,(WP_028109440_1_Ferrimonas_futtsuensis_FeFe_Group_A1:0.08386005,((WP_028768142_1_Shewanella_fidelis_FeFe_Group_A1:0.04413962,WP_012276514_1_Shewanella_halifaxensis_FeFe_Group_A1:0.03954239)0.8820:0.01710877,(WP_011073665_1_Shewanella_oneidensis_FeFe_Group_A1:0.01440735,(WP_011715875_1_Shewanella_sp_ANA3_FeFe_Group_A1:0.00664374,(WP_023268563_1_Shewanella_decolorationis_FeFe_Group_A1:0.00416757,WP_011623989_1_Shewanella_sp_MR4_FeFe_Group_A1:0.00420063)0.4490:0.00172446)0.8020:0.00755917)1.0000:0.04643726)0.9530:0.02270376)0.6000:0.00832236)0.7710:0.02518948)1.0000:0.04828646)0.7150:0.01792230)0.9780:0.02635523)0.8340:0.02388438)0.3080:0.00511824)0.3960:0.01868426)0.0130:0.00241004)0.0030:0.00269132)0.0000:0.00409548,((((WP_015326098_1_Halobacteroides_halobius_FeFe_Group_A3:0.09219365,WP_027338924_1_Halonatronum_saccharophilum_FeFe_Group_A3:0.10150005)0.9820:0.03635202,WP_013278831_1_Acetohalobium_arabaticum_FeFe_Group_A3:0.12471968)0.9960:0.04473811,WP_013120942_1_Thermincola_potens_FeFe_Group_A3:0.22495351)0.7390:0.04052225,(((((((((((WP_013809932_1_Desulfotomaculum_carboxydivorans_FeFe_Group_A3:0.00000000,WP_003540305_1_Desulfotomaculum_nigrificans_FeFe_Group_A3:0.00000000)1.0000:0.05850092,WP_013842583_1_Desulfotomaculum_ruminis_FeFe_Group_A3:0.06915866)0.7030:0.01349238,WP_008410175_1_Desulfotomaculum_hydrothermale_FeFe_Group_A3:0.07799698)0.9930:0.04373750,(WP_013843380_1_Desulfotomaculum_ruminis_FeFe_Group_A3:0.05161865,(WP_008411510_1_Desulfotomaculum_hydrothermale_FeFe_Group_A3:0.03825439,WP_011876846_1_Desulfotomaculum_reducens_FeFe_Group_A3:0.04000648)0.9550:0.01794657)1.0000:0.05360292)0.6740:0.01674685,(WP_028893679_1_Syntrophorhabdus_aromaticivorans_FeFe_Group_A3:0.11371129,(WP_028318930_1_Desulfobulbus_elongatus_FeFe_Group_A3:0.06021309,WP_015724590_1_Desulfobulbus_propionicus_FeFe_Group_A3:0.05042521)1.0000:0.05650148)0.9550:0.03200430)0.7550:0.02122967,WP_007952324_1_Pelosinus_fermentans_FeFe_Group_A3:0.18401543)0.5440:0.01138631,WP_008412697_1_Desulfotomaculum_hydrothermale_FeFe_Group_A1:0.17201690)0.3440:0.01418180,((WP_022853375_1_Thermodesulfatator_atlanticus_FeFe_Group_A1:0.13739552,WP_013907974_1_Thermodesulfatator_indicus_FeFe_Group_A1:0.13216970)0.9980:0.04782404,(WP_015738331_1_Ammonifex_degensii_FeFe_Group_A3:0.13806636,(WP_012031839_1_Pelotomaculum_thermopropionicum_FeFe_Group_A4:0.12206966,(WP_012301316_1_Desulforudis_audaxviator_FeFe_Group_A3:0.10871234,(WP_027364049_1_Desulfotomaculum_alcoholivorax_FeFe_Group_A3:0.07159751,WP_006521126_1_Desulfotomaculum_gibsoniae_FeFe_Group_A3:0.07188075)1.0000:0.04563549)0.6700:0.01162600)0.6660:0.01193364)0.8720:0.03977326)0.2810:0.00851605)0.2670:0.00703022,(WP_027396346_1_Anaerovibrio_lipolyticus_FeFe_Group_A1:0.20727095,WP_013625341_1_Syntrophobotulus_glycolicus_FeFe_Group_A3:0.24564385)0.2680:0.00969627)0.0790:0.00252296,(WP_005038203_1_Holophaga_foetida_FeFe_Group_A1:0.18842655,(WP_013625342_1_Syntrophobotulus_glycolicus_FeFe_Group_A3:0.11823560,((WP_014795695_1_Desulfitobacterium_dehalogenans_FeFe_Group_A3:0.06432378,WP_015945352_1_Desulfitobacterium_hafniense_FeFe_Group_A3:0.06554635)0.9320:0.03008496,(WP_014902186_1_Desulfosporosinus_meridiei_FeFe_Group_A3:0.06708446,(WP_007783548_1_Desulfosporosinus_youngiae_FeFe_Group_A3:0.05142051,(WP_014187152_1_Desulfosporosinus_orientis_FeFe_Group_A3:0.04051047,WP_009620217_1_Desulfosporosinus_sp_OT_FeFe_Group_A3:0.04606962)0.4400:0.00269204)0.9830:0.02707138)0.9620:0.02646266)0.7300:0.02015725)1.0000:0.07159486)0.1620:0.00561236)0.3320:0.01351665,((((WP_022473608_1_Sutterella_sp_CAG_521_FeFe_Group_A1:0.15708438,WP_005436344_1_Sutterella_wadsworthensis_FeFe_Group_A1:0.15295928)0.8170:0.02981235,WP_005351469_1_Eubacterium_hallii_FeFe_Group_A1:0.19745484)0.5160:0.01254980,(WP_002568840_1_Lachnoclostridium_bolteae_FeFe_Group_A1:0.07331794,WP_027643016_1_Lachnoclostridium_clostridioforme_FeFe_Group_A1:0.07646180)1.0000:0.11632130)0.5800:0.03274439,(((((WP_005375825_1_Veillonella_atypica_FeFe_Group_A1:0.00408754,WP_005384713_1_Veillonella_atypica_FeFe_Group_A1:0.00453315)1.0000:0.03277103,WP_005384882_1_Veillonella_dispar_FeFe_Group_A1:0.03834966)1.0000:0.13306671,(WP_028255372_1_Veillonella_magna_FeFe_Group_A1:0.10991562,WP_006556240_1_Veillonella_ratti_FeFe_Group_A1:0.10747569)1.0000:0.05802212)0.9880:0.05560723,WP_002607524_1_Erysipelatoclostridium_innocuum_FeFe_Group_A1:0.23579561)0.1590:0.00852726,((((((((WP_005382858_1_Veillonella_atypica_FeFe_Group_A1:0.00000000,WP_005385706_1_Veillonella_dispar_FeFe_Group_A1:0.00000000)0.9950:0.01027470,WP_004697562_1_Veillonella_parvula_FeFe_Group_A1:0.01155936)0.9860:0.01567643,WP_005378576_1_Veillonella_atypica_FeFe_Group_A1:0.02580828)1.0000:0.05108444,WP_028256896_1_Veillonella_montpellierensis_FeFe_Group_A1:0.07991993)1.0000:0.06607404,(WP_006627482_1_Bulleidia_extructa_FeFe_Group_A1:0.11716254,WP_028077982_1_Solobacterium_moorei_FeFe_Group_A1:0.11864532)0.9340:0.03327093)0.9980:0.04516010,(WP_006942403_1_Megasphaera_micronuciformis_FeFe_Group_A1:0.18184952,(WP_006789933_1_Anaeroglobus_geminatus_FeFe_Group_A1:0.14623002,WP_014016432_1_Megasphaera_elsdenii_FeFe_Group_A1:0.15247128)0.6130:0.02161368)0.5400:0.01717478)0.3610:0.01720424,WP_014015846_1_Megasphaera_elsdenii_FeFe_Group_A1:0.20600517)0.4290:0.01838996,(WP_021432477_1_Peptoclostridium_bifermentans_FeFe_Group_A1:0.20271770,(WP_010234442_1_Clostridium_arbusti_FeFe_Group_A1:0.20220543,((WP_006442921_1_Lachnoclostridium_hylemonae_FeFe_Group_A1:0.10624825,WP_004607406_1_Lachnoclostridium_scindens_FeFe_Group_A1:0.09899193)0.9990:0.06556125,((WP_005884626_1_Fusobacterium_mortiferum_FeFe_Group_A1:0.16043872,WP_006780212_1_Lachnoclostridium_hathewayi_FeFe_Group_A1:0.15397176)0.1170:0.00164692,((WP_016148395_1_Butyricicoccus_pullicaecorum_FeFe_Group_A1:0.11155984,WP_006571360_1_Pseudoflavonifractor_capillosus_FeFe_Group_A1:0.13734846)0.8020:0.02131112,(WP_009145476_1_Phascolarctobacterium_succinatutens_FeFe_Group_A1:0.12740155,((WP_007716914_1_Lachnoclostridium_asparagiforme_FeFe_Group_A1:0.09101386,WP_007866252_1_Lachnoclostridium_citroniae_FeFe_Group_A1:0.09239226)0.9750:0.04544644,(WP_005981915_1_Fusobacterium_ulcerans_FeFe_Group_A1:0.11863079,((WP_006566021_1_Anaerostipes_caccae_FeFe_Group_A1:0.08906435,WP_015392538_1_Clostridium_saccharoperbutylacetonicum_FeFe_Group_A1:0.09870857)0.8510:0.02760876,(WP_027639472_1_Clostridium_cadaveris_FeFe_Group_A1:0.12076972,(WP_011591981_1_Clostridium_perfringens_FeFe_Group_A1:0.12210170,WP_027128738_1_Fusobacterium_perfoetens_FeFe_Group_A1:0.12680660)0.5720:0.00805124)0.3490:0.00514233)0.3230:0.00746091)0.3360:0.00681885)0.3320:0.00900277)0.2300:0.00840217)0.0870:0.00531691)0.1960:0.00325144)0.4140:0.00871444)0.3800:0.01534806)0.1170:0.01208301)0.0100:0.00031165)0.1440:0.01257222)0.8450:0.03126545)0.1900:0.01022591)0.0140:0.00159442)0.0000:0.00363445,(((((((((WP_021130842_1_Phaeospirillum_fulvum_FeFe_Group_A2:0.01576279,WP_002727095_1_Phaeospirillum_molischianum_FeFe_Group_A2:0.01591142)1.0000:0.11029608,WP_008382437_1_Rhodovulum_sp_PH10_FeFe_Group_A2:0.13404781)0.6700:0.01202898,(WP_026783301_1_Pleomorphomonas_koreensis_FeFe_Group_A2:0.02474866,WP_026790595_1_Pleomorphomonas_oryzae_FeFe_Group_A2:0.01597532)1.0000:0.10222442)0.7650:0.01608443,WP_013499973_1_Rhodopseudomonas_palustris_FeFe_Group_A2:0.15303322)0.9870:0.04695102,(WP_018606045_1_Uliginosibacterium_gangwonense_FeFe_Group_A2:0.15959258,(WP_028533896_1_Paludibacterium_yongneupense_FeFe_Group_A2:0.09993019,WP_027824154_1_Laribacter_hongkongensis_FeFe_Group_A2:0.12178927)0.9990:0.05307710)0.9030:0.03301221)0.6200:0.00928795,(WP_027174791_1_Desulfovibrio_aminophilus_FeFe_Group_A2:0.15980838,WP_010939059_1_Desulfovibrio_vulgaris_FeFe_Group_A2:0.14335904)0.8780:0.03394593)0.7460:0.02679817,(WP_015904515_1_Desulfobacterium_autotrophicum_FeFe_Group_A2:0.18161320,WP_011342272_1_Pelobacter_carbinolicus_FeFe_Group_A2:0.16838680)0.6120:0.02055904)0.4170:0.00763800,(WP_022444415_1_Sutterella_sp_CAG_351_FeFe_Group_A2:0.20851659,(WP_022472717_1_Sutterella_sp_CAG_521_FeFe_Group_A2:0.22612921,(WP_008540631_1_Sutterella_parvirubra_FeFe_Group_A2:0.18526405,WP_016474662_1_Sutterella_wadsworthensis_FeFe_Group_A2:0.19655413)0.9890:0.04205261)0.4740:0.00486033)0.7670:0.01939629)0.7860:0.04058550,(((((((((((WP_023162857_1_Clostridium_autoethanogenum_FeFe_Group_A4:0.00000000,WP_013237377_1_Clostridium_ljungdahlii_FeFe_Group_A4:0.00000000)1.0000:0.08675808,WP_011989407_1_Clostridium_kluyveri_FeFe_Group_A4:0.10415101)0.9100:0.02086351,WP_007063270_1_Clostridium_carboxidivorans_FeFe_Group_A4:0.09959104)0.9510:0.03789405,(WP_010295100_1_Clostridium_senegalense_FeFe_Group_A4:0.13331908,(WP_026885750_1_Clostridium_beijerinckii_FeFe_Group_A4:0.01653865,WP_023975234_1_Clostridium_pasteurianum_FeFe_Group_A4:0.01527953)1.0000:0.11895364)0.6700:0.01494686)0.4110:0.01452333,(((WP_007951362_1_Pelosinus_fermentans_FeFe_Group_A1:0.00468452,WP_007960496_1_Pelosinus_fermentans_FeFe_Group_A4:0.00440639)1.0000:0.13905004,WP_013238388_1_Clostridium_ljungdahlii_FeFe_Group_A4:0.12913177)0.6150:0.01016195,(WP_021432325_1_Peptoclostridium_bifermentans_FeFe_Group_A4:0.14373359,(WP_007285433_1_Intestinibacter_bartlettii_FeFe_Group_A4:0.06749880,WP_018591881_1_Terrisporobacter_glycolicus_FeFe_Group_A4:0.07341029)1.0000:0.06763004)0.1680:0.00915624)0.1200:0.00848803)0.0850:0.00302888,(WP_014355220_1_Acetobacterium_woodii_FeFe_Group_A4:0.14799712,WP_015707165_1_Treponema_primitia_FeFe_Group_A4:0.15337274)0.4240:0.02826328)0.7720:0.02393257,(((WP_010345843_1_Paenibacillus_peoriae_FeFe_Group_A4:0.01234793,WP_016822145_1_Paenibacillus_polymyxa_FeFe_Group_A4:0.01037934)0.8980:0.01122436,WP_014282026_1_Paenibacillus_terrae_FeFe_Group_A4:0.02059382)1.0000:0.10459741,((WP_025700928_1_Paenibacillus_forsythiae_FeFe_Group_A4:0.03749370,WP_025688954_1_Paenibacillus_zanthoxyli_FeFe_Group_A4:0.03523357)1.0000:0.07645850,(WP_018884458_1_Paenibacillus_massiliensis_FeFe_Group_A4:0.01368521,WP_028591227_1_Paenibacillus_panacisoli_FeFe_Group_A4:0.01813297)1.0000:0.10081423)0.8790:0.03261850)0.9720:0.04559065)0.4120:0.00625690,((WP_012662530_1_Desulfobacterium_autotrophicum_FeFe_Group_A4:0.15474406,WP_011187724_1_Desulfotalea_psychrophila_FeFe_Group_A4:0.12707412)0.9920:0.05427659,(WP_011366599_1_Desulfovibrio_alaskensis_FeFe_Group_A4:0.16413370,WP_015337360_1_Desulfovibrio_hydrothermalis_FeFe_Group_A4:0.15404812)0.6550:0.02072341)0.2850:0.00694129)0.4320:0.01562590,((WP_027186285_1_Desulfovibrio_inopinatus_FeFe_Group_A4:0.11439923,WP_024825939_1_Desulfovibrio_magneticus_FeFe_Group_A4:0.12196441)0.3180:0.00511296,(WP_012765956_1_Desulfovibrio_salexigens_FeFe_Group_A4:0.11304309,WP_027721164_1_Desulfovibrio_zosterae_FeFe_Group_A4:0.11877509)0.5110:0.01534159)1.0000:0.10583808)0.4670:0.00819914,WP_011393383_1_Moorella_thermoacetica_FeFe_Group_A4:0.25297359)0.3220:0.01876496,(WP_022363186_1_Eggerthella_sp_CAG_298_FeFe_Group_A2:0.25372336,((((((((WP_022741745_1_Adlercreutzia_equolifaciens_FeFe_Group_A2:0.05037784,WP_028027642_1_Enterorhabdus_mucosicola_FeFe_Group_A2:0.04872126)0.9960:0.04913690,WP_012798774_1_Slackia_heliotrinireducens_FeFe_Group_A2:0.09951175)0.5870:0.01749813,(WP_022378933_1_Cryptobacterium_sp_CAG_338_FeFe_Group_A2:0.02760664,WP_021900643_1_Eggerthella_sp_CAG_1427_FeFe_Group_A2:0.03517362)1.0000:0.08512074)0.4300:0.00814345,WP_013979953_1_Eggerthella_sp_YY7918_FeFe_Group_A2:0.11910628)0.5680:0.00983366,WP_013978878_1_Eggerthella_sp_YY7918_FeFe_Group_A2:0.11770138)0.7720:0.01731865,(WP_006361310_1_Slackia_exigua_FeFe_Group_A2:0.00000000,WP_009078316_1_Slackia_sp_CM382_FeFe_Group_A2:0.00000000)1.0000:0.14428045)1.0000:0.11084014,WP_009146318_1_Phascolarctobacterium_succinatutens_FeFe_Group_A2:0.23070041)0.1290:0.00427359,((WP_028264340_1_Atopobium_fossor_FeFe_Group_A2:0.21009025,WP_022369673_1_Eggerthella_sp_CAG_368_FeFe_Group_A2:0.21072422)0.2670:0.00812494,((((((((WP_009536327_1_Oribacterium_asaccharolyticum_FeFe_Group_A2:0.05052447,WP_007156182_1_Oribacterium_sinus_FeFe_Group_A2:0.05807281)1.0000:0.07561124,WP_033162999_1_Sharpea_azabuensis_FeFe_Group_A2:0.12574622)0.7370:0.02316593,(WP_009165839_1_Pyramidobacter_piscolens_FeFe_Group_A2:0.11889569,WP_008521264_1_Jonquetella_anthropi_FeFe_Group_A3:0.12997309)0.8860:0.03622321)0.5940:0.01400441,(WP_013708694_1_Coriobacterium_glomerans_FeFe_Group_A2:0.15075914,(WP_022387742_1_Collinsella_sp_CAG_289_FeFe_Group_A2:0.15384982,(WP_006235348_1_Collinsella_aerofaciens_FeFe_Group_A2:0.01095943,WP_022094311_1_Collinsella_sp_CAG_166_FeFe_Group_A2:0.01166500)1.0000:0.11990583)0.7620:0.01666167)0.5510:0.01102387)0.3500:0.00459984,(WP_021625383_1_Atopobium_sp_810_FeFe_Group_A2:0.11839379,(WP_009279121_1_Olsenella_sp_809_FeFe_Group_A2:0.11974054,(WP_021726228_1_Olsenella_profusa_FeFe_Group_A2:0.10912691,WP_013251691_1_Olsenella_uli_FeFe_Group_A2:0.10091876)0.4210:0.00354713)0.8450:0.01946943)0.9680:0.03836681)0.4330:0.01047382,(WP_022349260_1_Collinsella_sp_CAG_398_FeFe_Group_A2:0.10708191,WP_009139152_1_Slackia_piriformis_FeFe_Group_A2:0.11613238)1.0000:0.08859218)0.3840:0.00790753,WP_002846126_1_Peptostreptococcus_anaerobius_FeFe_Group_A2:0.18633430)0.1040:0.00640368,(((((((((WP_005338995_1_Dorea_formicigenerans_FeFe_Group_A2:0.09021198,WP_004607263_1_Lachnoclostridium_scindens_FeFe_Group_A2:0.09562872)0.4360:0.00823584,WP_004611441_1_Tyzzerella_nexilis_FeFe_Group_A2:0.11123318)0.5040:0.01152779,WP_028088444_1_Dorea_longicatena_FeFe_Group_A2:0.11236601)0.9000:0.03031427,WP_015528722_1_Lachnoclostridium_torques_FeFe_Group_A2:0.13198523)0.4600:0.00998991,WP_008749893_1_Lachnoanaerobaculum_saburreum_FeFe_Group_A2:0.14716628)0.6280:0.01724908,WP_008902548_1_Peptoniphilus_duerdenii_FeFe_Group_A2:0.17831034)0.3170:0.00728000,(WP_006598813_1_Pseudoramibacter_alactolyticus_FeFe_Group_A2:0.17877130,(WP_004821125_1_Peptoniphilus_indolicus_FeFe_Group_A2:0.13480416,WP_010690649_1_Treponema_denticola_FeFe_Group_A2:0.13751727)0.8400:0.02658585)0.6600:0.01882848)0.5840:0.00744553,(WP_006565663_1_Anaerostipes_caccae_FeFe_Group_A2:0.13485489,WP_009203940_1_Anaerostipes_hadrus_FeFe_Group_A2:0.13868771)0.9240:0.04997790)0.5640:0.02778329,(WP_012738474_1_Eubacterium_eligens_FeFe_Group_A2:0.16293168,(((((WP_016147589_1_Butyricicoccus_pullicaecorum_FeFe_Group_A2:0.15160470,WP_012939287_1_Acidaminococcus_fermentans_FeFe_Group_A2:0.17566803)0.4570:0.01674040,WP_007047054_1_Subdoligranulum_variabile_FeFe_Group_A2:0.16280506)0.2150:0.01515805,(WP_005348317_1_Eubacterium_hallii_FeFe_Group_A2:0.16434930,WP_014118796_1_Oscillibacter_valericigenes_FeFe_Group_A2:0.17954211)0.2100:0.01137107)0.0180:0.00165489,WP_022362192_1_Bacteroides_pectinophilus_FeFe_Group_A2:0.16157171)0.0180:0.00324272,((WP_004065781_1_Eubacterium_plexicaudatum_FeFe_Group_A2:0.12677923,WP_021739983_1_Eubacterium_ramulus_FeFe_Group_A2:0.12208954)0.6360:0.03348888,((WP_015572916_1_Lachnoclostridium_saccharolyticum_FeFe_Group_A2:0.14812173,WP_024622238_1_Peptoclostridium_mangenotii_FeFe_Group_A2:0.15187827)0.4180:0.01613740,(WP_028529172_1_Ruminococcus_gauvreauii_FeFe_Group_A2:0.15818079,(WP_013738980_1_Sphaerochaeta_coccoides_FeFe_Group_A2:0.13048727,(WP_005583237_1_Clostridium_ultunense_FeFe_Group_A2:0.13925128,(WP_013486154_1_Ethanoligenens_harbinense_FeFe_Group_A2:0.12370679,(WP_015393386_1_Clostridium_saccharoperbutylacetonicum_FeFe_Group_A2:0.12368916,WP_020074005_1_Ruminiclostridium_sporosphaeroides_FeFe_Group_A2:0.13875428)0.2900:0.00299004)0.3730:0.00893877)0.3630:0.01487472)0.1350:0.00499794)0.0470:0.00340124)0.0240:0.00617555)0.0300:0.00808005)0.0250:0.00322712)0.0720:0.00709080)0.0350:0.00621041)0.1570:0.01175776)0.1650:0.00746671)0.2470:0.01016334)0.3920:0.01857984)0.0360:0.00405217)0.0000:0.00089696)0.0020:0.00279049,(((XP_002674266_1_Naegleria_gruberi_FeFe_Group_A1:0.26599481,WP_022847517_1_Desulfurobacterium_sp_TC5-1_FeFe_Group_A3:0.20129490)0.3310:0.01541405,WP_006928134_1_Caldithrix_abyssi_FeFe_Group_A3:0.21614925)0.1070:0.00660067,((((XP_001693376_1_Chlamydomonas_reinhardtii_FeFe_Group_A1:0.11558624,XP_002948483_1_Volvox_carteri_FeFe_Group_A1:0.10538754)0.7760:0.01453437,XP_001694503_1_Chlamydomonas_reinhardtii_FeFe_Group_A1:0.11280646)1.0000:0.10781405,(XP_005847147_1_Chlorella_variabilis_FeFe_Group_A1:0.16379800,XP_005848612_1_Chlorella_variabilis_FeFe_Group_A1:0.16807972)0.9830:0.04270864)0.7330:0.01519771,((((WP_011993425_1_Fervidobacterium_nodosum_FeFe_Group_A1:0.02442939,WP_014450901_1_Fervidobacterium_pennivorans_FeFe_Group_A1:0.02557061)1.0000:0.09262535,(WP_012580432_1_Thermosipho_africanus_FeFe_Group_A1:0.04554845,WP_012057804_1_Thermosipho_melanesiensis_FeFe_Group_A1:0.04334044)1.0000:0.06747566)0.7320:0.02679771,WP_014450900_1_Fervidobacterium_pennivorans_FeFe_Group_A1:0.15409167)0.9040:0.04321132,(((WP_028843928_1_Thermotoga_elfii_FeFe_Group_A1:0.00437739,WP_012003383_1_Thermotoga_lettingae_FeFe_Group_A1:0.00016806)1.0000:0.08581895,WP_013931422_1_Thermotoga_thermarum_FeFe_Group_A1:0.08690832)0.9980:0.07020131,(((WP_006492050_1_Mesotoga_infera_FeFe_Group_A1:0.00800794,WP_014730285_1_Mesotoga_prima_FeFe_Group_A1:0.00562843)1.0000:0.11020631,WP_012744686_1_Kosmotoga_olearia_FeFe_Group_A1:0.09661187)0.9570:0.04227448,(WP_015918980_1_Thermotoga_neapolitana_FeFe_Group_A1:0.02485465,(WP_012896175_1_Thermotoga_naphthophila_FeFe_Group_A1:0.01070259,((WP_024103747_1_Thermotoga_maritima_FeFe_Group_A1:0.00229336,WP_008193913_1_Thermotoga_sp_EMP_FeFe_Group_A1:0.00225210)0.8620:0.00811341,(WP_011943326_1_Thermotoga_petrophila_FeFe_Group_A1:0.00173783,WP_012310723_1_Thermotoga_sp_RQ2_FeFe_Group_A1:0.00280763)0.7650:0.00552295)0.6540:0.00520650)0.7600:0.01264535)1.0000:0.11994143)0.4750:0.00494074)0.7540:0.01696747)0.9540:0.03038706)0.5180:0.01747095)0.0720:0.00790876)0.0040:0.00883085,((((AIO18212_1_Mollicutes_bacterium_HR1_FeFe_Group_A3:0.30708106,AIO18671_1_Mollicutes_bacterium_HR1_FeFe_Group_A3:0.26434751)0.6620:0.04180279,KFZ25760_1_Mollicutes_bacterium_HR2_FeFe_Group_A3:0.19368217)0.3580:0.01318638,KFZ26040_1_Mollicutes_bacterium_HR2_FeFe_Group_A3:0.21891564)0.9210:0.04016218,(WP_002597295_1_Clostridium_colicanis_FeFe_Group_A1:0.18906878,(WP_011722328_1_Clostridium_novyi_FeFe_Group_A1:0.18697813,(WP_002599284_1_Clostridium_colicanis_FeFe_Group_A1:0.14494581,(WP_011593109_1_Clostridium_perfringens_FeFe_Group_A1:0.12289069,(WP_027098630_1_Clostridium_paraputrificum_FeFe_Group_A1:0.11424778,(WP_002599108_1_Clostridium_colicanis_FeFe_Group_A1:0.11189067,(((WP_002583070_1_Clostridium_butyricum_FeFe_Group_A1:0.07850298,WP_022743406_1_Clostridium_saccharobutylicum_FeFe_Group_A1:0.08058793)0.7740:0.02273592,WP_010074109_1_Clostridium_cellulovorans_FeFe_Group_A1:0.09999136)0.1430:0.00399570,(((WP_021876669_1_Clostridium_chauvoei_FeFe_Group_A1:0.07533514,WP_016206989_1_Clostridium_sartagoforme_FeFe_Group_A1:0.07921031)0.6380:0.02252896,WP_021800870_1_Clostridium_intestinale_FeFe_Group_A1:0.10474377)0.0570:0.00398215,(((WP_010963357_1_Clostridium_acetobutylicum_FeFe_Group_A1:0.09189858,WP_026883172_1_Clostridium_akagii_FeFe_Group_A1:0.09988225)0.3360:0.00100575,WP_017752954_1_Clostridium_tyrobutyricum_FeFe_Group_A1:0.08990334)0.8330:0.02519185,(WP_027631367_1_Clostridium_hydrogeniformans_FeFe_Group_A1:0.08711620,(WP_010241437_1_Clostridium_arbusti_FeFe_Group_A1:0.04029704,WP_004455619_1_Clostridium_pasteurianum_FeFe_Group_A1:0.04606660)0.9990:0.04470198)0.3450:0.01062436)0.2420:0.01265014)0.0920:0.00290031)0.0850:0.00430689)0.1050:0.00741318)0.2650:0.00684325)0.4590:0.01329461)0.5860:0.01270125)0.6280:0.00717488)1.0000:0.06214643)0.1880:0.01418058)0.0030:0.00226699,((((((WP_029909256_1_Hydrogenovibrio_marinus_FeFe_Group_A1:0.04749390,WP_024851245_1_Thiomicrospira_kuenenii_FeFe_Group_A1:0.04467200)0.9820:0.03234546,WP_028485709_1_Thiomicrospira_chilensis_FeFe_Group_A1:0.07825361)0.5830:0.00656167,WP_029933546_1_Thiomicrospira_pelophila_FeFe_Group_A1:0.09251667)1.0000:0.10318735,XP_002295160_1_Thalassiosira_pseudonana_FeFe_Group_A1:0.20112623)0.9930:0.06573480,((WP_023051580_1_Cetobacterium_somerae_FeFe_Group_A1:0.15921857,WP_013387092_1_Ilyobacter_polytrophus_FeFe_Group_A1:0.16657328)0.9940:0.06828721,(WP_013388849_1_Ilyobacter_polytrophus_FeFe_Group_A1:0.28678346,WP_028856877_1_Psychrilyobacter_atlanticus_FeFe_Group_A1:0.20642921)0.5870:0.02336746)0.3900:0.01329232)0.1350:0.00585752,((((XP_001322682_1_Trichomonas_vaginalis_FeFe_Group_A1:0.23595086,XP_001580488_1_Trichomonas_vaginalis_FeFe_Group_A1:0.31121895)0.6900:0.01505857,XP_001328981_1_Trichomonas_vaginalis_FeFe_Group_A1:0.22326128)0.9620:0.03465482,XP_001580286_1_Trichomonas_vaginalis_FeFe_Group_A1:0.22712018)0.9100:0.03487397,((XP_001305709_1_Trichomonas_vaginalis_FeFe_Group_A1:0.05586717,XP_001310180_1_Trichomonas_vaginalis_FeFe_Group_A1:0.05224094)1.0000:0.17560018,(XP_001330775_1_Trichomonas_vaginalis_FeFe_Group_A1:0.15541314,(XP_001318941_1_Trichomonas_vaginalis_FeFe_Group_A1:0.03932266,XP_001584012_1_Trichomonas_vaginalis_FeFe_Group_A1:0.03242622)1.0000:0.12037161)1.0000:0.08523689)0.9040:0.03141656)0.3710:0.01531255)0.0210:0.00158582)0.0170:0.00504914,(((WP_013771726_1_Cellulomonas_fimi_FeFe_Group_A1:0.10442682,WP_024286662_1_Cellulomonas_sp_KRMCY2_FeFe_Group_A1:0.11729264)0.7880:0.02089101,WP_020488527_1_Dehalobacter_sp_FTH1_FeFe_Group_A1:0.13462650)0.8270:0.02559360,(WP_005035184_1_Holophaga_foetida_FeFe_Group_A1:0.14316175,(WP_015943803_1_Desulfitobacterium_hafniense_FeFe_Group_A1:0.13452773,(WP_003514900_1_Ruminiclostridium_thermocellum_FeFe_Group_A1:0.06644431,(WP_010244148_1_Acetivibrio_cellulolyticus_FeFe_Group_A1:0.04608111,WP_014256388_1_Ruminiclostridium_clariflavum_FeFe_Group_A1:0.04851348)0.8250:0.01463677)1.0000:0.05353533)0.7820:0.02068960)0.6910:0.01590778)1.0000:0.11634863)0.1240:0.01837657,(WP_027639457_1_Clostridium_cadaveris_FeFe_Group_A1:0.25198120,(WP_010296878_1_Clostridium_senegalense_FeFe_Group_A1:0.17776051,(WP_026888587_1_Clostridium_beijerinckii_FeFe_Group_A1:0.17252998,WP_022746312_1_Clostridium_saccharobutylicum_FeFe_Group_A1:0.12883989)0.9890:0.04370067)0.4770:0.00779828)1.0000:0.08240808)0.4840:0.01527576,WP_011388063_1_Rhodospirillum_rubrum_FeFe_Group_A4:0.35971820)0.3500:0.00809390,(XP_005843810_1_Chlorella_variabilis_FeFe_Group_A1:0.23516990,XP_002956049_1_Volvox_carteri_FeFe_Group_A1:0.23412834)1.0000:0.16586124)0.4450:0.00906007,(XP_001709915_1_Giardia_lamblia_FeFe_Group_A1:0.28570186,(XP_008860272_1_Entamoeba_nuttalli_FeFe_Group_A1:0.15651638,XP_008860420_1_Entamoeba_nuttalli_FeFe_Group_A1:0.14089742)1.0000:0.15610849)0.9890:0.04089249,((((((((((((((((((((WP_012996079_1_Thermoanaerobacter_italicus_FeFe_Group_C3:0.00000000,WP_028992244_1_Thermoanaerobacter_thermocopriae_FeFe_Group_C3:0.00000000)0.8490:0.00475268,WP_013150921_1_Thermoanaerobacter_mathranii_FeFe_Group_C3:0.00674157)0.9850:0.02765194,(WP_009610480_1_Caldanaerobacter_subterraneus_FeFe_Group_C3:0.02677458,WP_014063294_1_Thermoanaerobacter_wiegelii_FeFe_Group_C3:0.02084447)0.2950:0.00216203)0.4080:0.00421618,(WP_013570771_1_Thermoanaerobacter_brockii_FeFe_Group_C3:0.00000000,(WP_003868133_1_Thermoanaerobacter_ethanolicus_FeFe_Group_C3:0.00000000,WP_012268929_1_Thermoanaerobacter_pseudethanolicus_FeFe_Group_C3:0.00000000)0.9990:0.00000000)0.9990:0.03293994)1.0000:0.05998073,AEM79842_1_Thermoanaerobacter_wiegelii_FeFe_Group_C3:0.09283888)1.0000:0.17334164,(WP_013778046_1_Tepidanaerobacter_acetatoxydans_FeFe_Group_C3:0.24301219,(WP_013298247_1_Thermoanaerobacterium_thermosaccharolyticum_FeFe_Group_C3:0.11999596,(WP_014758428_1_Thermoanaerobacterium_saccharolyticum_FeFe_Group_C3:0.07787856,WP_013787821_1_Thermoanaerobacterium_xylanolyticum_FeFe_Group_C3:0.08304098)0.9450:0.03805002)1.0000:0.13773494)0.8940:0.04218938)0.1260:0.01324260,(WP_013379523_1_Eubacterium_limosum_FeFe_Group_C3:0.24255129,AIO18481_1_Mollicutes_bacterium_HR1_FeFe_Group_C3:0.26037269)0.8550:0.03869277)0.0550:0.00805408,((WP_017873317_1_Caldatribacterium_californiense_FeFe_Group_C3:0.11331529,WP_017890116_1_Caldatribacterium_saccharofermentans_FeFe_Group_C3:0.10890693)1.0000:0.16965363,((WP_010250208_1_Acetivibrio_cellulolyticus_FeFe_Group_C3:0.24631811,WP_006874783_1_Anaerotruncus_colihominis_FeFe_Group_C3:0.22958550)0.6000:0.01680802,(((WP_015359537_1_Ruminiclostridium_stercorarium_FeFe_Group_C3:0.13867514,WP_002849014_1_Ruminococcus_albus_FeFe_Group_C3:0.15473803)0.5840:0.01044278,WP_012414922_1_Elusimicrobium_minutum_FeFe_Group_C3:0.17518597)0.9010:0.03839366,(WP_015518172_1_Ruminiclostridium_siraeum_FeFe_Group_C3:0.21064616,(WP_006574746_1_Pseudoflavonifractor_capillosus_FeFe_Group_C3:0.18556317,WP_015710039_1_Treponema_azotonutricium_FeFe_Group_C3:0.18569432)0.7100:0.02207663)0.3640:0.00243057)0.8950:0.03881296)0.8520:0.04789875)0.1030:0.01305516)0.0000:0.00227783,((((((WP_015925729_1_Clostridium_cellulolyticum_FeFe_Group_C3:0.03206101,WP_020814845_1_Ruminiclostridium_papyrosolvens_FeFe_Group_C3:0.03690451)1.0000:0.07249416,(WP_027627041_1_Ruminiclostridium_cellobioparum_FeFe_Group_C3:0.00567334,WP_004629692_1_Ruminiclostridium_termitidis_FeFe_Group_C3:0.00582091)1.0000:0.09991963)1.0000:0.13534321,WP_027398115_1_Anaerovorax_odorimutans_FeFe_Group_C3:0.27003086)0.3710:0.02456004,WP_006059864_1_Holdemania_filiformis_FeFe_Group_C3:0.30613047)0.0840:0.00714629,WP_013484024_1_Ethanoligenens_harbinense_FeFe_Group_C3:0.30876114)0.0860:0.01432300,(WP_028828747_1_Proteocatella_sphenisci_FeFe_Group_C3:0.30827107,(WP_003499089_1_Lachnoclostridium_symbiosum_FeFe_Group_C3:0.26808263,((((WP_006442325_1_Lachnoclostridium_hylemonae_FeFe_Group_C3:0.11137450,WP_004608289_1_Lachnoclostridium_scindens_FeFe_Group_C3:0.10896448)0.9040:0.04108084,WP_004614045_1_Tyzzerella_nexilis_FeFe_Group_C3:0.13971012)0.9960:0.05296327,WP_015513468_1_Coprococcus_catus_FeFe_Group_C3:0.19562430)0.5830:0.01621657,(WP_029502581_1_Lachnoclostridium_phytofermentans_FeFe_Group_C3:0.21229465,(WP_003507891_1_Lachnoclostridium_symbiosum_FeFe_Group_C3:0.18803915,(WP_026892185_1_Lachnoclostridium_aerotolerans_FeFe_Group_C3:0.14657895,(WP_006778911_1_Lachnoclostridium_hathewayi_FeFe_Group_C3:0.09333094,(WP_013273994_1_Lachnoclostridium_saccharolyticum_FeFe_Group_C3:0.08435345,(WP_007715934_1_Lachnoclostridium_asparagiforme_FeFe_Group_C3:0.07042587,(WP_007863168_1_Lachnoclostridium_citroniae_FeFe_Group_C3:0.06316838,(WP_002568890_1_Lachnoclostridium_bolteae_FeFe_Group_C3:0.00602036,WP_027640429_1_Lachnoclostridium_clostridioforme_FeFe_Group_C3:0.00527907)1.0000:0.04982597)0.6250:0.00725775)0.8730:0.02087254)0.7320:0.01754477)0.9710:0.04303969)0.6870:0.02327403)0.6890:0.03052959)0.4730:0.00798755)0.9340:0.03903244)0.5760:0.02397535)0.2720:0.02180873)0.0240:0.00814759)0.0000:0.00184928,(((WP_019880479_1_Succinispira_mobilis_FeFe_Group_C3:0.28104893,WP_015325786_1_Halobacteroides_halobius_FeFe_Group_C3:0.26332976)0.4670:0.01151063,WP_007290221_1_Thermosinus_carboxydivorans_FeFe_Group_C3:0.27785763)0.1590:0.00343352,((WP_012635165_1_Halothermothrix_orenii_FeFe_Group_C3:0.23886941,WP_008825904_1_Haloplasma_contractile_FeFe_Group_C3:0.25214855)0.8230:0.03997952,(WP_027937375_1_Anaeroarcus_burkinensis_FeFe_Group_C3:0.00278309,WP_018703124_1_Anaeromusa_acidaminophila_FeFe_Group_C3:0.00324101)1.0000:0.29959996)0.2910:0.01252174)0.2360:0.02149142)0.0000:0.00440983,(WP_012862884_1_Sebaldella_termitidis_FeFe_Group_C3:0.29442670,WP_008709061_1_Synergistes_sp_3_1_syn1_FeFe_Group_C3:0.28657889)0.6580:0.04238026)0.0000:0.00297859,(((WP_017416084_1_Clostridium_tunisiense_FeFe_Group_C3:0.24438108,WP_013387666_1_Ilyobacter_polytropus_FeFe_Group_C3:0.26990464)0.4230:0.01841333,WP_023383391_1_Youngiibacter_fragilis_FeFe_Group_C3:0.29872953)0.4220:0.02888086,(((WP_012065100_1_Alkaliphilus_metalliredigens_FeFe_Group_C3:0.19303706,WP_012447302_1_Natranaerobius_thermophilus_FeFe_Group_C3:0.20108058)0.9930:0.06523080,WP_026894719_1_Clostridiisalibacter_paucivorans_FeFe_Group_C3:0.26263297)0.6700:0.02095575,(WP_003493657_1_Clostridium_sporogenes_FeFe_Group_C3:0.26400949,(WP_003493654_1_Clostridium_sporogenes_FeFe_Group_C3:0.24769113,(WP_007059414_1_Clostridium_carboxidivorans_FeFe_Group_C3:0.24558618,WP_027625074_1_Clostridium_lundense_FeFe_Group_C3:0.21727096)0.4730:0.01662706)0.5280:0.01868531)0.6710:0.03027752)0.2510:0.01962470)0.0280:0.00508804)0.0020:0.00489292,(((WP_011993504_1_Fervidobacterium_nodosum_FeFe_Group_C3:0.22707195,WP_014451413_1_Fervidobacterium_pennivorans_FeFe_Group_C3:0.25440953)0.6500:0.01828983,(WP_012056722_1_Thermosipho_melanesiensis_FeFe_Group_C3:0.21326801,WP_013931431_1_Thermotoga_thermarum_FeFe_Group_C3:0.23410041)0.6310:0.03206722)0.3280:0.00644515,((WP_012547917_1_Dictyoglomus_thermophilum_FeFe_Group_C3:0.07159455,WP_012582931_1_Dictyoglomus_turgidum_FeFe_Group_C3:0.06420792)1.0000:0.17987028,(WP_015919563_1_Thermotoga_neapolitana_FeFe_Group_C3:0.19616772,(WP_028843226_1_Thermotoga_elfii_FeFe_Group_C3:0.00000000,WP_012003003_1_Thermotoga_lettingae_FeFe_Group_C3:0.00000000)1.0000:0.22318712)0.6340:0.02839558)0.5610:0.02303438)0.8500:0.05165495)0.0030:0.00678757,((((((((((WP_029460054_1_Desulfovibrio_alcoholivorans_FeFe_Group_C3:0.06118451,WP_005996231_1_Desulfovibrio_fructosivorans_FeFe_Group_C3:0.06381549)0.5420:0.01059456,WP_024823816_1_Desulfovibrio_magneticus_FeFe_Group_C3:0.07747362)1.0000:0.16708398,WP_011341577_1_Pelobacter_carbinolicus_FeFe_Group_C3:0.23348420)0.4090:0.01412901,(WP_006301959_1_Aminomonas_paucivorans_FeFe_Group_C3:0.22053946,WP_005659983_1_Dethiosulfovibrio_peptidovorans_FeFe_Group_C3:0.24497778)0.7160:0.02195963)0.4220:0.01644258,((WP_015724298_1_Desulfobulbus_propionicus_FeFe_Group_C3:0.25012190,WP_011698701_1_Syntrophobacter_fumaroxidans_FeFe_Group_C3:0.25844953)0.6190:0.02727510,(WP_013759422_1_Treponema_brennaborense_FeFe_Group_C3:0.20468176,WP_015707141_1_Treponema_primitia_FeFe_Group_C3:0.20336422)0.9980:0.06278753)0.2790:0.01204793)0.1990:0.01152129,(WP_013314018_1_Spirochaeta_thermophila_FeFe_Group_C3:0.26760839,(WP_005037180_1_Holophaga_foetida_FeFe_Group_C3:0.28848084,((WP_018338305_1_Butyricimonas_synergistica_FeFe_Group_C3:0.06470838,WP_027202827_1_Butyricimonas_virosa_FeFe_Group_C3:0.06747553)1.0000:0.11201209,(WP_009137123_1_Odoribacter_laneus_FeFe_Group_C3:0.14695059,WP_013613427_1_Odoribacter_splanchnicus_FeFe_Group_C3:0.16118895)0.8100:0.04331349)1.0000:0.09457771)0.2650:0.00900921)0.1850:0.00826215)0.1370:0.00801007,WP_020613089_1_Spirochaeta_bajacaliforniensis_FeFe_Group_C3:0.27244211)0.1440:0.01036170,(WP_018526489_1_Spirochaeta_alkalica_FeFe_Group_C3:0.28433690,(WP_013608542_1_Sphaerochaeta_globosa_FeFe_Group_C3:0.12735195,WP_014270717_1_Sphaerochaeta_pleomorpha_FeFe_Group_C3:0.12545704)1.0000:0.16275596)0.1590:0.00500114)0.6290:0.02360908,WP_014855313_1_Melioribacter_roseus_FeFe_Group_C3:0.29282557)0.2200:0.01641425,(((((((WP_013824003_1_Desulfotomaculum_kuznetsovii_FeFe_Group_C3:0.07945512,WP_027356645_1_Desulfotomaculum_thermocisternum_FeFe_Group_C3:0.07661424)0.9870:0.04531296,WP_027718651_1_Desulfovirgula_thermocuniculi_FeFe_Group_C3:0.10630352)1.0000:0.09733416,WP_018085928_1_Desulfurispora_thermophila_FeFe_Group_C3:0.21952631)0.6320:0.01211821,(WP_006524079_1_Desulfotomaculum_gibsoniae_FeFe_Group_C3:0.17901462,WP_013823945_1_Desulfotomaculum_kuznetsovii_FeFe_Group_C3:0.17563654)0.9810:0.04338896)0.5930:0.01960165,WP_011928108_1_Pelotomaculum_thermopropionicum_FeFe_Group_C3:0.22818544)0.4780:0.02157372,((WP_008410113_1_Desulfotomaculum_hydrothermale_FeFe_Group_C3:0.11420093,WP_011877929_1_Desulfotomaculum_reducens_FeFe_Group_C3:0.11568413)0.8130:0.02679470,(WP_013842496_1_Desulfotomaculum_ruminis_FeFe_Group_C3:0.12103683,(WP_013809975_1_Desulfotomaculum_carboxydivorans_FeFe_Group_C3:0.00257773,WP_003543972_1_Desulfotomaculum_nigrificans_FeFe_Group_C3:0.00316939)1.0000:0.12034248)0.7720:0.02061910)1.0000:0.13589774)0.7870:0.04768433,((WP_013406267_1_Halanaerobium_hydrogeniformans_FeFe_Group_C3:0.29520039,WP_012635244_1_Halothermothrix_orenii_FeFe_Group_C3:0.27456705)0.9450:0.06823109,(((((WP_013810321_1_Desulfotomaculum_carboxydivorans_FeFe_Group_C3:0.00302434,WP_003543335_1_Desulfotomaculum_nigrificans_FeFe_Group_C3:0.00278961)1.0000:0.12199196,WP_013841414_1_Desulfotomaculum_ruminis_FeFe_Group_C3:0.11638014)0.5900:0.02227813,WP_011878613_1_Desulfotomaculum_reducens_FeFe_Group_C3:0.14487303)0.4910:0.01006699,WP_008413245_1_Desulfotomaculum_hydrothermale_FeFe_Group_C3:0.13673533)1.0000:0.16259644,(((WP_011393215_1_Moorella_thermoacetica_FeFe_Group_C3:0.25278194,WP_014559402_1_Ignavibacterium_album_FeFe_Group_C3:0.26166893)0.2600:0.00661150,WP_028308065_1_Desulfitibacter_alkalitolerans_FeFe_Group_C3:0.25928523)0.2420:0.02068917,((WP_013119651_1_Thermincola_potens_FeFe_Group_C3:0.21394752,WP_013121809_1_Thermincola_potens_FeFe_Group_C3:0.19781718)0.9990:0.08270302,(WP_013781007_1_Mahella_australiensis_FeFe_Group_C3:0.28868180,WP_011393389_1_Moorella_thermoacetica_FeFe_Group_C3:0.28448893)0.1660:0.00725742)0.0960:0.00745097)0.1330:0.00830584)0.0320:0.00786684)0.0490:0.00569287)0.0080:0.00671853)0.0020:0.00124576)0.0000:0.00610434,(((WP_013657393_1_Cellulosilyticum_lentocellum_FeFe_Group_C3:0.25368482,WP_006784034_1_Turicibacter_sanguinis_FeFe_Group_C3:0.27572695)0.4170:0.01425376,WP_027637671_1_Clostridium_cadaveris_FeFe_Group_C3:0.25927565)0.3390:0.01694437,(WP_018592801_1_Terrisporobacter_glycolicus_FeFe_Group_C3:0.26489659,(WP_007287482_1_Intestinibacter_bartlettii_FeFe_Group_C3:0.23236411,WP_007287485_1_Intestinibacter_bartlettii_FeFe_Group_C3:0.22057706)0.9760:0.05275047)0.5690:0.01577622)0.4260:0.04382377)0.0220:0.01004996,((WP_014553745_1_Halanaerobium_praevalens_FeFe_Group_C3:0.07941270,WP_005487145_1_Halanaerobium_saccharolyticum_FeFe_Group_C3:0.08442910)1.0000:0.23090677,(WP_014296384_1_Marinitoga_piezophila_FeFe_Group_C3:0.27348411,(WP_014186009_1_Desulfosporosinus_orientis_FeFe_Group_C3:0.16703904,WP_008409712_1_Desulfotomaculum_hydrothermale_FeFe_Group_C3:0.18242332)1.0000:0.11428470)0.9400:0.06154211)0.1620:0.01632660)0.0630:0.00720831,((((WP_016777698_1_Anaerophaga_thermohalophila_FeFe_Group_C3:0.05192842,WP_010663847_1_Marinilabilia_salmonicolor_FeFe_Group_C3:0.05789817)1.0000:0.07966548,WP_026475064_1_Alkaliflexus_imshenetskii_FeFe_Group_C3:0.14287787)1.0000:0.18676217,WP_006928132_1_Caldithrix_abyssi_FeFe_Group_C3:0.26988523)0.8020:0.04895971,(WP_011342071_1_Pelobacter_carbinolicus_FeFe_Group_C3:0.30589165,(((WP_029918197_1_Pelobacter_seleniigenes_FeFe_Group_C3:0.18749597,WP_020675965_1_Geopsychrobacter_electrodiphilus_FeFe_Group_C3:0.17045857)0.5100:0.01909897,WP_006002638_1_Desulfuromonas_acetoxidans_FeFe_Group_C3:0.18828740)0.9940:0.04540603,((WP_004514179_1_Geobacter_metallireducens_FeFe_Group_C3:0.10536974,WP_014552161_1_Geobacter_sulfurreducens_FeFe_Group_C3:0.12190299)0.9870:0.04771440,((WP_012645645_1_Geobacter_daltonii_FeFe_Group_C3:0.08564340,WP_011940950_1_Geobacter_uraniireducens_FeFe_Group_C3:0.07912933)1.0000:0.07755154,(WP_015722465_1_Geobacter_sp_M18_FeFe_Group_C3:0.05305221,(WP_015839082_1_Geobacter_sp_M21_FeFe_Group_C3:0.00606198,(WP_012532230_1_Geobacter_bemidjiensis_FeFe_Group_C3:0.00296698,WP_026841112_1_Geobacter_bremensis_FeFe_Group_C3:0.00271483)0.6910:0.00530165)1.0000:0.04211824)1.0000:0.11847119)0.4630:0.00537509)1.0000:0.06414652)1.0000:0.05647366)0.9350:0.03974559)0.2670:0.01261933)0.1910:0.00524773,(((((((WP_013757426_1_Treponema_brennaborense_FeFe_Group_C2:0.19872705,WP_013969799_1_Treponema_caldaria_FeFe_Group_C2:0.17205947)0.5910:0.01992905,(WP_022931679_1_Treponema_bryantii_FeFe_Group_C2:0.19794673,WP_013701174_1_Treponema_succinifaciens_FeFe_Group_C2:0.19311472)0.4730:0.00946814)0.6850:0.02519755,(WP_015713064_1_Treponema_azotonutricium_FeFe_Group_C2:0.22258876,(WP_013255981_1_Spirochaeta_smaragdinae_FeFe_Group_C2:0.19394199,WP_013907653_1_Thermodesulfatator_indicus_FeFe_Group_C2:0.19931644)0.5280:0.01617529)0.4080:0.01255226)0.5520:0.01646807,WP_013314414_1_Spirochaeta_thermophila_FeFe_Group_C2:0.24190468)0.9710:0.03993229,WP_014186754_1_Desulfosporosinus_orientis_FeFe_Group_C2:0.29202700)0.5790:0.01645787,WP_011640458_1_Syntrophomonas_wolfei_FeFe_Group_C2:0.28137028)0.9550:0.03715897,(WP_007957068_1_Pelosinus_fermentans_FeFe_Group_C2:0.33442042,(((WP_002848484_1_Ruminococcus_albus_FeFe_Group_C2:0.15975358,WP_028517519_1_Ruminococcus_flavefaciens_FeFe_Group_C2:0.15663060)1.0000:0.09890572,WP_027398671_1_Anaerovorax_odorimutans_FeFe_Group_C2:0.25710674)0.9440:0.04182487,((((WP_004064152_1_Eubacterium_plexicaudatum_FeFe_Group_C2:0.11570112,WP_015560495_1_Roseburia_intestinalis_FeFe_Group_C2:0.10715602)1.0000:0.08613378,WP_014080084_1_Roseburia_hominis_FeFe_Group_C2:0.19100908)0.9960:0.05218040,WP_010251391_1_Acetivibrio_cellulolyticus_FeFe_Group_C2:0.24491319)0.2380:0.00441159,(WP_027626440_1_Clostridium_lundense_FeFe_Group_C2:0.24036596,((WP_014903221_1_Desulfosporosinus_meridiei_FeFe_Group_C2:0.16469832,WP_014184511_1_Desulfosporosinus_orientis_FeFe_Group_C2:0.17621077)0.9770:0.05295775,(WP_013623612_1_Syntrophobotulus_glycolicus_FeFe_Group_C2:0.22123493,(WP_014186347_1_Desulfosporosinus_orientis_FeFe_Group_C2:0.17359550,WP_009618950_1_Desulfosporosinus_sp_OT_FeFe_Group_C2:0.16348315)0.9820:0.06193029)0.5280:0.01167293)0.5910:0.01694448)0.5410:0.02517173)0.8610:0.02513017)0.8700:0.02884065)0.7110:0.02003470)0.9380:0.04935377)0.4490:0.01763842,(WP_026649803_1_Blautia_wexlerae_FeFe_Group_C3:0.35898211,(WP_013657399_1_Cellulosilyticum_lentocellum_FeFe_Group_C1:0.31244839,(WP_014163756_1_Thermovirga_lienii_FeFe_Group_C1:0.34548274,(((((Meg19_46_Bin_247_scaffold_2925_15:0.00000000,Meg22_46_Bin_130_scaffold_680_21:0.00000000)0.6190:0.00000000,Meg19_1012_Bin_219_scaffold_21245_8:0.00000000)0.6190:0.00000000,AB_69_Bin_159_scaffold_65595_5:0.00000000)0.6190:0.00118765,Meg22_24_Bin_156_scaffold_13878_4:0.00118765)1.0000:0.32980994,((((((WP_007656801_1_Parabacteroides_goldsteinii_FeFe_Group_C1:0.02384629,WP_028729380_1_Parabacteroides_gordonii_FeFe_Group_C1:0.02059816)0.9990:0.03698420,(WP_008157723_1_Parabacteroides_johnsonii_FeFe_Group_C1:0.01682491,WP_005643245_1_Parabacteroides_merdae_FeFe_Group_C1:0.02206398)1.0000:0.04218246)1.0000:0.14708244,(WP_026475068_1_Alkaliflexus_imshenetskii_FeFe_Group_C1:0.16552954,(WP_016777702_1_Anaerophaga_thermohalophila_FeFe_Group_C1:0.06503027,WP_010665314_1_Marinilabilia_salmonicolor_FeFe_Group_C1:0.05651669)1.0000:0.09690140)0.9080:0.03906908)0.6900:0.02149545,WP_013610546_1_Odoribacter_splanchnicus_FeFe_Group_C1:0.22153234)0.9050:0.03832851,WP_019541391_1_Proteiniphilum_acetatigenes_FeFe_Group_C1:0.25362990)0.9990:0.09246429,((WP_012939176_1_Acidaminococcus_fermentans_FeFe_Group_C1:0.22954197,WP_009145644_1_Phascolarctobacterium_succinatutens_FeFe_Group_C1:0.21363985)0.9990:0.11816220,(((((WP_015327627_1_Halobacteroides_halobius_FeFe_Group_C1:0.20476983,WP_018247867_1_Orenia_marismortui_FeFe_Group_C1:0.19295745)0.5880:0.01158057,WP_027338883_1_Halonatronum_saccharophilum_FeFe_Group_C1:0.21610712)0.9930:0.06308054,WP_013406358_1_Halanaerobium_hydrogeniformans_FeFe_Group_C1:0.28705481)0.8650:0.04010781,WP_012446583_1_Natranaerobius_thermophilus_FeFe_Group_C1:0.32108204)0.2500:0.00164490,((WP_008909343_1_Caloramator_australicus_FeFe_Group_C1:0.17747642,WP_018660455_1_Thermobrachium_celere_FeFe_Group_C1:0.18459255)1.0000:0.14533103,(((((((((WP_013823363_1_Desulfotomaculum_kuznetsovii_FeFe_Group_C1:0.01385216,WP_027355352_1_Desulfotomaculum_thermocisternum_FeFe_Group_C1:0.01455693)1.0000:0.07768768,WP_027717491_1_Desulfovirgula_thermocuniculi_FeFe_Group_C1:0.08708504)0.7750:0.02084861,WP_018084276_1_Desulfurispora_thermophila_FeFe_Group_C1:0.11267412)1.0000:0.04672706,(WP_027364040_1_Desulfotomaculum_alcoholivorax_FeFe_Group_C1:0.12766356,WP_006521135_1_Desulfotomaculum_gibsoniae_FeFe_Group_C1:0.13370008)0.9930:0.04524737)0.9910:0.04388850,WP_028308072_1_Desulfitibacter_alkalitolerans_FeFe_Group_C1:0.23081625)0.6870:0.02349386,(WP_026893765_1_Clostridiisalibacter_paucivorans_FeFe_Group_C1:0.24317036,WP_013778946_1_Tepidanaerobacter_acetatoxydans_FeFe_Group_C1:0.20569327)0.3170:0.01627901)0.1620:0.01269067,(WP_021167205_1_Sporomusa_ovata_FeFe_Group_C1:0.17703413,WP_007288806_1_Thermosinus_carboxydivorans_FeFe_Group_C1:0.16387496)1.0000:0.10346073)0.0540:0.00896029,(WP_013379176_1_Eubacterium_limosum_FeFe_Group_C1:0.15365106,(WP_026393511_1_Acetobacterium_dehalogenans_FeFe_Group_C1:0.06582103,WP_014357055_1_Acetobacterium_woodii_FeFe_Group_C1:0.06751231)1.0000:0.08867104)1.0000:0.11590698)0.0100:0.00642924,((((((((((WP_002572006_1_Lachnoclostridium_bolteae_FeFe_Group_C1:0.01507679,WP_027642172_1_Lachnoclostridium_clostridioforme_FeFe_Group_C1:0.01301310)0.9960:0.02575413,WP_007862856_1_Lachnoclostridium_citroniae_FeFe_Group_C1:0.03885261)0.9880:0.03584782,WP_013273980_1_Lachnoclostridium_saccharolyticum_FeFe_Group_C1:0.06403088)0.4750:0.00469089,WP_006778972_1_Lachnoclostridium_hathewayi_FeFe_Group_C1:0.07130343)1.0000:0.05947410,WP_015513457_1_Coprococcus_catus_FeFe_Group_C1:0.13415618)0.7260:0.02591254,WP_021739962_1_Eubacterium_ramulus_FeFe_Group_C1:0.17609247)0.7310:0.02156423,WP_004608279_1_Lachnoclostridium_scindens_FeFe_Group_C1:0.18335963)0.9700:0.05115579,WP_003534146_1_Ruminiclostridium_leptum_FeFe_Group_C1:0.22365030)0.6970:0.01918234,WP_006573282_1_Pseudoflavonifractor_capillosus_FeFe_Group_C1:0.26022595)0.6440:0.03195793,(WP_012064286_1_Alkaliphilus_metalliredigens_FeFe_Group_C1:0.27220763,(WP_013780872_1_Mahella_australiensis_FeFe_Group_C1:0.24612138,(((((((WP_010251919_1_Acetivibrio_cellulolyticus_FeFe_Group_C1:0.06163655,WP_014254572_1_Ruminiclostridium_clariflavum_FeFe_Group_C1:0.05768164)1.0000:0.06161955,WP_003512576_1_Ruminiclostridium_thermocellum_FeFe_Group_C1:0.11451682)0.9560:0.03599111,(WP_027629168_1_Ruminiclostridium_cellobioparum_FeFe_Group_C1:0.00762607,WP_004626210_1_Ruminiclostridium_termitidis_FeFe_Group_C1:0.00373756)1.0000:0.16003161)0.7150:0.01612229,WP_015358348_1_Ruminiclostridium_stercorarium_FeFe_Group_C1:0.19410498)1.0000:0.05423194,((WP_015907773_1_Caldicellulosiruptor_bescii_FeFe_Group_C1:0.00000000,WP_013430365_1_Caldicellulosiruptor_kronotskyensis_FeFe_Group_C1:0.00000000)1.0000:0.04332559,(WP_013403323_1_Caldicellulosiruptor_hydrothermalis_FeFe_Group_C1:0.03492386,(WP_013290556_1_Caldicellulosiruptor_obsidiansis_FeFe_Group_C1:0.02094450,WP_013412025_1_Caldicellulosiruptor_owensensis_FeFe_Group_C1:0.03019186)0.7810:0.01053069)0.5090:0.00639032)1.0000:0.18094207)0.3800:0.01030032,WP_026894022_1_Clostridiisalibacter_paucivorans_FeFe_Group_C1:0.26117232)0.0700:0.00549793,((WP_018962522_1_Coprothermobacter_platensis_FeFe_Group_C1:0.09696977,WP_012543804_1_Coprothermobacter_proteolyticus_FeFe_Group_C1:0.10303023)1.0000:0.08529842,(WP_026485859_1_Caldanaerobius_polysaccharolyticus_FeFe_Group_C1:0.16736928,(((WP_014758976_1_Thermoanaerobacterium_saccharolyticum_FeFe_Group_C1:0.02157427,WP_013788354_1_Thermoanaerobacterium_xylanolyticum_FeFe_Group_C1:0.02956210)0.9970:0.03986051,WP_013297601_1_Thermoanaerobacterium_thermosaccharolyticum_FeFe_Group_C1:0.05673040)1.0000:0.10532638,(WP_009609830_1_Caldanaerobacter_subterraneus_FeFe_Group_C1:0.05144485,(((WP_013150113_1_Thermoanaerobacter_mathranii_FeFe_Group_C1:0.00000000,WP_028991495_1_Thermoanaerobacter_thermocopriae_FeFe_Group_C1:0.00000000)0.8590:0.00575247,WP_012994906_1_Thermoanaerobacter_italicus_FeFe_Group_C1:0.00561116)0.6860:0.00527258,(WP_004401673_1_Thermoanaerobacter_thermohydrosulfuricus_FeFe_Group_C1:0.00422075,(WP_006570151_1_Thermoanaerobacter_siderophilus_FeFe_Group_C1:0.00296842,(WP_003871510_1_Thermoanaerobacter_ethanolicus_FeFe_Group_C1:0.00000000,WP_014062652_1_Thermoanaerobacter_wiegelii_FeFe_Group_C1:0.00000000)0.4140:0.00271340)0.5270:0.00146107)0.6850:0.00609105)1.0000:0.03662333)1.0000:0.11076027)0.4000:0.00992120)0.5820:0.02023451)0.9680:0.05334960)0.0600:0.00487496)0.0240:0.00777910)0.0180:0.00802694)0.0110:0.00175589)0.2360:0.01149173)0.1980:0.01430184)0.1080:0.00837004)0.1110:0.00559492)0.0580:0.00214679)0.1520:0.00948771)0.2800:0.00927256)0.9760:0.04017307)0.3950:0.01378633)0.9460:0.03112926,((((((((((((((((((((WP_004307174_1_Bacteroides_ovatus_FeFe_Group_B:0.00566137,WP_008025884_1_Bacteroides_xylanisolvens_FeFe_Group_B:0.00570227)0.7450:0.00681399,WP_024988140_1_Bacteroides_acidifaciens_FeFe_Group_B:0.01023147)0.9300:0.01848035,(WP_016266912_1_Bacteroides_thetaiotaomicron_FeFe_Group_B:0.03922087,(WP_005679640_1_Bacteroides_caccae_FeFe_Group_B:0.02349975,WP_007748547_1_Bacteroides_finegoldii_FeFe_Group_B:0.02195479)0.6680:0.00907458)0.5120:0.00495715)0.8180:0.01378816,(WP_025868115_1_Bacteroides_nordii_FeFe_Group_B:0.03020803,WP_005929426_1_Bacteroides_salyersiae_FeFe_Group_B:0.02661015)0.9480:0.02172320)0.7660:0.01178983,WP_025075971_1_Bacteroides_faecichinchillae_FeFe_Group_B:0.06686784)0.5510:0.00582192,WP_021644837_1_Bacteroides_pyogenes_FeFe_Group_B:0.07265820)0.9340:0.02646193,WP_014299406_1_Bacteroides_fragilis_FeFe_Group_B:0.09383282)0.7850:0.01759542,((WP_005941153_1_Bacteroides_massiliensis_FeFe_Group_B:0.02478552,WP_011964716_1_Bacteroides_vulgatus_FeFe_Group_B:0.02635085)1.0000:0.06589694,(WP_009126776_1_Bacteroides_fluxus_FeFe_Group_B:0.04897827,((WP_013547705_1_Bacteroides_helcogenes_FeFe_Group_B:0.03768282,WP_005836589_1_Bacteroides_uniformis_FeFe_Group_B:0.02481718)0.8190:0.02224389,(WP_009132353_1_Bacteroides_oleiciplenus_FeFe_Group_B:0.02850330,(WP_007209903_1_Bacteroides_cellulosilyticus_FeFe_Group_B:0.01179999,WP_007665069_1_Bacteroides_intestinalis_FeFe_Group_B:0.01092728)0.9400:0.01411033)0.8320:0.01681861)0.4890:0.00890525)0.9980:0.04010448)0.8770:0.02239509)0.9840:0.03271293,(WP_007569731_1_Bacteroides_coprocola_FeFe_Group_B:0.05831098,(WP_022278255_1_Bacteroides_coprophilus_FeFe_Group_B:0.03155929,WP_007560478_1_Bacteroides_plebeius_FeFe_Group_B:0.03165910)0.8380:0.01294033)1.0000:0.09636007)0.5730:0.02393838,WP_004330064_1_Alistipes_putredinis_FeFe_Group_B:0.15625966)0.3810:0.00683245,(WP_028726954_1_Parabacteroides_gordonii_FeFe_Group_B:0.05348641,WP_008152383_1_Parabacteroides_johnsonii_FeFe_Group_B:0.06720325)1.0000:0.11647262)0.9880:0.05204634,(WP_013760215_1_Porphyromonas_asaccharolytica_FeFe_Group_B:0.19679000,WP_018357720_1_Porphyromonas_levii_FeFe_Group_B:0.19118814)0.9880:0.03958777)0.5970:0.01240299,(WP_010665374_1_Marinilabilia_salmonicolor_FeFe_Group_B:0.20996256,WP_025864379_1_Prolixibacter_bellariivorans_FeFe_Group_B:0.20524212)0.6940:0.02322392)0.6780:0.02076358,(WP_013613424_1_Odoribacter_splanchnicus_FeFe_Group_B:0.11536117,(WP_018338302_1_Butyricimonas_synergistica_FeFe_Group_B:0.01835959,WP_027202830_1_Butyricimonas_virosa_FeFe_Group_B:0.01652413)1.0000:0.10837344)1.0000:0.13420607)0.4970:0.01369799,(((WP_011189620_1_Desulfotalea_psychrophila_FeFe_Group_B:0.16494250,WP_011366806_1_Desulfovibrio_alaskensis_FeFe_Group_B:0.17609796)0.9970:0.06378964,WP_018526486_1_Spirochaeta_alkalica_FeFe_Group_B:0.21140736)0.5740:0.03393503,(WP_015710040_1_Treponema_azotonutricium_FeFe_Group_B:0.28227899,(((WP_009380768_1_Bilophila_sp_4_1_30_FeFe_Group_B:0.15749476,WP_006009278_1_Desulfovibrio_piger_FeFe_Group_B:0.17390059)0.9940:0.05837888,WP_008713427_1_Synergistes_sp_3_1_syn1_FeFe_Group_B:0.22099161)0.5480:0.02425040,(((WP_002704855_1_Treponema_saccharophilum_FeFe_Group_B:0.15605494,WP_013700376_1_Treponema_succinifaciens_FeFe_Group_B:0.15333733)0.4730:0.01401893,WP_022931411_1_Treponema_bryantii_FeFe_Group_B:0.16830151)0.5290:0.01589513,(WP_010699218_1_Treponema_denticola_FeFe_Group_B:0.15758240,((WP_028329580_1_Brachyspira_alvinipulli_FeFe_Group_B:0.03418880,WP_013243002_1_Brachyspira_pilosicoli_FeFe_Group_B:0.03210954)0.5160:0.01003755,((WP_008724767_1_Brachyspira_hampsonii_FeFe_Group_B:0.02274903,WP_014487517_1_Brachyspira_intermedia_FeFe_Group_B:0.02144987)0.8140:0.01520329,(WP_012670335_1_Brachyspira_hyodysenteriae_FeFe_Group_B:0.02733379,WP_020005910_1_Brachyspira_innocens_FeFe_Group_B:0.02791483)0.5140:0.00965859)0.3760:0.00584643)1.0000:0.14110545)0.6290:0.01863526)0.9990:0.06536986)0.1750:0.00867782)0.0820:0.00781059)0.0920:0.00464880)0.1010:0.00565232,(WP_022078722_1_Acetobacter_sp_CAG_267_FeFe_Group_B:0.23300647,(WP_022195425_1_Azospirillum_sp_CAG_239_FeFe_Group_B:0.12489136,WP_022187469_1_Azospirillum_sp_CAG_260_FeFe_Group_B:0.13372933)1.0000:0.08308548)0.9250:0.04820501)0.2590:0.01066243,XP_008856018_1_Entamoeba_nuttalli_FeFe_Group_B:0.29392213)0.3470:0.01233475,(WP_013608539_1_Sphaerochaeta_globosa_FeFe_Group_B:0.13723685,WP_014270720_1_Sphaerochaeta_pleomorpha_FeFe_Group_B:0.15011947)1.0000:0.15936538)0.4820:0.01897310,WP_006929576_1_Caldithrix_abyssi_FeFe_Group_B:0.28688244)0.2480:0.01697065,((((((((((((((((((WP_024933083_1_Clostridium_botulinum_FeFe_Group_B:0.02910031,WP_003495774_1_Clostridium_sporogenes_FeFe_Group_B:0.03167317)1.0000:0.07512328,WP_007059875_1_Clostridium_carboxidivorans_FeFe_Group_B:0.10719716)0.3420:0.00894967,WP_017753183_1_Clostridium_tyrobutyricum_FeFe_Group_B:0.11950337)0.2180:0.00652848,WP_011988737_1_Clostridium_kluyveri_FeFe_Group_B:0.12330577)0.2150:0.01374259,(WP_027625395_1_Clostridium_lundense_FeFe_Group_B:0.09032212,WP_023436998_1_Clostridium_tetani_FeFe_Group_B:0.09752319)0.9280:0.04616764)0.0670:0.00219102,(WP_021803667_1_Clostridium_intestinale_FeFe_Group_B:0.12661323,(WP_026881775_1_Clostridium_akagii_FeFe_Group_B:0.08321972,WP_010235263_1_Clostridium_arbusti_FeFe_Group_B:0.08252614)0.9170:0.04465748)0.2020:0.01062839)0.0690:0.00949344,(WP_027633478_1_Clostridium_hydrogeniformans_FeFe_Group_B:0.12925092,(WP_029452114_1_Clostridium_algidicarnis_FeFe_Group_B:0.11923347,WP_027639106_1_Clostridium_cadaveris_FeFe_Group_B:0.12938531)0.3340:0.00334576)0.4150:0.02251191)0.2070:0.00972098,(WP_010073823_1_Clostridium_cellulovorans_FeFe_Group_B:0.14339888,(WP_010297806_1_Clostridium_senegalense_FeFe_Group_B:0.11037833,WP_017414827_1_Clostridium_tunisiense_FeFe_Group_B:0.11614101)0.7110:0.01682212)0.6120:0.02185275)0.1330:0.01029381,WP_010966505_1_Clostridium_acetobutylicum_FeFe_Group_B:0.17707670)0.1560:0.01796676,(WP_023386490_1_Youngiibacter_fragilis_FeFe_Group_B:0.16722063,(WP_011591170_1_Clostridium_perfringens_FeFe_Group_B:0.15288609,((WP_005210847_1_Clostridium_celatum_FeFe_Group_B:0.11983842,WP_027098445_1_Clostridium_paraputrificum_FeFe_Group_B:0.12325550)0.8120:0.03324866,(WP_016206137_1_Clostridium_sartagoforme_FeFe_Group_B:0.12836184,(WP_002580023_1_Clostridium_butyricum_FeFe_Group_B:0.12767796,(WP_022746733_1_Clostridium_saccharobutylicum_FeFe_Group_B:0.11183553,(WP_015393395_1_Clostridium_saccharoperbutylacetonicum_FeFe_Group_B:0.10216817,(WP_026887424_1_Clostridium_beijerinckii_FeFe_Group_B:0.01383260,WP_023975043_1_Clostridium_pasteurianum_FeFe_Group_B:0.01379171)1.0000:0.08843957)0.6840:0.01523629)0.8320:0.02978060)0.3790:0.00768788)0.2260:0.00533905)0.4450:0.01057213)0.1640:0.00812396)0.1020:0.01115872)0.5640:0.01602329,WP_013657049_1_Cellulosilyticum_lentocellum_FeFe_Group_B:0.19616789)0.4990:0.01426276,WP_011721124_1_Clostridium_novyi_FeFe_Group_B:0.22218592)0.4190:0.01052678,WP_025640716_1_Clostridium_ultunense_FeFe_Group_B:0.23376606)0.4970:0.02620219,((WP_032509674_1_Peptoclostridium_difficile_FeFe_Group_B:0.13128831,WP_024621657_1_Peptoclostridium_mangenotii_FeFe_Group_B:0.12152068)1.0000:0.11759967,(((WP_007953762_1_Pelosinus_fermentans_FeFe_Group_B:0.12814264,WP_021170205_1_Sporomusa_ovata_FeFe_Group_B:0.12185736)0.6380:0.01583343,WP_007289794_1_Thermosinus_carboxydivorans_FeFe_Group_B:0.12305546)1.0000:0.08640994,(WP_012635236_1_Halothermothrix_orenii_FeFe_Group_B:0.20182189,((WP_010249420_1_Acetivibrio_cellulolyticus_FeFe_Group_B:0.11522794,WP_015360284_1_Ruminiclostridium_stercorarium_FeFe_Group_B:0.11681626)0.9950:0.05695601,(WP_026894367_1_Clostridiisalibacter_paucivorans_FeFe_Group_B:0.13360187,(WP_015326565_1_Halobacteroides_halobius_FeFe_Group_B:0.10778258,WP_018247956_1_Orenia_marismortui_FeFe_Group_B:0.10768703)0.5550:0.01280697)0.9500:0.02936995)0.9890:0.04596817)0.4160:0.01948411)0.2370:0.00917407)0.1430:0.00845635)0.0990:0.00069814,(WP_004054251_1_Eubacterium_plexicaudatum_FeFe_Group_B:0.24536619,((((((((WP_008410184_1_Desulfotomaculum_hydrothermale_FeFe_Group_B:0.04511752,WP_011877789_1_Desulfotomaculum_reducens_FeFe_Group_B:0.04377137)0.7140:0.01607704,WP_013842589_1_Desulfotomaculum_ruminis_FeFe_Group_B:0.07003408)0.9850:0.04113149,(WP_013809931_1_Desulfotomaculum_carboxydivorans_FeFe_Group_B:0.00000000,WP_003540297_1_Desulfotomaculum_nigrificans_FeFe_Group_B:0.00000000)1.0000:0.11164629)0.7500:0.02534271,(WP_027365621_1_Desulfotomaculum_alcoholivorax_FeFe_Group_B:0.10329102,WP_006520976_1_Desulfotomaculum_gibsoniae_FeFe_Group_B:0.10226453)0.7510:0.02569896)0.4820:0.00816684,((WP_014904712_1_Desulfosporosinus_meridiei_FeFe_Group_B:0.05411673,WP_007781007_1_Desulfosporosinus_youngiae_FeFe_Group_B:0.05143882)1.0000:0.06239032,(WP_015261135_1_Desulfitobacterium_dichloroeliminans_FeFe_Group_B:0.04882462,(WP_014792620_1_Desulfitobacterium_dehalogenans_FeFe_Group_B:0.00726392,WP_015943050_1_Desulfitobacterium_hafniense_FeFe_Group_B:0.00940274)1.0000:0.03728649)1.0000:0.06122079)0.9630:0.03840434)0.5490:0.00690406,WP_018086727_1_Desulfurispora_thermophila_FeFe_Group_B:0.14090410)0.9290:0.03130364,(WP_009624657_1_Desulfosporosinus_sp_OT_FeFe_Group_B:0.16541080,WP_013484003_1_Ethanoligenens_harbinense_FeFe_Group_B:0.16236698)0.6160:0.01921720)0.3390:0.02481004,((((WP_006789546_1_Anaeroglobus_geminatus_FeFe_Group_B:0.04966385,WP_006941133_1_Megasphaera_micronuciformis_FeFe_Group_B:0.05033615)0.9990:0.05858472,WP_014015718_1_Megasphaera_elsdenii_FeFe_Group_B:0.09419305)0.8800:0.02217695,WP_012939228_1_Acidaminococcus_fermentans_FeFe_Group_B:0.12365639)1.0000:0.08885170,(((WP_004093662_1_Acetonema_longum_FeFe_Group_B:0.12501762,WP_019554692_1_Zymophilus_raffinosivorans_FeFe_Group_B:0.11942683)0.9880:0.05535017,WP_006190671_1_Selenomonas_sputigena_FeFe_Group_B:0.18076094)0.4380:0.02697248,(((((WP_006442603_1_Lachnoclostridium_hylemonae_FeFe_Group_B:0.05110678,WP_004605002_1_Lachnoclostridium_scindens_FeFe_Group_B:0.04889322)0.9980:0.04092642,WP_004611414_1_Tyzzerella_nexilis_FeFe_Group_B:0.08962913)1.0000:0.05762016,WP_006568603_1_Anaerostipes_caccae_FeFe_Group_B:0.13543540)0.7130:0.02332404,WP_014079355_1_Roseburia_hominis_FeFe_Group_B:0.15862041)0.6890:0.02043289,(((WP_026891848_1_Lachnoclostridium_aerotolerans_FeFe_Group_B:0.04475472,WP_013274254_1_Lachnoclostridium_saccharolyticum_FeFe_Group_B:0.04968972)1.0000:0.10510733,WP_003532170_1_Ruminiclostridium_leptum_FeFe_Group_B:0.16989267)0.3790:0.01331175,((WP_027629995_1_Ruminiclostridium_cellobioparum_FeFe_Group_B:0.00552939,WP_004627876_1_Ruminiclostridium_termitidis_FeFe_Group_B:0.00558172)1.0000:0.13194699,(WP_027095964_1_Ruminiclostridium_viride_FeFe_Group_B:0.12897583,WP_020073353_1_Ruminiclostridium_sporosphaeroides_FeFe_Group_B:0.13213528)0.4790:0.00833079)0.7730:0.02384103)0.2390:0.01880323)0.1340:0.00840078)0.1310:0.00766523)0.1730:0.01282560)0.8150:0.02827510)0.3580:0.01787544)0.7180:0.02024371,WP_013276251_1_Thermosediminibacter_oceani_FeFe_Group_B:0.25230858)0.3910:0.01531734,WP_015757276_1_Desulfotomaculum_acetoxidans_FeFe_Group_B:0.25151033)0.6390:0.03951222,(WP_012635168_1_Halothermothrix_orenii_FeFe_Group_B:0.30058814,((((((((((((((((WP_009277946_1_Olsenella_sp_809_FeFe_Group_B:0.05282561,WP_013252233_1_Olsenella_uli_FeFe_Group_B:0.05214677)0.6430:0.01011228,WP_021724994_1_Olsenella_profusa_FeFe_Group_B:0.06447335)0.7690:0.02035491,WP_021626398_1_Atopobium_sp_810_FeFe_Group_B:0.08323625)0.7540:0.01821633,(WP_009141594_1_Collinsella_tanakaei_FeFe_Group_B:0.09536379,WP_013708979_1_Coriobacterium_glomerans_FeFe_Group_B:0.09800638)0.5070:0.00871737)0.6420:0.01934211,WP_028263961_1_Atopobium_fossor_FeFe_Group_B:0.12395899)0.3670:0.01274914,(WP_012808500_1_Atopobium_parvulum_FeFe_Group_B:0.10099011,WP_003148188_1_Atopobium_rimae_FeFe_Group_B:0.11012100)0.5790:0.02170404)0.9350:0.04500547,(WP_027207458_1_Butyrivibrio_fibrisolvens_FeFe_Group_B:0.16461935,(WP_008753040_1_Lachnoanaerobaculum_saburreum_FeFe_Group_B:0.11157552,(((WP_012742086_1_Eubacterium_rectale_FeFe_Group_B:0.00000000,WP_023920581_1_Ruminococcus_lactaris_FeFe_Group_B:0.00000000)1.0000:0.09093288,WP_006571748_1_Pseudoflavonifractor_capillosus_FeFe_Group_B:0.09240045)0.5810:0.01445898,(WP_006859957_1_Marvinbryantia_formatexigens_FeFe_Group_B:0.07648730,(WP_007861015_1_Lachnoclostridium_citroniae_FeFe_Group_B:0.04432039,(WP_002570587_1_Lachnoclostridium_bolteae_FeFe_Group_B:0.01009904,WP_027642984_1_Lachnoclostridium_clostridioforme_FeFe_Group_B:0.01212318)0.9950:0.03345739)0.9930:0.03740159)0.9100:0.02512435)0.5080:0.01099393)0.9960:0.05541030)0.1810:0.01211914)0.0530:0.01815069,(WP_005944276_1_Faecalibacterium_prausnitzii_FeFe_Group_B:0.18920453,((WP_006874974_1_Anaerotruncus_colihominis_FeFe_Group_B:0.16484941,WP_014115957_1_Oscillibacter_valericigenes_FeFe_Group_B:0.15537531)0.2000:0.01215801,((WP_002843191_1_Peptostreptococcus_anaerobius_FeFe_Group_B:0.00051659,WP_002845087_1_Peptostreptococcus_anaerobius_FeFe_Group_B:0.00510139)1.0000:0.16699943,(WP_019893070_1_Allobaculum_stercoricanis_FeFe_Group_B:0.15853299,((WP_016146243_1_Butyricicoccus_pullicaecorum_FeFe_Group_B:0.14115252,WP_007046798_1_Subdoligranulum_variabile_FeFe_Group_B:0.14536434)0.4080:0.01742666,(WP_028044437_1_Stoquefichus_massiliensis_FeFe_Group_B:0.13313528,(WP_027090514_1_Erysipelatoclostridium_saccharogumia_FeFe_Group_B:0.04373423,WP_004610270_1_Erysipelatoclostridium_spiroforme_FeFe_Group_B:0.04466356)1.0000:0.08390178)0.7250:0.02668964)0.0600:0.00384198)0.0520:0.01213003)0.0070:0.00721265)0.0090:0.00605059)0.0080:0.00525647)0.4790:0.01850479,(WP_007049654_1_Anaerofustis_stercorihominis_FeFe_Group_B:0.18663348,(WP_013380841_1_Eubacterium_limosum_FeFe_Group_B:0.17503010,(WP_009202817_1_Anaerostipes_hadrus_FeFe_Group_B:0.15350527,(WP_028527755_1_Ruminococcus_gauvreauii_FeFe_Group_B:0.11859281,(WP_028085756_1_Dorea_longicatena_FeFe_Group_B:0.07137701,(WP_004613839_1_Tyzzerella_nexilis_FeFe_Group_B:0.06177464,(WP_004840268_1_Lachnoclostridium_gnavus_FeFe_Group_B:0.03723864,WP_015529112_1_Lachnoclostridium_torques_FeFe_Group_B:0.04097365)0.9130:0.02202424)0.4220:0.00264534)0.9970:0.04551333)0.9390:0.03120143)0.9970:0.05108197)0.2890:0.00857234)0.3270:0.00837117)0.7840:0.02103521,WP_005364906_1_Peptoclostridium_yurii_FeFe_Group_B:0.23730274)0.5160:0.01981557,(WP_014553922_1_Halanaerobium_praevalens_FeFe_Group_B:0.24582647,(((WP_015778292_1_Anaerococcus_prevotii_FeFe_Group_B:0.03740285,WP_004836902_1_Anaerococcus_tetradius_FeFe_Group_B:0.03563085)1.0000:0.08736554,WP_004817153_1_Anaerococcus_hydrogenalis_FeFe_Group_B:0.12049962)1.0000:0.11483743,(WP_014261748_1_Filifactor_alocis_FeFe_Group_B:0.20657902,(WP_028830146_1_Proteocatella_sphenisci_FeFe_Group_B:0.19601357,(WP_008901930_1_Peptoniphilus_duerdenii_FeFe_Group_B:0.11128347,WP_004823125_1_Peptoniphilus_indolicus_FeFe_Group_B:0.11905361)1.0000:0.10173924)0.4820:0.01111761)0.5940:0.02859656)0.6230:0.01322686)0.2560:0.00879445)0.2650:0.00400646,(WP_026939128_1_Holophaga_foetida_FeFe_Group_B:0.24659295,WP_013255832_1_Spirochaeta_smaragdinae_FeFe_Group_B:0.21931614)0.8940:0.04786598)0.7560:0.03607831,((WP_015325789_1_Halobacteroides_halobius_FeFe_Group_B:0.16714741,WP_018248337_1_Orenia_marismortui_FeFe_Group_B:0.16807986)1.0000:0.11453811,(((WP_012938875_1_Acidaminococcus_fermentans_FeFe_Group_B:0.12869256,WP_014128295_1_Acidaminococcus_intestini_FeFe_Group_B:0.12130744)1.0000:0.12723510,WP_009145673_1_Phascolarctobacterium_succinatutens_FeFe_Group_B:0.24924273)0.9750:0.05791244,(WP_019880475_1_Succinispira_mobilis_FeFe_Group_B:0.23914897,((WP_004099977_1_Acetonema_longum_FeFe_Group_B:0.18193125,WP_007290224_1_Thermosinus_carboxydivorans_FeFe_Group_B:0.17034148)0.7050:0.03106131,(WP_027937376_1_Anaeroarcus_burkinensis_FeFe_Group_B:0.00570280,WP_018703126_1_Anaeromusa_acidaminophila_FeFe_Group_B:0.00553315)1.0000:0.21900253)0.7020:0.02221467)0.7860:0.02571750)0.2520:0.00733450)0.0750:0.00545845)0.0240:0.00612253,(WP_013387868_1_Ilyobacter_polytrophus_FeFe_Group_B:0.30270876,((WP_014553742_1_Halanaerobium_praevalens_FeFe_Group_B:0.13344357,WP_005487149_1_Halanaerobium_saccharolyticum_FeFe_Group_B:0.14302701)1.0000:0.15244885,(WP_014792843_1_Desulfitobacterium_dehalogenans_FeFe_Group_B:0.06305845,WP_015943139_1_Desulfitobacterium_hafniense_FeFe_Group_B:0.06635331)1.0000:0.21396482)0.2000:0.00576934)0.1120:0.01115357)0.0030:0.00211453,(WP_013842190_1_Desulfotomaculum_ruminis_FeFe_Group_B:0.18019595,((WP_012301552_1_Desulforudis_audaxviator_FeFe_Group_B:0.15965748,WP_013810136_1_Desulfotomaculum_carboxydivorans_FeFe_Group_B:0.15643447)0.5180:0.01724761,(WP_008409855_1_Desulfotomaculum_hydrothermale_FeFe_Group_B:0.15646879,WP_011878132_1_Desulfotomaculum_reducens_FeFe_Group_B:0.15167075)0.6070:0.02092734)0.5610:0.01613357)1.0000:0.09539447)0.0050:0.00260534,(((((((((WP_026892187_1_Lachnoclostridium_aerotolerans_FeFe_Group_B:0.07724321,WP_006778913_1_Lachnoclostridium_hathewayi_FeFe_Group_B:0.08094888)0.3820:0.00574645,WP_013273992_1_Lachnoclostridium_saccharolyticum_FeFe_Group_B:0.07899932)0.5390:0.01098956,(WP_007863166_1_Lachnoclostridium_citroniae_FeFe_Group_B:0.02922296,(WP_002568888_1_Lachnoclostridium_bolteae_FeFe_Group_B:0.01406017,WP_027640431_1_Lachnoclostridium_clostridioforme_FeFe_Group_B:0.01418842)0.9280:0.01597478)1.0000:0.06175055)1.0000:0.07226774,(WP_004052440_1_Eubacterium_plexicaudatum_FeFe_Group_B:0.13587641,(WP_005600915_1_Butyrivibrio_crossotus_FeFe_Group_B:0.15704840,(WP_008369976_1_Coprococcus_comes_FeFe_Group_B:0.08843922,(WP_014080018_1_Roseburia_hominis_FeFe_Group_B:0.05654184,WP_015560436_1_Roseburia_intestinalis_FeFe_Group_B:0.05080280)0.9830:0.03302971)0.9920:0.05199115)0.4780:0.01172246)0.8280:0.01631807)0.5410:0.02259153,WP_012739633_1_Eubacterium_eligens_FeFe_Group_B:0.18699975)0.6930:0.01948810,(WP_007157603_1_Oribacterium_sinus_FeFe_Group_B:0.15887977,(WP_004602330_1_Eubacterium_cellulosolvens_FeFe_Group_B:0.11611664,WP_006905160_1_Shuttleworthia_satelles_FeFe_Group_B:0.12410682)0.8590:0.03665096)0.9940:0.06240790)0.5920:0.02663823,WP_006599253_1_Pseudoramibacter_alactolyticus_FeFe_Group_B:0.24270619)0.5430:0.02518278,(WP_004800637_1_Erysipelatoclostridium_dolichum_FeFe_Group_B:0.26331570,((WP_006352873_1_Ruminiclostridium_methylpentosum_FeFe_Group_B:0.21497060,WP_012862886_1_Sebaldella_termitidis_FeFe_Group_B:0.21684758)0.8980:0.04154998,((WP_015515272_1_Coprococcus_catus_FeFe_Group_B:0.21016774,WP_029502583_1_Lachnoclostridium_phytofermentans_FeFe_Group_B:0.21596862)0.5560:0.02278127,(WP_003530568_1_Ruminiclostridium_leptum_FeFe_Group_B:0.20079451,WP_020073385_1_Ruminiclostridium_sporosphaeroides_FeFe_Group_B:0.19001009)0.8030:0.03262108)0.2310:0.00988202)0.0910:0.00308905)0.1290:0.00820235)0.5420:0.04484626,((WP_012447347_1_Natranaerobius_thermophilus_FeFe_Group_B:0.26176302,WP_015869123_1_Kosmotoga_olearia_FeFe_Group_B:0.25894703)0.5410:0.03038319,((((((((WP_022418160_1_Acidiphilium_sp_CAG_727_FeFe_Group_B:0.12399744,WP_015359535_1_Ruminiclostridium_stercorarium_FeFe_Group_B:0.11894041)0.7130:0.02045765,(WP_015518171_1_Ruminiclostridium_siraeum_FeFe_Group_B:0.15328483,WP_002848990_1_Ruminococcus_albus_FeFe_Group_B:0.13885000)0.2190:0.00211741)0.4500:0.01123217,WP_012414920_1_Elusimicrobium_minutum_FeFe_Group_B:0.15401016)0.5690:0.01507952,WP_006874781_1_Anaerotruncus_colihominis_FeFe_Group_B:0.19276581)0.9180:0.02920476,WP_016147607_1_Butyricicoccus_pullicaecorum_FeFe_Group_B:0.20153484)0.7310:0.01792587,WP_013486531_1_Ethanoligenens_harbinense_FeFe_Group_B:0.22225069)0.9170:0.03325386,(WP_026894721_1_Clostridiisalibacter_paucivorans_FeFe_Group_B:0.19690612,WP_012447299_1_Natranaerobius_thermophilus_FeFe_Group_B:0.21320624)0.8400:0.03542874)0.3810:0.02483599,(WP_011593255_1_Clostridium_perfringens_FeFe_Group_B:0.23483678,((((((WP_014758430_1_Thermoanaerobacterium_saccharolyticum_FeFe_Group_B:0.00592894,WP_013788347_1_Thermoanaerobacterium_xylanolyticum_FeFe_Group_B:0.00543469)1.0000:0.04183099,WP_013298245_1_Thermoanaerobacterium_thermosaccharolyticum_FeFe_Group_B:0.04907810)0.9940:0.03981862,(WP_013150225_1_Thermoanaerobacter_mathranii_FeFe_Group_B:0.00383108,WP_014063301_1_Thermoanaerobacter_wiegelii_FeFe_Group_B:0.00185074)1.0000:0.08660183)1.0000:0.14797036,(WP_012282699_1_Heliobacterium_modesticaldum_FeFe_Group_B:0.21841605,WP_012283632_1_Heliobacterium_modesticaldum_FeFe_Group_B:0.22540418)0.6420:0.02749169)0.1750:0.00928402,WP_027637669_1_Clostridium_cadaveris_FeFe_Group_B:0.24330655)0.1430:0.01383665,(AIO18483_1_Mollicutes_bacterium_HR1_FeFe_Group_B:0.25714448,(((((((WP_007061531_1_Clostridium_carboxidivorans_FeFe_Group_B:0.00000000,WP_007064371_1_Clostridium_carboxidivorans_FeFe_Group_B:0.00000000)1.0000:0.11582846,WP_013240326_1_Clostridium_ljungdahlii_FeFe_Group_B:0.12012660)0.5300:0.00831879,WP_017751925_1_Clostridium_tyrobutyricum_FeFe_Group_B:0.11527671)0.7950:0.03510941,WP_027626678_1_Clostridium_lundense_FeFe_Group_B:0.16573329)0.4600:0.01055861,WP_011722917_1_Clostridium_novyi_FeFe_Group_B:0.17623914)0.4490:0.02301056,(WP_024932223_1_Clostridium_botulinum_FeFe_Group_B:0.02080425,WP_003492333_1_Clostridium_sporogenes_FeFe_Group_B:0.02413957)1.0000:0.16062709)0.2860:0.01907624,(((WP_029451048_1_Clostridium_algidicarnis_FeFe_Group_B:0.15284481,WP_027634587_1_Clostridium_hydrogeniformans_FeFe_Group_B:0.13929002)0.5130:0.01432520,WP_010293869_1_Clostridium_senegalense_FeFe_Group_B:0.18511300)0.4600:0.02329084,(WP_024622567_1_Peptoclostridium_mangenotii_FeFe_Group_B:0.16215163,(WP_032508759_1_Peptoclostridium_difficile_FeFe_Group_B:0.16476753,(((((WP_026886567_1_Clostridium_beijerinckii_FeFe_Group_B:0.01669803,WP_023976023_1_Clostridium_pasteurianum_FeFe_Group_B:0.01700983)0.9970:0.03588104,WP_015390585_1_Clostridium_saccharoperbutylacetonicum_FeFe_Group_B:0.04557963)0.9850:0.03790529,WP_022743703_1_Clostridium_saccharobutylicum_FeFe_Group_B:0.09130819)0.8760:0.02162917,WP_002582769_1_Clostridium_butyricum_FeFe_Group_B:0.10477532)0.9150:0.04468761,((WP_021874508_1_Clostridium_chauvoei_FeFe_Group_B:0.10089079,WP_016205726_1_Clostridium_sartagoforme_FeFe_Group_B:0.10697438)0.7230:0.02388567,(WP_027098927_1_Clostridium_paraputrificum_FeFe_Group_B:0.11063855,(WP_005210787_1_Clostridium_celatum_FeFe_Group_B:0.12376654,WP_021800342_1_Clostridium_intestinale_FeFe_Group_B:0.12055164)0.2650:0.00452998)0.1610:0.00780324)0.2960:0.01021785)0.7800:0.02115715)0.3000:0.00550190)0.6050:0.02250435)0.2600:0.01432496)0.9610:0.04612938)0.5100:0.01433654)0.0650:0.00777494)0.0420:0.00535732)0.1330:0.00873323)0.0250:0.00306294)0.0180:0.00371493)0.0310:0.00568271)0.0540:0.01438570)0.1430:0.00706757)0.9350:0.02715216)0.9270:0.03358243);
